# Supplementary material for: SOX2 is required independently in both stem and differentiated cells for pituitary tumorigenesis in p27-null mice
Source: Proc Natl Acad Sci U S A. 2021 Feb 11;118(7):e2017115118. doi: 10.1073/pnas.2017115118 (PMC7896314; doi:10.1073/pnas.2017115118)
Supplement: Supplementary File [file pnas.2017115118.sd01.xlsx]

## Sheet:  2-month old
Figure 1C List of DEG 2-month old p27-/- vs wt
ID	symbol	name	type	baseMean	log2FoldChange	lfcSE	stat	pvalue	padj
ENSMUSG00000000184	Ccnd2	G1/S-specific cyclin-D2 [Source:UniProtKB/Swiss-Prot;Acc:P30280]	protein_coding	2583.61	-4.13203	0.283683	-14.5657	4.64e-48	7.22e-44
ENSMUSG00000107379	Gm43126	predicted gene 43126 [Source:MGI Symbol;Acc:MGI:5663263]	antisense	130.721	-4.81471	0.52383	-9.19136	3.88e-20	3.02e-16
ENSMUSG00000070348	Ccnd1	G1/S-specific cyclin-D1 [Source:UniProtKB/Swiss-Prot;Acc:P25322]	protein_coding	454.717	-3.45794	0.389822	-8.87056	7.28e-19	3.77e-15
ENSMUSG00000041577	Prelp	proline arginine-rich end leucine-rich repeat [Source:MGI Symbol;Acc:MGI:2151110]	protein_coding	918.118	-1.7616	0.262841	-6.70214	2.05e-11	7.99e-08
ENSMUSG00000003031	Cdkn1b	Cyclin-dependent kinase inhibitor 1B [Source:UniProtKB/Swiss-Prot;Acc:P46414]	protein_coding	410.472	-1.59361	0.245962	-6.47908	9.23e-11	2.87e-07
ENSMUSG00000030772	Dkk3	Dickkopf-related protein 3 [Source:UniProtKB/Swiss-Prot;Acc:Q9QUN9]	protein_coding	398.24	-1.6594	0.274547	-6.04413	1.5e-09	3.89e-06
ENSMUSG00000018102	Hist1h2bc	Histone H2B type 1-C/E/G [Source:UniProtKB/Swiss-Prot;Acc:Q6ZWY9]	protein_coding	168.381	-2.2011	0.376275	-5.84972	4.92e-09	1.09e-05
ENSMUSG00000074934	Grem1	Gremlin-1 [Source:UniProtKB/Swiss-Prot;Acc:O70326]	protein_coding	43.7596	-4.96376	0.85301	-5.81911	5.92e-09	1.15e-05
ENSMUSG00000020044	Timp3	tissue inhibitor of metalloproteinase 3 [Source:MGI Symbol;Acc:MGI:98754]	protein_coding	1911.31	-1.39236	0.252454	-5.51532	3.48e-08	5.42e-05
ENSMUSG00000020061	Mybpc1	myosin binding protein C, slow type [Source:HGNC Symbol;Acc:HGNC:7549]	protein_coding	49.0419	3.08542	0.558125	5.52819	3.24e-08	5.42e-05
ENSMUSG00000038156	Spon1	spondin 1, (f-spondin) extracellular matrix protein [Source:MGI Symbol;Acc:MGI:2385287]	protein_coding	112.522	-3.13264	0.576179	-5.43692	5.42e-08	7.67e-05
ENSMUSG00000004891	Nes	Nestin [Source:UniProtKB/Swiss-Prot;Acc:Q6P5H2]	protein_coding	149.697	-1.94456	0.358893	-5.41823	6.02e-08	7.8e-05
ENSMUSG00000061603	Akap6	A kinase (PRKA) anchor protein 6 [Source:MGI Symbol;Acc:MGI:3050566]	protein_coding	439.57	1.84425	0.344776	5.34913	8.84e-08	0.000105757
ENSMUSG00000097589	Dleu2	deleted in lymphocytic leukemia, 2 [Source:MGI Symbol;Acc:MGI:1934030]	processed_transcript	422.021	1.37223	0.257851	5.32182	1.03e-07	0.000114155
ENSMUSG00000031538	Plat	Tissue-type plasminogen activator Tissue-type plasminogen activator chain A Tissue-type plasminogen activator chain B [Source:UniProtKB/Swiss-Prot;Acc:P11214]	protein_coding	316.385	-1.54434	0.296735	-5.20446	1.95e-07	0.000168143
ENSMUSG00000045333	Zfp423	zinc finger protein 423 [Source:MGI Symbol;Acc:MGI:1891217]	protein_coding	151.489	-1.72283	0.330888	-5.2067	1.92e-07	0.000168143
ENSMUSG00000052821	Cysltr1	Cysteinyl leukotriene receptor 1 [Source:UniProtKB/Swiss-Prot;Acc:Q99JA4]	protein_coding	72.567	-3.80182	0.727679	-5.22459	1.75e-07	0.000168143
ENSMUSG00000110246	C130073E24Rik	RIKEN cDNA C130073E24 gene [Source:MGI Symbol;Acc:MGI:2442759]	lincRNA	621.457	1.62139	0.310884	5.21543	1.83e-07	0.000168143
ENSMUSG00000036585	Fgf1	Fibroblast growth factor 1 [Source:UniProtKB/Swiss-Prot;Acc:P61148]	protein_coding	891.503	-1.48695	0.287884	-5.16511	2.4e-07	0.000196743
ENSMUSG00000022037	Clu	Clusterin Clusterin beta chain Clusterin alpha chain [Source:UniProtKB/Swiss-Prot;Acc:Q06890]	protein_coding	1071.14	-1.10966	0.216956	-5.11467	3.14e-07	0.000244458
ENSMUSG00000018593	Sparc	secreted acidic cysteine rich glycoprotein [Source:MGI Symbol;Acc:MGI:98373]	protein_coding	414.157	-1.93083	0.380446	-5.07518	3.87e-07	0.000248314
ENSMUSG00000020681	Ace	angiotensin I converting enzyme (peptidyl-dipeptidase A) 1 [Source:MGI Symbol;Acc:MGI:87874]	protein_coding	51.8159	-3.46042	0.681727	-5.07596	3.86e-07	0.000248314
ENSMUSG00000022816	Fstl1	Follistatin-related protein 1 [Source:UniProtKB/Swiss-Prot;Acc:Q62356]	protein_coding	282.082	-1.69933	0.334193	-5.08488	3.68e-07	0.000248314
ENSMUSG00000032503	Arpp21	cAMP-regulated phosphoprotein 21 [Source:UniProtKB/Swiss-Prot;Acc:Q9DCB4]	protein_coding	532.894	1.76848	0.34886	5.0693	3.99e-07	0.000248314
ENSMUSG00000033965	Slc16a2	solute carrier family 16 (monocarboxylic acid transporters), member 2 [Source:MGI Symbol;Acc:MGI:1203732]	protein_coding	311.758	-1.64836	0.325638	-5.06193	4.15e-07	0.000248314
ENSMUSG00000042793	Lgr6	Leucine-rich repeat-containing G-protein coupled receptor 6 [Source:UniProtKB/Swiss-Prot;Acc:Q3UVD5]	protein_coding	107.919	-1.7657	0.348294	-5.06957	3.99e-07	0.000248314
ENSMUSG00000102151	Gm37472	predicted gene, 37472 [Source:MGI Symbol;Acc:MGI:5610700]	TEC	133.539	1.83024	0.363749	5.03161	4.86e-07	0.000280231
ENSMUSG00000020846	Rflnb	Refilin-B [Source:UniProtKB/Swiss-Prot;Acc:Q5SVD0]	protein_coding	404.251	-1.6029	0.322634	-4.96817	6.76e-07	0.000363165
ENSMUSG00000059248	40057	Septin-9 [Source:UniProtKB/Swiss-Prot;Acc:Q80UG5]	protein_coding	216.969	-1.34978	0.271703	-4.96784	6.77e-07	0.000363165
ENSMUSG00000023036	Pcdhgc4	protocadherin gamma subfamily C, 4 [Source:HGNC Symbol;Acc:HGNC:8717]	protein_coding	350.159	-1.39234	0.28194	-4.93842	7.88e-07	0.000382861
ENSMUSG00000031790	Mmp15	Matrix metalloproteinase-15 [Source:UniProtKB/Swiss-Prot;Acc:O54732]	protein_coding	254.978	-1.50616	0.304709	-4.94293	7.7e-07	0.000382861
ENSMUSG00000033420	Antxr1	Anthrax toxin receptor 1 [Source:UniProtKB/Swiss-Prot;Acc:Q9CZ52]	protein_coding	513.362	-1.55469	0.314556	-4.9425	7.71e-07	0.000382861
ENSMUSG00000031119	Gpc4	glypican 4 [Source:MGI Symbol;Acc:MGI:104902]	protein_coding	226.09	-1.5387	0.313626	-4.90616	9.29e-07	0.000437821
ENSMUSG00000064210	Ano6	Anoctamin-6 [Source:UniProtKB/Swiss-Prot;Acc:Q6P9J9]	protein_coding	577.095	-1.26099	0.258659	-4.87509	1.09e-06	0.000497596
ENSMUSG00000074743	Thbd	thrombomodulin [Source:MGI Symbol;Acc:MGI:98736]	protein_coding	297.641	-1.45071	0.299601	-4.84213	1.28e-06	0.000570938
ENSMUSG00000031004	Mki67	Proliferation marker protein Ki-67 [Source:UniProtKB/Swiss-Prot;Acc:E9PVX6]	protein_coding	383.637	1.71691	0.360471	4.76298	1.91e-06	0.000802
ENSMUSG00000109359	Gm44797	predicted gene 44797 [Source:MGI Symbol;Acc:MGI:5753373]	TEC	146.06	1.58901	0.333498	4.76467	1.89e-06	0.000802
ENSMUSG00000032440	Tgfbr2	transforming growth factor, beta receptor II [Source:MGI Symbol;Acc:MGI:98729]	protein_coding	153.582	-1.65719	0.349918	-4.73594	2.18e-06	0.000887268
ENSMUSG00000105750	Gm43130	predicted gene 43130 [Source:MGI Symbol;Acc:MGI:5663267]	TEC	95.0466	1.71749	0.362962	4.73189	2.22e-06	0.000887268
ENSMUSG00000055322	Tns1	tensin 1 [Source:MGI Symbol;Acc:MGI:104552]	protein_coding	550.77	-1.63253	0.346852	-4.70669	2.52e-06	0.000979128
ENSMUSG00000097927	Gm6999	predicted gene 6999 [Source:MGI Symbol;Acc:MGI:3647443]	lincRNA	70.8666	1.91147	0.408049	4.68441	2.81e-06	0.00106526
ENSMUSG00000022548	Apod	Apolipoprotein D [Source:UniProtKB/Swiss-Prot;Acc:P51910]	protein_coding	581.921	-1.62348	0.347361	-4.67376	2.96e-06	0.00109537
ENSMUSG00000058135	Gstm1	Glutathione S-transferase Mu 1 [Source:UniProtKB/Swiss-Prot;Acc:P10649]	protein_coding	797.986	-1.25261	0.268819	-4.65968	3.17e-06	0.0011457
ENSMUSG00000029231	Pdgfra	Mus musculus platelet derived growth factor receptor, alpha polypeptide (Pdgfra), transcript variant 4, mRNA. [Source:RefSeq mRNA;Acc:NM_001347719]	protein_coding	73.6203	-1.98777	0.427824	-4.64622	3.38e-06	0.00119521
ENSMUSG00000062980	Cped1	cadherin-like and PC-esterase domain containing 1 [Source:MGI Symbol;Acc:MGI:2444814]	protein_coding	171.426	-1.33761	0.292259	-4.5768	4.72e-06	0.00160025
ENSMUSG00000103442	Pcdha1	protocadherin alpha 1 [Source:MGI Symbol;Acc:MGI:2150982]	protein_coding	23.4989	3.76877	0.823536	4.57633	4.73e-06	0.00160025
ENSMUSG00000063903	Klk1	Kallikrein-1 [Source:UniProtKB/Swiss-Prot;Acc:P15947]	protein_coding	176.821	1.72881	0.378269	4.57031	4.87e-06	0.0016119
ENSMUSG00000017390	Aldoc	Fructose-bisphosphate aldolase C [Source:UniProtKB/Swiss-Prot;Acc:P05063]	protein_coding	363.091	-1.3733	0.305651	-4.49304	7.02e-06	0.00227084
ENSMUSG00000035805	Mlc1	Membrane protein MLC1 [Source:UniProtKB/Swiss-Prot;Acc:Q8VHK5]	protein_coding	46.0766	-2.82984	0.630382	-4.48909	7.15e-06	0.00227084
ENSMUSG00000006800	Sulf2	Mus musculus sulfatase 2 (Sulf2), transcript variant 4, mRNA. [Source:RefSeq mRNA;Acc:NM_001355619]	protein_coding	112.641	-1.52053	0.34	-4.47216	7.74e-06	0.00240916
ENSMUSG00000021750	Fam107a	family with sequence similarity 107 member A [Source:HGNC Symbol;Acc:HGNC:30827]	protein_coding	366.007	-1.38411	0.310329	-4.46013	8.19e-06	0.00242425
ENSMUSG00000038668	Lpar1	Lysophosphatidic acid receptor 1 [Source:UniProtKB/Swiss-Prot;Acc:P61793]	protein_coding	60.5512	-2.5851	0.578915	-4.46542	7.99e-06	0.00242425
ENSMUSG00000072941	Sod3	superoxide dismutase 3, extracellular [Source:MGI Symbol;Acc:MGI:103181]	protein_coding	68.708	-1.80451	0.404748	-4.45834	8.26e-06	0.00242425
ENSMUSG00000026605	Cenpf	centromere protein F [Source:MGI Symbol;Acc:MGI:1313302]	protein_coding	185.045	1.73697	0.391855	4.43269	9.31e-06	0.00258526
ENSMUSG00000031503	Col4a2	Collagen alpha-2(IV) chain Canstatin [Source:UniProtKB/Swiss-Prot;Acc:P08122]	protein_coding	97.1949	-1.89544	0.427471	-4.43408	9.25e-06	0.00258526
ENSMUSG00000052911	Lamb2	Laminin subunit beta-2 [Source:UniProtKB/Swiss-Prot;Acc:Q61292]	protein_coding	90.9033	-1.79365	0.404096	-4.43867	9.05e-06	0.00258526
ENSMUSG00000050295	Foxc1	Forkhead box protein C1 [Source:UniProtKB/Swiss-Prot;Acc:Q61572]	protein_coding	60.5951	-2.17024	0.490136	-4.42783	9.52e-06	0.00259332
ENSMUSG00000052397	Ezr	Ezrin [Source:UniProtKB/Swiss-Prot;Acc:P26040]	protein_coding	357.769	-1.10692	0.250184	-4.42444	9.67e-06	0.00259332
ENSMUSG00000028763	Hspg2	perlecan (heparan sulfate proteoglycan 2) [Source:MGI Symbol;Acc:MGI:96257]	protein_coding	114.548	-1.65171	0.374494	-4.41052	1.03e-05	0.00271895
ENSMUSG00000026678	Rgs5	regulator of G-protein signaling 5 [Source:MGI Symbol;Acc:MGI:1098434]	protein_coding	732.624	-1.20199	0.273413	-4.39626	1.1e-05	0.00285541
ENSMUSG00000020713	Gh	Somatotropin [Source:UniProtKB/Swiss-Prot;Acc:P06880]	protein_coding	6375.67	-2.69118	0.612975	-4.39036	1.13e-05	0.00288587
ENSMUSG00000041734	Kirrel	Kin of IRRE-like protein 1 [Source:UniProtKB/Swiss-Prot;Acc:Q80W68]	protein_coding	117.915	-1.92041	0.438127	-4.38323	1.17e-05	0.00293382
ENSMUSG00000023232	Serinc2	Serine incorporator 2 [Source:UniProtKB/Swiss-Prot;Acc:Q8K0E7]	protein_coding	99.7656	-1.56142	0.357541	-4.36711	1.26e-05	0.00307124
ENSMUSG00000024302	Dtna	Dystrobrevin alpha [Source:UniProtKB/Swiss-Prot;Acc:Q9D2N4]	protein_coding	298.859	-1.21899	0.27918	-4.36632	1.26e-05	0.00307124
ENSMUSG00000004951	Hspb1	Heat shock protein beta-1 [Source:UniProtKB/Swiss-Prot;Acc:P14602]	protein_coding	61.2759	-2.03697	0.467168	-4.36026	1.3e-05	0.00310898
ENSMUSG00000022893	Adamts1	A disintegrin and metalloproteinase with thrombospondin motifs 1 [Source:UniProtKB/Swiss-Prot;Acc:P97857]	protein_coding	117.271	-1.97975	0.456391	-4.33783	1.44e-05	0.00334265
ENSMUSG00000069833	Ahnak	AHNAK nucleoprotein (desmoyokin) [Source:MGI Symbol;Acc:MGI:1316648]	protein_coding	3849.81	-0.891206	0.205455	-4.33772	1.44e-05	0.00334265
ENSMUSG00000003617	Cp	Ceruloplasmin [Source:UniProtKB/Swiss-Prot;Acc:Q61147]	protein_coding	444.916	-1.70367	0.394147	-4.32241	1.54e-05	0.00353063
ENSMUSG00000062209	Erbb4	Receptor tyrosine-protein kinase erbB-4 ERBB4 intracellular domain [Source:UniProtKB/Swiss-Prot;Acc:Q61527]	protein_coding	243.594	-1.30858	0.303855	-4.3066	1.66e-05	0.00368421
ENSMUSG00000070498	Tmem132b	transmembrane protein 132B [Source:HGNC Symbol;Acc:HGNC:29397]	protein_coding	105.009	-1.98923	0.461773	-4.3078	1.65e-05	0.00368421
ENSMUSG00000027447	Cst3	Cystatin-C [Source:UniProtKB/Swiss-Prot;Acc:P21460]	protein_coding	420.596	-1.2385	0.2885	-4.2929	1.76e-05	0.00381027
ENSMUSG00000092242	Gm20515	predicted gene 20515 [Source:MGI Symbol;Acc:MGI:5141980]	lincRNA	173.63	2.04575	0.476429	4.29393	1.76e-05	0.00381027
ENSMUSG00000002900	Lamb1	Laminin subunit beta-1 [Source:UniProtKB/Swiss-Prot;Acc:P02469]	protein_coding	152.117	-1.85891	0.434212	-4.28111	1.86e-05	0.00390923
ENSMUSG00000033952	Aspm	Abnormal spindle-like microcephaly-associated protein homolog [Source:UniProtKB/Swiss-Prot;Acc:Q8CJ27]	protein_coding	85.8969	1.9245	0.449453	4.28186	1.85e-05	0.00390923
ENSMUSG00000025666	Tmem47	Transmembrane protein 47 [Source:UniProtKB/Swiss-Prot;Acc:Q9JJG6]	protein_coding	577.192	-1.13978	0.267045	-4.26813	1.97e-05	0.00408856
ENSMUSG00000048191	Muc6	mucin-6 [Source:RefSeq peptide;Acc:NP_001316930]	protein_coding	166.793	1.67371	0.393697	4.25126	2.13e-05	0.00433046
ENSMUSG00000070392	Gm20634	predicted gene 20634 [Source:MGI Symbol;Acc:MGI:5313081]	processed_transcript	46.411	-9.68914	2.28012	-4.24939	2.14e-05	0.00433046
ENSMUSG00000056380	Gpr50	Melatonin-related receptor [Source:UniProtKB/Swiss-Prot;Acc:O88495]	protein_coding	35.4958	-3.44495	0.811728	-4.24397	2.2e-05	0.0043797
ENSMUSG00000109162	2900027M19Rik	RIKEN cDNA 2900027M19 gene [Source:MGI Symbol;Acc:MGI:1920130]	TEC	674.582	1.22375	0.288628	4.23987	2.24e-05	0.00440386
ENSMUSG00000017493	Igfbp4	Insulin-like growth factor-binding protein 4 [Source:UniProtKB/Swiss-Prot;Acc:P47879]	protein_coding	95.4412	-2.27267	0.538011	-4.2242	2.4e-05	0.00449424
ENSMUSG00000020142	Slc1a4	solute carrier family 1 (glutamate/neutral amino acid transporter), member 4 [Source:MGI Symbol;Acc:MGI:2135601]	protein_coding	169.785	-1.408	0.332988	-4.22838	2.35e-05	0.00449424
ENSMUSG00000032092	Mpzl2	myelin protein zero-like 2 [Source:MGI Symbol;Acc:MGI:1289160]	protein_coding	160.161	-1.48358	0.35099	-4.22684	2.37e-05	0.00449424
ENSMUSG00000033207	Mamdc2	MAM domain containing 2 [Source:HGNC Symbol;Acc:HGNC:23673]	protein_coding	83.1676	-2.56477	0.606916	-4.22591	2.38e-05	0.00449424
ENSMUSG00000034206	Polq	polymerase (DNA directed), theta [Source:MGI Symbol;Acc:MGI:2155399]	protein_coding	106.079	1.45085	0.344469	4.21183	2.53e-05	0.00458201
ENSMUSG00000041548	Hspb8	Heat shock protein beta-8 [Source:UniProtKB/Swiss-Prot;Acc:Q9JK92]	protein_coding	59.9186	-2.35545	0.558592	-4.21677	2.48e-05	0.00458201
ENSMUSG00000042613	Pbxip1	Pre-B-cell leukemia transcription factor-interacting protein 1 [Source:UniProtKB/Swiss-Prot;Acc:Q3TVI8]	protein_coding	1363.32	-1.18403	0.281079	-4.21244	2.53e-05	0.00458201
ENSMUSG00000001496	Nkx2-1	Homeobox protein Nkx-2.1 [Source:UniProtKB/Swiss-Prot;Acc:P50220]	protein_coding	22.1568	-5.05698	1.20298	-4.20372	2.63e-05	0.00469478
ENSMUSG00000013089	Etv5	ETS translocation variant 5 [Source:UniProtKB/Swiss-Prot;Acc:Q9CXC9]	protein_coding	220.444	-1.14549	0.273467	-4.18875	2.8e-05	0.00479933
ENSMUSG00000053279	Aldh1a1	Retinal dehydrogenase 1 [Source:UniProtKB/Swiss-Prot;Acc:P24549]	protein_coding	143.96	-1.37173	0.327071	-4.19399	2.74e-05	0.00479933
ENSMUSG00000097201	Gm26700	predicted gene, 26700 [Source:MGI Symbol;Acc:MGI:5477194]	lincRNA	26.026	-6.92115	1.65111	-4.19181	2.77e-05	0.00479933
ENSMUSG00000109927	Gm45264	predicted gene 45264 [Source:MGI Symbol;Acc:MGI:5791100]	TEC	87.1521	1.96934	0.470172	4.18854	2.81e-05	0.00479933
ENSMUSG00000110147	Gm45324	predicted gene 45324 [Source:MGI Symbol;Acc:MGI:5791160]	TEC	111.617	1.98798	0.47567	4.17933	2.92e-05	0.00494366
ENSMUSG00000026193	Fn1	Fibronectin Anastellin [Source:UniProtKB/Swiss-Prot;Acc:P11276]	protein_coding	137.434	-1.8564	0.444567	-4.17575	2.97e-05	0.00496791
ENSMUSG00000102567	#N/A	#N/A	#N/A	111.651	1.6068	0.385968	4.16306	3.14e-05	0.00519665
ENSMUSG00000073530	Pappa2	pappalysin 2 [Source:HGNC Symbol;Acc:HGNC:14615]	protein_coding	75.0381	-2.30856	0.555643	-4.15476	3.26e-05	0.00533218
ENSMUSG00000022587	Ly6e	lymphocyte antigen 6 family member E [Source:HGNC Symbol;Acc:HGNC:6727]	protein_coding	1236.51	-1.24867	0.301177	-4.14598	3.38e-05	0.00548292
ENSMUSG00000084071	Gm13378	predicted gene 13378 [Source:MGI Symbol;Acc:MGI:3650302]	processed_pseudogene	18.3336	-7.19925	1.74129	-4.13444	3.56e-05	0.00570639
ENSMUSG00000033737	Fndc3c1	Fibronectin type III domain containing protein 3C1 [Source:UniProtKB/Swiss-Prot;Acc:Q6DFV6]	protein_coding	403.342	-5.69792	1.37971	-4.12979	3.63e-05	0.0057636
ENSMUSG00000020914	Top2a	DNA topoisomerase 2-alpha [Source:UniProtKB/Swiss-Prot;Acc:Q01320]	protein_coding	160.207	1.9219	0.4668	4.11719	3.84e-05	0.00591091
ENSMUSG00000026473	Glul	Glutamine synthetase [Source:UniProtKB/Swiss-Prot;Acc:P15105]	protein_coding	1066.11	-1.13509	0.275859	-4.11476	3.88e-05	0.00591091
ENSMUSG00000030862	Cpxm2	carboxypeptidase X, M14 family member 2 [Source:HGNC Symbol;Acc:HGNC:26977]	protein_coding	180.882	-1.41571	0.343973	-4.11576	3.86e-05	0.00591091
ENSMUSG00000031825	Crispld2	Cysteine-rich secretory protein LCCL domain-containing 2 [Source:UniProtKB/Swiss-Prot;Acc:Q8BZQ2]	protein_coding	45.1279	-2.46133	0.597235	-4.12121	3.77e-05	0.00591091
ENSMUSG00000006342	Susd2	Sushi domain-containing protein 2 [Source:UniProtKB/Swiss-Prot;Acc:Q9DBX3]	protein_coding	92.0118	-1.51358	0.368558	-4.10677	4.01e-05	0.00600062
ENSMUSG00000026640	Plxna2	Plexin-A2 [Source:UniProtKB/Swiss-Prot;Acc:P70207]	protein_coding	203.362	-1.27259	0.310041	-4.10459	4.05e-05	0.00600062
ENSMUSG00000109418	Gm44800	predicted gene 44800 [Source:MGI Symbol;Acc:MGI:5753376]	TEC	327.528	1.43055	0.348348	4.10666	4.01e-05	0.00600062
ENSMUSG00000052974	Cyp2f2	Cytochrome P450 2F2 [Source:UniProtKB/Swiss-Prot;Acc:P33267]	protein_coding	1394.07	-0.999782	0.244222	-4.09374	4.24e-05	0.00622943
ENSMUSG00000022091	Sorbs3	sorbin and SH3 domain containing 3 [Source:MGI Symbol;Acc:MGI:700013]	protein_coding	276.033	-1.25054	0.306624	-4.07843	4.53e-05	0.00658653
ENSMUSG00000026923	Notch1	Neurogenic locus notch homolog protein 1 Notch 1 extracellular truncation Notch 1 intracellular domain [Source:UniProtKB/Swiss-Prot;Acc:Q01705]	protein_coding	112.964	-1.53418	0.376352	-4.07645	4.57e-05	0.00658653
ENSMUSG00000032640	Chsy1	Chondroitin sulfate synthase 1 [Source:UniProtKB/Swiss-Prot;Acc:Q6ZQ11]	protein_coding	98.3769	-1.71925	0.423015	-4.06429	4.82e-05	0.00687595
ENSMUSG00000040990	Sh3kbp1	SH3 domain-containing kinase-binding protein 1 [Source:UniProtKB/Swiss-Prot;Acc:Q8R550]	protein_coding	170.454	-1.5906	0.392044	-4.05721	4.97e-05	0.00702315
ENSMUSG00000028312	Smc2	Structural maintenance of chromosomes protein 2 [Source:UniProtKB/Swiss-Prot;Acc:Q8CG48]	protein_coding	232.974	1.16458	0.287392	4.05224	5.07e-05	0.00710933
ENSMUSG00000016763	Scube1	signal peptide, CUB domain, EGF-like 1 [Source:MGI Symbol;Acc:MGI:1890616]	protein_coding	68.9039	-2.57262	0.637756	-4.03387	5.49e-05	0.00762059
ENSMUSG00000002602	Axl	AXL receptor tyrosine kinase [Source:MGI Symbol;Acc:MGI:1347244]	protein_coding	139.819	-1.57824	0.392374	-4.02229	5.76e-05	0.00793434
ENSMUSG00000021994	Wnt5a	wingless-type MMTV integration site family, member 5A [Source:MGI Symbol;Acc:MGI:98958]	protein_coding	51.0613	-2.56677	0.63989	-4.01126	6.04e-05	0.0082414
ENSMUSG00000020598	Nrcam	Neuronal cell adhesion molecule [Source:UniProtKB/Swiss-Prot;Acc:Q810U4]	protein_coding	587.884	-1.14558	0.288176	-3.97527	7.03e-05	0.00942722
ENSMUSG00000039960	Rhou	Rho-related GTP-binding protein RhoU [Source:UniProtKB/Swiss-Prot;Acc:Q9EQT3]	protein_coding	350.987	-1.07812	0.271165	-3.9759	7.01e-05	0.00942722
ENSMUSG00000032667	Pon2	Serum paraoxonase/arylesterase 2 [Source:UniProtKB/Swiss-Prot;Acc:Q62086]	protein_coding	104.236	-1.78675	0.450836	-3.96319	7.4e-05	0.00983282
ENSMUSG00000027878	Notch2	notch 2 [Source:HGNC Symbol;Acc:HGNC:7882]	protein_coding	635.428	-0.915206	0.231397	-3.95512	7.65e-05	0.00991634
ENSMUSG00000041688	Amot	Angiomotin [Source:UniProtKB/Swiss-Prot;Acc:Q8VHG2]	protein_coding	391.913	-1.02606	0.259196	-3.95864	7.54e-05	0.00991634
ENSMUSG00000108918	Gm44802	predicted gene 44802 [Source:MGI Symbol;Acc:MGI:5753378]	TEC	442.144	1.19516	0.302136	3.9557	7.63e-05	0.00991634
ENSMUSG00000020641	Rsad2	Radical S-adenosyl methionine domain-containing protein 2 [Source:UniProtKB/Swiss-Prot;Acc:Q8CBB9]	protein_coding	81.4326	-2.01768	0.510463	-3.95265	7.73e-05	0.0099367
ENSMUSG00000026796	Fam129b	Niban-like protein 1 [Source:UniProtKB/Swiss-Prot;Acc:Q8R1F1]	protein_coding	134.139	-1.50047	0.379843	-3.95024	7.81e-05	0.00995478
ENSMUSG00000031778	Cx3cl1	chemokine (C-X3-C motif) ligand 1 [Source:MGI Symbol;Acc:MGI:1097153]	protein_coding	408.418	-0.988697	0.251396	-3.93282	8.4e-05	0.0106179
ENSMUSG00000033350	Chst2	Carbohydrate sulfotransferase 2 [Source:UniProtKB/Swiss-Prot;Acc:Q80WV3]	protein_coding	124.094	-1.98809	0.506227	-3.92727	8.59e-05	0.0107783
ENSMUSG00000026728	Vim	vimentin [Source:MGI Symbol;Acc:MGI:98932]	protein_coding	156.303	-1.63276	0.416372	-3.92139	8.8e-05	0.0109216
ENSMUSG00000063415	Cyp26b1	Cytochrome P450 26B1 [Source:UniProtKB/Swiss-Prot;Acc:Q811W2]	protein_coding	32.1172	-2.58087	0.658346	-3.92024	8.85e-05	0.0109216
ENSMUSG00000097142	Gm26778	predicted gene, 26778 [Source:MGI Symbol;Acc:MGI:5477272]	lincRNA	696.004	1.45768	0.372157	3.91685	8.97e-05	0.0109887
ENSMUSG00000034987	Hrh2	Histamine H2 receptor [Source:UniProtKB/Swiss-Prot;Acc:P97292]	protein_coding	97.9149	1.40115	0.359582	3.89659	9.76e-05	0.011856
ENSMUSG00000007097	Atp1a2	Sodium/potassium-transporting ATPase subunit alpha-2 [Source:UniProtKB/Swiss-Prot;Acc:Q6PIE5]	protein_coding	278.632	-1.76025	0.4527	-3.88833	0.000100936	0.0120161
ENSMUSG00000028583	Pdpn	Podoplanin [Source:UniProtKB/Swiss-Prot;Acc:Q62011]	protein_coding	54.4113	-1.97339	0.507339	-3.88968	0.000100376	0.0120161
ENSMUSG00000034906	Ncaph	non-SMC condensin I complex, subunit H [Source:MGI Symbol;Acc:MGI:2444777]	protein_coding	15.0436	3.64441	0.937416	3.88772	0.00010119	0.0120161
ENSMUSG00000023367	Tmem176a	Transmembrane protein 176A [Source:UniProtKB/Swiss-Prot;Acc:Q9DCS1]	protein_coding	909.03	-0.985491	0.253923	-3.88106	0.000104001	0.0122535
ENSMUSG00000038400	Pmepa1	prostate transmembrane protein, androgen induced 1 [Source:HGNC Symbol;Acc:HGNC:14107]	protein_coding	320.946	-1.13116	0.291589	-3.87928	0.000104765	0.0122535
ENSMUSG00000001300	Efnb2	Ephrin-B2 [Source:UniProtKB/Swiss-Prot;Acc:P52800]	protein_coding	195.575	-1.15534	0.298001	-3.87696	0.000105769	0.0122787
ENSMUSG00000104132	Gm36952	predicted gene, 36952 [Source:MGI Symbol;Acc:MGI:5610180]	TEC	81.6672	1.78426	0.463117	3.85272	0.000116811	0.0134601
ENSMUSG00000034981	Parm1	Prostate androgen-regulated mucin-like [Source:UniProtKB/Swiss-Prot;Acc:Q923D3]	protein_coding	742.459	-0.878765	0.228867	-3.83963	0.000123218	0.014094
ENSMUSG00000000567	Sox9	Transcription factor SOX-9 [Source:UniProtKB/Swiss-Prot;Acc:Q04887]	protein_coding	218.728	-1.28236	0.334268	-3.83633	0.000124888	0.0141807
ENSMUSG00000013275	Slc41a1	Solute carrier family 41 member 1 [Source:UniProtKB/Swiss-Prot;Acc:Q8BJA2]	protein_coding	315.414	-1.11144	0.289896	-3.83394	0.000126107	0.0142154
ENSMUSG00000045114	Prrt2	Proline-rich transmembrane protein 2 [Source:UniProtKB/Swiss-Prot;Acc:E9PUL5]	protein_coding	77.9677	1.74158	0.455293	3.82518	0.000130678	0.0145201
ENSMUSG00000103800	Pcdha8	protocadherin alpha 8 [Source:MGI Symbol;Acc:MGI:2681879]	protein_coding	187.48	1.16947	0.305681	3.82578	0.000130359	0.0145201
ENSMUSG00000067578	Cbln4	Cerebellin-4 [Source:UniProtKB/Swiss-Prot;Acc:Q8BME9]	protein_coding	223.546	1.02567	0.268293	3.82295	0.000131866	0.0145483
ENSMUSG00000005397	Nid1	Nidogen-1 [Source:UniProtKB/Swiss-Prot;Acc:P10493]	protein_coding	273.25	-1.06001	0.277493	-3.81995	0.000133478	0.0146224
ENSMUSG00000060961	Slc4a4	solute carrier family 4 (anion exchanger), member 4 [Source:MGI Symbol;Acc:MGI:1927555]	protein_coding	259.465	-3.25085	0.852167	-3.8148	0.000136293	0.0148264
ENSMUSG00000026421	Csrp1	Cysteine and glycine-rich protein 1 [Source:UniProtKB/Swiss-Prot;Acc:P97315]	protein_coding	125.868	-1.68396	0.44167	-3.81272	0.000137448	0.0148482
ENSMUSG00000021806	Nid2	Nidogen-2 [Source:UniProtKB/Swiss-Prot;Acc:O88322]	protein_coding	186.246	-1.36041	0.357036	-3.81028	0.000138809	0.0148918
ENSMUSG00000024521	Pmaip1	phorbol-12-myristate-13-acetate-induced protein 1 [Source:MGI Symbol;Acc:MGI:1930146]	protein_coding	40.2003	2.93727	0.772017	3.80467	0.000141995	0.0151293
ENSMUSG00000020660	Pomc	pro-opiomelanocortin-alpha [Source:MGI Symbol;Acc:MGI:97742]	protein_coding	82458.1	-1.02449	0.269737	-3.79809	0.000145813	0.0153261
ENSMUSG00000048376	F2r	Proteinase-activated receptor 1 [Source:UniProtKB/Swiss-Prot;Acc:P30558]	protein_coding	216.13	-1.25403	0.330115	-3.79876	0.000145421	0.0153261
ENSMUSG00000022790	Igsf11	Immunoglobulin superfamily member 11 [Source:UniProtKB/Swiss-Prot;Acc:P0C673]	protein_coding	65.3316	-1.89383	0.499814	-3.78906	0.000151216	0.0157674
ENSMUSG00000067276	Capn6	Calpain-6 [Source:UniProtKB/Swiss-Prot;Acc:O35646]	protein_coding	161.052	-1.33765	0.353155	-3.78772	0.000152039	0.0157674
ENSMUSG00000022175	Lrp10	Low-density lipoprotein receptor-related protein 10 [Source:UniProtKB/Swiss-Prot;Acc:Q7TQH7]	protein_coding	204.509	-1.03988	0.274827	-3.78378	0.000154466	0.0159131
ENSMUSG00000023043	Krt18	Keratin, type I cytoskeletal 18 [Source:UniProtKB/Swiss-Prot;Acc:P05784]	protein_coding	89.3095	-1.83881	0.487529	-3.77169	0.000162143	0.016594
ENSMUSG00000037010	Apln	Apelin Apelin-36 Apelin-31 Apelin-28 Apelin-13 [Source:UniProtKB/Swiss-Prot;Acc:Q9R0R4]	protein_coding	44.7799	-2.35057	0.624242	-3.76548	0.000166232	0.0169013
ENSMUSG00000030270	Cpne9	copine family member 9 [Source:HGNC Symbol;Acc:HGNC:24336]	protein_coding	33.0575	2.46754	0.656089	3.76099	0.000169241	0.0169853
ENSMUSG00000096014	Sox1	Transcription factor SOX-1 [Source:UniProtKB/Swiss-Prot;Acc:P53783]	protein_coding	17.2331	-4.32781	1.1507	-3.76104	0.00016921	0.0169853
ENSMUSG00000028517	Plpp3	Phospholipid phosphatase 3 [Source:UniProtKB/Swiss-Prot;Acc:Q99JY8]	protein_coding	181.629	-1.11333	0.296487	-3.75505	0.000173306	0.0172817
ENSMUSG00000030554	Synm	synemin, intermediate filament protein [Source:MGI Symbol;Acc:MGI:2661187]	protein_coding	137.807	-1.2679	0.338424	-3.74649	0.000179329	0.0177684
ENSMUSG00000021127	Zfp36l1	zinc finger protein 36, C3H type-like 1 [Source:MGI Symbol;Acc:MGI:107946]	protein_coding	189.02	-1.15736	0.309475	-3.73976	0.000184199	0.0181354
ENSMUSG00000107512	Gm44433	predicted gene, 44433 [Source:MGI Symbol;Acc:MGI:5690825]	TEC	324.391	1.29597	0.347655	3.72773	0.00019321	0.018903
ENSMUSG00000034349	Smc4	Mus musculus structural maintenance of chromosomes 4 (Smc4), transcript variant 2, mRNA. [Source:RefSeq mRNA;Acc:NM_001356976]	protein_coding	1039.39	1.09714	0.294702	3.72288	0.000196961	0.0191495
ENSMUSG00000040514	Tex47	Testis-expressed protein 47 [Source:UniProtKB/Swiss-Prot;Acc:Q9D5W8]	protein_coding	53.662	1.66723	0.449022	3.71303	0.000204794	0.0197875
ENSMUSG00000001768	Rin2	Ras and Rab interactor 2 [Source:MGI Symbol;Acc:MGI:1921280]	protein_coding	136.523	-1.17975	0.318363	-3.70569	0.000210819	0.0201196
ENSMUSG00000033295	Ptprf	Receptor-type tyrosine-protein phosphatase F [Source:UniProtKB/Swiss-Prot;Acc:A2A8L5]	protein_coding	526.617	-0.96978	0.261621	-3.70682	0.000209881	0.0201196
ENSMUSG00000105947	Gm43789	predicted gene 43789 [Source:MGI Symbol;Acc:MGI:5663926]	TEC	177.989	1.14433	0.309187	3.70109	0.000214679	0.0203631
ENSMUSG00000039004	Bmp6	Bone morphotic protein 6 [Source:UniProtKB/Swiss-Prot;Acc:P20722]	protein_coding	86.1647	-1.36978	0.371787	-3.68431	0.000229325	0.0216205
ENSMUSG00000053830	Gm9923	predicted pseudogene 9923 [Source:MGI Symbol;Acc:MGI:3704365]	processed_pseudogene	49.8608	-8.25058	2.24081	-3.68197	0.000231438	0.0216882
ENSMUSG00000026385	Dbi	diazepam binding inhibitor [Source:MGI Symbol;Acc:MGI:94865]	protein_coding	193.177	-1.11761	0.305033	-3.66389	0.000248416	0.0231399
ENSMUSG00000018924	Alox15	Arachidonate 15-lipoxygenase [Source:UniProtKB/Swiss-Prot;Acc:P39654]	protein_coding	66.9974	-2.18977	0.597978	-3.66196	0.000250289	0.0231523
ENSMUSG00000067242	Lgi1	Leucine-rich glioma-inactivated protein 1 [Source:UniProtKB/Swiss-Prot;Acc:Q9JIA1]	protein_coding	129.776	-1.31051	0.357994	-3.6607	0.000251526	0.0231523
ENSMUSG00000025909	Sntg1	gamma-1-syntrophin isoform 3 [Source:RefSeq peptide;Acc:NP_001277321]	protein_coding	465.038	0.79529	0.217346	3.6591	0.000253107	0.0231607
ENSMUSG00000030701	Plekhb1	pleckstrin homology domain containing, family B (evectins) member 1 [Source:MGI Symbol;Acc:MGI:1351469]	protein_coding	510.894	-0.853038	0.233313	-3.65619	0.000255987	0.0232873
ENSMUSG00000064080	Fbln2	Fibulin-2 [Source:UniProtKB/Swiss-Prot;Acc:P37889]	protein_coding	35.422	-3.48026	0.953907	-3.64842	0.000263856	0.0238636
ENSMUSG00000089945	Pakap	paralemmin A kinase anchor protein [Source:RefSeq peptide;Acc:NP_001291473]	protein_coding	119.136	-1.73049	0.477107	-3.62705	0.00028668	0.025778
ENSMUSG00000107917	Gm44235	predicted gene, 44235 [Source:MGI Symbol;Acc:MGI:5690627]	TEC	161.731	1.32909	0.366794	3.62354	0.000290604	0.0259806
ENSMUSG00000020844	Nxn	Nucleoredoxin [Source:UniProtKB/Swiss-Prot;Acc:P97346]	protein_coding	71.9258	-1.76879	0.48845	-3.62123	0.000293205	0.0260285
ENSMUSG00000090160	4930480K15Rik	RIKEN cDNA 4930480K15 gene [Source:MGI Symbol;Acc:MGI:1926050]	processed_transcript	176.959	1.17036	0.323294	3.6201	0.000294485	0.0260285
ENSMUSG00000001435	Col18a1	Collagen alpha-1(XVIII) chain Endostatin Non-collagenous domain 1 [Source:UniProtKB/Swiss-Prot;Acc:P39061]	protein_coding	22.7184	-2.68065	0.741426	-3.61553	0.000299733	0.0262256
ENSMUSG00000028525	Pde4b	phosphodiesterase 4B, cAMP specific [Source:MGI Symbol;Acc:MGI:99557]	protein_coding	526.687	-0.807061	0.223298	-3.61429	0.000301177	0.0262256
ENSMUSG00000054619	Mettl7a1	0	protein_coding	740.055	-0.865396	0.239472	-3.61377	0.000301773	0.0262256
ENSMUSG00000030111	A2m	alpha-2-macroglobulin [Source:MGI Symbol;Acc:MGI:2449119]	protein_coding	70.2239	-3.61223	1.00237	-3.6037	0.000313715	0.027112
ENSMUSG00000106385	Gm42943	predicted gene 42943 [Source:MGI Symbol;Acc:MGI:5663080]	TEC	132.046	1.2588	0.349639	3.60028	0.000317879	0.02732
ENSMUSG00000024524	Gnal	guanine nucleotide binding protein, alpha stimulating, olfactory type [Source:MGI Symbol;Acc:MGI:95774]	protein_coding	797.172	-0.944254	0.262849	-3.59238	0.00032767	0.0278538
ENSMUSG00000025582	Nptx1	neuronal pentraxin 1 [Source:MGI Symbol;Acc:MGI:107811]	protein_coding	29.1564	-3.33505	0.92829	-3.59268	0.00032729	0.0278538
ENSMUSG00000108077	6330415B21Rik	RIKEN cDNA 6330415B21 gene [Source:MGI Symbol;Acc:MGI:1918003]	TEC	273.251	1.2156	0.338589	3.59021	0.000330418	0.0279347
ENSMUSG00000050711	Scg2	secretogranin II [Source:MGI Symbol;Acc:MGI:103033]	protein_coding	10953.7	-0.76751	0.214026	-3.58606	0.000335707	0.0282199
ENSMUSG00000054889	Dsp	Desmoplakin [Source:UniProtKB/Swiss-Prot;Acc:E9Q557]	protein_coding	577.745	-1.00061	0.279129	-3.58474	0.00033742	0.0282199
ENSMUSG00000037706	Cd81	CD81 antigen [Source:UniProtKB/Swiss-Prot;Acc:P35762]	protein_coding	922.339	-0.866072	0.24184	-3.58117	0.000342054	0.0283227
ENSMUSG00000110631	Gm42047	predicted gene, 42047 [Source:MGI Symbol;Acc:MGI:5624932]	lincRNA	109.444	1.79334	0.500795	3.58099	0.00034229	0.0283227
ENSMUSG00000027875	Hmgcs2	Hydroxymethylglutaryl-CoA synthase, mitochondrial [Source:UniProtKB/Swiss-Prot;Acc:P54869]	protein_coding	86.8296	-1.54188	0.431028	-3.57722	0.000347267	0.0285594
ENSMUSG00000035357	Pdzrn3	E3 ubiquitin-protein ligase PDZRN3 [Source:UniProtKB/Swiss-Prot;Acc:Q69ZS0]	protein_coding	93.8279	-1.35395	0.378616	-3.57605	0.000348822	0.0285594
ENSMUSG00000029648	Flt1	fms related tyrosine kinase 1 [Source:HGNC Symbol;Acc:HGNC:3763]	protein_coding	74.5205	-1.83413	0.513722	-3.57029	0.000356593	0.0290427
ENSMUSG00000026866	Kynu	kynureninase [Source:HGNC Symbol;Acc:HGNC:6469]	protein_coding	32.7305	2.08849	0.586042	3.56372	0.000365637	0.0296242
ENSMUSG00000016028	Celsr1	Cadherin EGF LAG seven-pass G-type receptor 1 [Source:UniProtKB/Swiss-Prot;Acc:O35161]	protein_coding	80.9267	-1.66587	0.467699	-3.56184	0.000368268	0.0296828
ENSMUSG00000048578	Mlec	Malectin [Source:UniProtKB/Swiss-Prot;Acc:Q6ZQI3]	protein_coding	2719.93	-0.689624	0.193867	-3.5572	0.000374822	0.0299144
ENSMUSG00000057193	Slc44a2	solute carrier family 44, member 2 [Source:MGI Symbol;Acc:MGI:1915932]	protein_coding	420.097	-0.898696	0.252745	-3.55574	0.000376911	0.0299144
ENSMUSG00000097545	Mir124a-1hg	Mir124-1 host gene (non-protein coding) [Source:MGI Symbol;Acc:MGI:2442197]	lincRNA	20.434	3.28243	0.922811	3.55699	0.000375129	0.0299144
ENSMUSG00000017466	Timp2	tissue inhibitor of metalloproteinase 2 [Source:MGI Symbol;Acc:MGI:98753]	protein_coding	1116.8	-0.704986	0.198428	-3.55285	0.000381077	0.0299396
ENSMUSG00000020091	Eif4ebp2	eukaryotic translation initiation factor 4E binding protein 2 [Source:MGI Symbol;Acc:MGI:109198]	protein_coding	298.444	-0.910584	0.256248	-3.55353	0.000380098	0.0299396
ENSMUSG00000021678	F2rl1	Proteinase-activated receptor 2 [Source:UniProtKB/Swiss-Prot;Acc:P55086]	protein_coding	87.8378	-1.42175	0.40037	-3.55109	0.000383643	0.0299897
ENSMUSG00000001761	Smo	smoothened, frizzled class receptor [Source:MGI Symbol;Acc:MGI:108075]	protein_coding	153.398	-1.07981	0.304638	-3.54458	0.00039324	0.0305862
ENSMUSG00000029304	Spp1	secreted phosphoprotein 1 [Source:MGI Symbol;Acc:MGI:98389]	protein_coding	153.957	-2.7183	0.767989	-3.5395	0.000400887	0.0308388
ENSMUSG00000104466	Gm10513	0	TEC	124.361	1.34302	0.379547	3.53848	0.000402435	0.0308388
ENSMUSG00000105290	Gm43528	predicted gene 43528 [Source:MGI Symbol;Acc:MGI:5663665]	TEC	173.218	1.33034	0.375715	3.54081	0.000398897	0.0308388
ENSMUSG00000018217	Pmp22	peripheral myelin protein 22 isoform 2 [Source:RefSeq peptide;Acc:NP_001289190]	protein_coding	240.337	-1.40746	0.398194	-3.53461	0.000408374	0.0311405
ENSMUSG00000021959	Lats2	Serine/threonine-protein kinase LATS2 [Source:UniProtKB/Swiss-Prot;Acc:Q7TSJ6]	protein_coding	94.9882	-1.29678	0.367547	-3.52819	0.000418406	0.0317499
ENSMUSG00000029561	Oasl2	2'-5'-oligoadenylate synthase-like protein 2 [Source:UniProtKB/Swiss-Prot;Acc:Q9Z2F2]	protein_coding	897.741	-1.22754	0.348408	-3.52327	0.00042625	0.0321881
ENSMUSG00000104886	Gm43000	predicted gene 43000 [Source:MGI Symbol;Acc:MGI:5663137]	antisense	117.237	1.23809	0.351745	3.51984	0.00043181	0.0324504
ENSMUSG00000039239	Tgfb2	Transforming growth factor beta-2 Latency-associated peptide [Source:UniProtKB/Swiss-Prot;Acc:P27090]	protein_coding	117.003	-1.2548	0.356695	-3.51786	0.000435049	0.0325366
ENSMUSG00000054920	Klhl5	Mus musculus kelch-like 5 (Klhl5), transcript variant 2, mRNA. [Source:RefSeq mRNA;Acc:NM_001347355]	protein_coding	168.447	0.983551	0.279707	3.51636	0.000437509	0.0325641
ENSMUSG00000103885	Gm37006	predicted gene, 37006 [Source:MGI Symbol;Acc:MGI:5610234]	TEC	182.099	0.992721	0.282474	3.51437	0.00044079	0.0326521
ENSMUSG00000027326	Knl1	Kinetochore scaffold 1 [Source:UniProtKB/Swiss-Prot;Acc:Q66JQ7]	protein_coding	37.5943	2.36217	0.672592	3.51204	0.000444683	0.0327639
ENSMUSG00000031596	Slc7a2	solute carrier family 7 (cationic amino acid transporter, y+ system), member 2 [Source:MGI Symbol;Acc:MGI:99828]	protein_coding	325.725	-1.37636	0.392019	-3.51095	0.000446513	0.0327639
ENSMUSG00000021732	Fgf10	Fibroblast growth factor 10 [Source:UniProtKB/Swiss-Prot;Acc:O35565]	protein_coding	77.3152	-3.73697	1.06487	-3.50933	0.000449241	0.0328094
ENSMUSG00000031523	Dlc1	DLC1 Rho GTPase activating protein [Source:HGNC Symbol;Acc:HGNC:2897]	protein_coding	229.471	-1.11359	0.317799	-3.50407	0.000458206	0.0330153
ENSMUSG00000031565	Fgfr1	Fibroblast growth factor receptor 1 [Source:UniProtKB/Swiss-Prot;Acc:P16092]	protein_coding	252.163	-1.28486	0.366746	-3.50342	0.00045932	0.0330153
ENSMUSG00000036606	Plxnb2	plexin B2 [Source:MGI Symbol;Acc:MGI:2154239]	protein_coding	663.894	-0.806142	0.229996	-3.50503	0.000456556	0.0330153
ENSMUSG00000060675	Pla2g16	HRAS-like suppressor 3 [Source:UniProtKB/Swiss-Prot;Acc:Q8R3U1]	protein_coding	208.494	-1.01798	0.290626	-3.50271	0.00046055	0.0330153
ENSMUSG00000020122	Egfr	Epidermal growth factor receptor [Source:UniProtKB/Swiss-Prot;Acc:Q01279]	protein_coding	522.847	-0.925838	0.264518	-3.50009	0.000465093	0.033188
ENSMUSG00000023913	Pla2g7	Platelet-activating factor acetylhydrolase [Source:UniProtKB/Swiss-Prot;Acc:Q60963]	protein_coding	152.004	-1.14243	0.326988	-3.4938	0.000476205	0.0337785
ENSMUSG00000024140	Epas1	Endothelial PAS domain-containing protein 1 [Source:UniProtKB/Swiss-Prot;Acc:P97481]	protein_coding	606.103	-1.24905	0.357716	-3.49174	0.000479882	0.0337785
ENSMUSG00000087679	Tmem250-ps	transmembrane protein 250, pseudogene [Source:MGI Symbol;Acc:MGI:1924939]	lincRNA	309.265	-0.93286	0.26714	-3.49202	0.000479382	0.0337785
ENSMUSG00000109394	A230057D06Rik	RIKEN cDNA A230057D06 gene [Source:MGI Symbol;Acc:MGI:2442922]	lincRNA	858.192	0.746063	0.213993	3.48639	0.000489594	0.0343069
ENSMUSG00000027070	Lrp2	low density lipoprotein receptor-related protein 2 [Source:MGI Symbol;Acc:MGI:95794]	protein_coding	83.5243	-1.82633	0.525669	-3.47431	0.000512178	0.0357284
ENSMUSG00000105041	Gm42676	predicted gene 42676 [Source:MGI Symbol;Acc:MGI:5662813]	TEC	53.3629	1.62146	0.467664	3.46714	0.000526021	0.0365303
ENSMUSG00000033278	Ptprm	protein tyrosine phosphatase, receptor type, M [Source:MGI Symbol;Acc:MGI:102694]	protein_coding	75.7288	-1.3949	0.402519	-3.46543	0.000529391	0.0366009
ENSMUSG00000029810	Tmem176b	Transmembrane protein 176B [Source:UniProtKB/Swiss-Prot;Acc:Q9R1Q6]	protein_coding	772.755	-0.774492	0.223676	-3.46256	0.000535065	0.0368295
ENSMUSG00000021728	Emb	Embigin [Source:UniProtKB/Swiss-Prot;Acc:P21995]	protein_coding	354.071	-1.042	0.301345	-3.45784	0.000544531	0.037316
ENSMUSG00000044674	Fzd1	Frizzled-1 [Source:UniProtKB/Swiss-Prot;Acc:O70421]	protein_coding	157.031	-1.31056	0.379485	-3.45353	0.000553299	0.0377505
ENSMUSG00000103220	Gm37728	predicted gene, 37728 [Source:MGI Symbol;Acc:MGI:5610956]	TEC	294.753	0.966241	0.280155	3.44895	0.000562777	0.0382295
ENSMUSG00000022591	Gm9747	0	protein_coding	16.0258	3.7206	1.0809	3.44212	0.000577173	0.0390369
ENSMUSG00000104292	Gm38042	predicted gene, 38042 [Source:MGI Symbol;Acc:MGI:5611270]	TEC	255.437	1.14671	0.334121	3.43203	0.000599089	0.0403438
ENSMUSG00000044938	Klhl31	kelch like family member 31 [Source:HGNC Symbol;Acc:HGNC:21353]	protein_coding	232.131	-1.17991	0.344341	-3.42658	0.000611228	0.0409839
ENSMUSG00000109005	Gm45221	predicted gene 45221 [Source:MGI Symbol;Acc:MGI:5753797]	TEC	271.233	1.02713	0.300585	3.41711	0.0006329	0.0422549
ENSMUSG00000022817	Itgb5	integrin subunit beta 5 [Source:HGNC Symbol;Acc:HGNC:6160]	protein_coding	68.1485	-1.7295	0.507655	-3.40684	0.000657188	0.043689
ENSMUSG00000058325	Dock1	Dedicator of cytokinesis protein 1 [Source:UniProtKB/Swiss-Prot;Acc:Q8BUR4]	protein_coding	133.779	-1.21565	0.357931	-3.39631	0.000683005	0.045212
ENSMUSG00000018604	Tbx3	T-box 3 [Source:MGI Symbol;Acc:MGI:98495]	protein_coding	84.097	-4.34866	1.28099	-3.39477	0.000686861	0.0452746
ENSMUSG00000028532	Cachd1	VWFA and cache domain-containing protein 1 [Source:UniProtKB/Swiss-Prot;Acc:Q6PDJ1]	protein_coding	164.909	-1.12058	0.330426	-3.39132	0.000695576	0.0456556
ENSMUSG00000031111	Igsf1	Immunoglobulin superfamily member 1 [Source:UniProtKB/Swiss-Prot;Acc:Q7TQA1]	protein_coding	128.492	-1.43239	0.422752	-3.38825	0.000703404	0.0459754
ENSMUSG00000040289	Hey1	hes related family bHLH transcription factor with YRPW motif 1 [Source:HGNC Symbol;Acc:HGNC:4880]	protein_coding	206.739	-1.27164	0.375526	-3.38629	0.000708457	0.0461119
ENSMUSG00000033569	Adgrb3	Adhesion G protein-coupled receptor B3 [Source:UniProtKB/Swiss-Prot;Acc:Q80ZF8]	protein_coding	333.679	0.919011	0.271711	3.3823	0.000718803	0.0465904
ENSMUSG00000020695	Mrc2	C-type mannose receptor 2 [Source:UniProtKB/Swiss-Prot;Acc:Q64449]	protein_coding	39.8965	-1.84062	0.544996	-3.37731	0.000731978	0.0472475
ENSMUSG00000026483	Fam129a	Protein Niban [Source:UniProtKB/Swiss-Prot;Acc:Q3UW53]	protein_coding	307.575	-1.11875	0.332077	-3.36896	0.000754521	0.0478047
ENSMUSG00000028718	Stil	SCL-interrupting locus protein homolog isoform 5 [Source:RefSeq peptide;Acc:NP_001291482]	protein_coding	33.1379	1.84921	0.548787	3.36964	0.000752674	0.0478047
ENSMUSG00000032221	Mns1	Meiosis-specific nuclear structural protein 1 [Source:UniProtKB/Swiss-Prot;Acc:Q61884]	protein_coding	329.376	0.811674	0.241005	3.36788	0.000757492	0.0478047
ENSMUSG00000032554	Trf	Serotransferrin [Source:UniProtKB/Swiss-Prot;Acc:Q921I1]	protein_coding	46.4853	-1.85329	0.550378	-3.36731	0.000759049	0.0478047
ENSMUSG00000037035	Inhbb	Inhibin beta B chain [Source:UniProtKB/Swiss-Prot;Acc:Q04999]	protein_coding	79.0435	-1.8309	0.543094	-3.37125	0.000748292	0.0478047
ENSMUSG00000108102	Gm44437	predicted gene, 44437 [Source:MGI Symbol;Acc:MGI:5690829]	TEC	143.805	1.18546	0.35171	3.37056	0.000750145	0.0478047
ENSMUSG00000024027	Glp1r	Glucagon-like peptide 1 receptor [Source:UniProtKB/Swiss-Prot;Acc:O35659]	protein_coding	114.908	-1.22392	0.364223	-3.36037	0.000778387	0.0488249
ENSMUSG00000031963	Bmper	BMP-binding endothelial regulator protein [Source:UniProtKB/Swiss-Prot;Acc:Q8CJ69]	protein_coding	25.5395	-2.29308	0.683926	-3.35281	0.000799949	0.0499759

## Sheet:  2-month pathway enrichment
2-month old p27-/- vs wt Enrichmed Pathway
#	upregulated pathways	adj.p.val	ratio
1	Cell cycle_Chromosome condensation in prometaphase	1.9074e-09	5/21
2	Cell cycle_Transition and termination of DNA replication	0.00978517	2/26
3	Cell cycle_The metaphase checkpoint	0.0125413	2/36
4	Role of proinflammatory cytokines in activation of p53 in major depressive disorder	0.0159935	2/47
5	Proteolysis_Putative SUMO-1 pathway	0.114969	1/29
6	Retinoic acid maintains mucocilliary differentiation and mucins expression in normal and asthmatic airway epithelium	0.114969	1/30
7	Hedgehog signaling in pancreatic cancer	0.114969	1/32
8	p53 signaling in Prostate Cancer	0.114969	1/33
9	Apoptosis and survival_Regulation of Apoptosis by Mitochondrial Proteins	0.114969	1/34
10	Mechanisms of CAM-DR in multiple myeloma	0.114969	1/35
#	downregulated pathways	adj.p.val	ratio
1	Protein folding and maturation_POMC processing	2.26649e-20	16/30
2	Cell adhesion_ECM remodeling	1.31681e-09	12/55
3	Development_Regulation of epithelial-to-mesenchymal transition (EMT)	1.1183e-07	11/64
4	Stem cells_Notch signaling in medulloblastoma stem cells	3.23541e-07	8/29
5	Stromal-epithelial interaction in Prostate Cancer	3.23541e-07	9/42
6	Role of SHH and Notch in SCLC	3.23541e-07	8/30
7	Gamma-secretase proteolytic targets	3.23541e-07	11/76
8	Canonical Notch signaling pathway in colorectal cancer	6.25991e-07	9/47
9	Gamma-secretase regulation of gastrointestinal epithelial cell development	1.46832e-06	7/25
10	Notch signaling in breast cancer	1.46832e-06	9/53

## Sheet:  7-month old 
Figure 1C List of DEG 7-month old p27-/- vs wt
ID	symbol	name	type	baseMean	log2FoldChange	lfcSE	stat	pvalue	padj
ENSMUSG00000031004	Mki67	Proliferation marker protein Ki-67 [Source:UniProtKB/Swiss-Prot;Acc:E9PVX6]	protein_coding	383.637	5.47238	0.400991	13.6471	2.1e-42	5.17e-38
ENSMUSG00000000184	Ccnd2	G1/S-specific cyclin-D2 [Source:UniProtKB/Swiss-Prot;Acc:P30280]	protein_coding	2583.61	-3.567	0.283951	-12.562	3.42e-36	4.21e-32
ENSMUSG00000026605	Cenpf	centromere protein F [Source:MGI Symbol;Acc:MGI:1313302]	protein_coding	185.045	4.53986	0.421602	10.7681	4.87e-27	4e-23
ENSMUSG00000064345	mt-Nd2	mitochondrially encoded NADH dehydrogenase 2 [Source:MGI Symbol;Acc:MGI:102500]	protein_coding	19750.9	3.14068	0.324573	9.67636	3.8e-22	2.34e-18
ENSMUSG00000064368	mt-Nd6	NADH-ubiquinone oxidoreductase chain 6 [Source:UniProtKB/Swiss-Prot;Acc:P03925]	protein_coding	10484.6	2.80084	0.290157	9.65286	4.78e-22	2.35e-18
ENSMUSG00000034349	Smc4	Mus musculus structural maintenance of chromosomes 4 (Smc4), transcript variant 2, mRNA. [Source:RefSeq mRNA;Acc:NM_001356976]	protein_coding	1039.39	2.65843	0.297004	8.95084	3.53e-19	1.45e-15
ENSMUSG00000020914	Top2a	DNA topoisomerase 2-alpha [Source:UniProtKB/Swiss-Prot;Acc:Q01320]	protein_coding	160.207	4.45245	0.505564	8.8069	1.29e-18	3.96e-15
ENSMUSG00000031245	Hmgn5	High mobility group nucleosome-binding domain-containing protein 5 [Source:UniProtKB/Swiss-Prot;Acc:Q9JL35]	protein_coding	967.034	2.4232	0.274993	8.81185	1.23e-18	3.96e-15
ENSMUSG00000019971	Cep290	Centrosomal protein of 290 kDa [Source:UniProtKB/Swiss-Prot;Acc:Q6A078]	protein_coding	1315.47	1.86697	0.217344	8.58993	8.7e-18	2.38e-14
ENSMUSG00000031778	Cx3cl1	chemokine (C-X3-C motif) ligand 1 [Source:MGI Symbol;Acc:MGI:1097153]	protein_coding	408.418	-2.12234	0.254892	-8.32642	8.33e-17	2.05e-13
ENSMUSG00000015568	Lpl	lipoprotein lipase [Source:MGI Symbol;Acc:MGI:96820]	protein_coding	1238.24	2.35918	0.292289	8.07142	6.95e-16	1.56e-12
ENSMUSG00000026083	Eif5b	Eukaryotic translation initiation factor 5B [Source:UniProtKB/Swiss-Prot;Acc:Q05D44]	protein_coding	2843.73	1.81997	0.225793	8.06033	7.61e-16	1.56e-12
ENSMUSG00000095280	Gm21738	0	protein_coding	3050.98	7.38009	0.91854	8.03458	9.39e-16	1.78e-12
ENSMUSG00000025431	Crisp1	Cysteine-rich secretory protein 1 [Source:UniProtKB/Swiss-Prot;Acc:Q03401]	protein_coding	226.443	3.55358	0.451761	7.86606	3.66e-15	6.01e-12
ENSMUSG00000045039	Megf8	Multiple epidermal growth factor-like domains protein 8 [Source:UniProtKB/Swiss-Prot;Acc:P60882]	protein_coding	455.067	-2.08193	0.264391	-7.87444	3.42e-15	6.01e-12
ENSMUSG00000065947	mt-Nd4l	NADH-ubiquinone oxidoreductase chain 4L [Source:UniProtKB/Swiss-Prot;Acc:P03903]	protein_coding	3751.34	2.73037	0.350154	7.79762	6.31e-15	9.71e-12
ENSMUSG00000031790	Mmp15	Matrix metalloproteinase-15 [Source:UniProtKB/Swiss-Prot;Acc:O54732]	protein_coding	254.978	-2.38603	0.314141	-7.59543	3.07e-14	4.45e-11
ENSMUSG00000020074	Ccar1	Cell division cycle and apoptosis regulator protein 1 [Source:UniProtKB/Swiss-Prot;Acc:Q8CH18]	protein_coding	1354.22	1.64685	0.218501	7.53706	4.81e-14	6.58e-11
ENSMUSG00000095547	Gm10719	0	protein_coding	3605.58	7.64519	1.01564	7.52743	5.17e-14	6.71e-11
ENSMUSG00000025912	Mybl1	MYB proto-oncogene like 1 [Source:HGNC Symbol;Acc:HGNC:7547]	protein_coding	146.352	2.77915	0.371124	7.48847	6.97e-14	8.58e-11
ENSMUSG00000024991	Eif3a	Eukaryotic translation initiation factor 3 subunit A [Source:UniProtKB/Swiss-Prot;Acc:P23116]	protein_coding	7259.75	1.44288	0.193657	7.45068	9.29e-14	1.09e-10
ENSMUSG00000038178	Slc43a2	solute carrier family 43, member 2 [Source:MGI Symbol;Acc:MGI:2442746]	protein_coding	522.076	-1.57771	0.212315	-7.43097	1.08e-13	1.21e-10
ENSMUSG00000048191	Muc6	mucin-6 [Source:RefSeq peptide;Acc:NP_001316930]	protein_coding	166.793	3.00834	0.406463	7.40125	1.35e-13	1.44e-10
ENSMUSG00000053646	Plxnb1	plexin B1 [Source:MGI Symbol;Acc:MGI:2154238]	protein_coding	1564.82	-1.66813	0.225615	-7.39373	1.43e-13	1.47e-10
ENSMUSG00000107379	Gm43126	predicted gene 43126 [Source:MGI Symbol;Acc:MGI:5663263]	antisense	130.721	-3.55875	0.486746	-7.31131	2.65e-13	2.61e-10
ENSMUSG00000075014	Gm10800	0	protein_coding	58942.2	7.00962	0.96298	7.27909	3.36e-13	3.18e-10
ENSMUSG00000097312	Gm26870	predicted gene, 26870 [Source:MGI Symbol;Acc:MGI:5477364]	lincRNA	14111.4	6.99498	0.964675	7.25112	4.13e-13	3.77e-10
ENSMUSG00000029334	Prkg2	protein kinase, cGMP-dependent, type II [Source:MGI Symbol;Acc:MGI:108173]	protein_coding	184.05	2.18195	0.302004	7.22491	5.01e-13	4.41e-10
ENSMUSG00000064360	mt-Nd3	NADH-ubiquinone oxidoreductase chain 3 [Source:UniProtKB/Swiss-Prot;Acc:P03899]	protein_coding	550.815	2.32328	0.322122	7.21242	5.5e-13	4.67e-10
ENSMUSG00000045328	Cenpe	centromere protein E [Source:HGNC Symbol;Acc:HGNC:1856]	protein_coding	147.9	3.33678	0.463974	7.19174	6.4e-13	5.25e-10
ENSMUSG00000033295	Ptprf	Receptor-type tyrosine-protein phosphatase F [Source:UniProtKB/Swiss-Prot;Acc:A2A8L5]	protein_coding	526.617	-1.87316	0.264072	-7.09336	1.31e-12	1.04e-09
ENSMUSG00000020608	Smc6	Structural maintenance of chromosomes protein 6 [Source:UniProtKB/Swiss-Prot;Acc:Q924W5]	protein_coding	987.59	1.83822	0.259711	7.07794	1.46e-12	1.13e-09
ENSMUSG00000017210	Med24	Mediator of RNA polymerase II transcription subunit 24 [Source:UniProtKB/Swiss-Prot;Acc:Q99K74]	protein_coding	165.261	-2.58578	0.365726	-7.07026	1.55e-12	1.15e-09
ENSMUSG00000024974	Smc3	Structural maintenance of chromosomes protein 3 [Source:UniProtKB/Swiss-Prot;Acc:Q9CW03]	protein_coding	2602.71	1.44355	0.204787	7.04903	1.8e-12	1.31e-09
ENSMUSG00000062115	Rai1	retinoic acid induced 1 [Source:MGI Symbol;Acc:MGI:103291]	protein_coding	463.609	-1.56423	0.224504	-6.96747	3.23e-12	2.27e-09
ENSMUSG00000023010	Tmbim6	transmembrane BAX inhibitor motif containing 6 [Source:MGI Symbol;Acc:MGI:99682]	protein_coding	1365.09	-1.66052	0.238869	-6.95161	3.61e-12	2.4e-09
ENSMUSG00000032178	Ilf3	Interleukin enhancer-binding factor 3 [Source:UniProtKB/Swiss-Prot;Acc:Q9Z1X4]	protein_coding	644.425	-1.63559	0.23516	-6.95522	3.52e-12	2.4e-09
ENSMUSG00000042133	Ppig	Peptidyl-prolyl cis-trans isomerase G [Source:UniProtKB/Swiss-Prot;Acc:A2AR02]	protein_coding	2815.04	1.94973	0.281366	6.92953	4.22e-12	2.74e-09
ENSMUSG00000051790	Nlgn2	Neuroligin-2 [Source:UniProtKB/Swiss-Prot;Acc:Q69ZK9]	protein_coding	433.789	-1.71117	0.247754	-6.90674	4.96e-12	3.05e-09
ENSMUSG00000067870	Rpl31-ps8	ribosomal protein L31, pseudogene 8 [Source:MGI Symbol;Acc:MGI:3647726]	processed_pseudogene	1185.28	1.55072	0.224472	6.90831	4.9e-12	3.05e-09
ENSMUSG00000041133	Smc1a	structural maintenance of chromosomes 1A [Source:MGI Symbol;Acc:MGI:1344345]	protein_coding	2187.19	1.19234	0.174298	6.84082	7.87e-12	4.73e-09
ENSMUSG00000045333	Zfp423	zinc finger protein 423 [Source:MGI Symbol;Acc:MGI:1891217]	protein_coding	151.489	-2.27079	0.332482	-6.82982	8.5e-12	4.99e-09
ENSMUSG00000096736	Gm17535	0	protein_coding	320.382	6.85796	1.00543	6.82094	9.04e-12	5.18e-09
ENSMUSG00000045624	Esf1	ESF1 homolog [Source:UniProtKB/Swiss-Prot;Acc:Q3V1V3]	protein_coding	862.268	1.72027	0.253897	6.77548	1.24e-11	6.8e-09
ENSMUSG00000096980	Gm26526	predicted gene, 26526 [Source:MGI Symbol;Acc:MGI:5477020]	lincRNA	200.469	2.40882	0.355531	6.77526	1.24e-11	6.8e-09
ENSMUSG00000034647	Ankrd12	ankyrin repeat domain 12 [Source:MGI Symbol;Acc:MGI:1914357]	protein_coding	2813.69	1.63088	0.240938	6.76887	1.3e-11	6.95e-09
ENSMUSG00000040488	Ltbp4	Latent-transforming growth factor beta-binding protein 4 [Source:UniProtKB/Swiss-Prot;Acc:Q8K4G1]	protein_coding	303.798	-1.94242	0.288363	-6.73602	1.63e-11	8.35e-09
ENSMUSG00000042699	Dhx9	DExH-box helicase 9 [Source:HGNC Symbol;Acc:HGNC:2750]	protein_coding	2226.91	1.53299	0.22751	6.73812	1.6e-11	8.35e-09
ENSMUSG00000053279	Aldh1a1	Retinal dehydrogenase 1 [Source:UniProtKB/Swiss-Prot;Acc:P24549]	protein_coding	143.96	-2.21132	0.328567	-6.7302	1.69e-11	8.52e-09
ENSMUSG00000024614	Tmx3	Protein disulfide-isomerase TMX3 [Source:UniProtKB/Swiss-Prot;Acc:Q8BXZ1]	protein_coding	495.772	1.956	0.290868	6.7247	1.76e-11	8.59e-09
ENSMUSG00000032740	Ccdc88a	Girdin [Source:UniProtKB/Swiss-Prot;Acc:Q5SNZ0]	protein_coding	2788.13	1.79051	0.266317	6.72321	1.78e-11	8.59e-09
ENSMUSG00000027900	Dram2	DNA damage-regulated autophagy modulator protein 2 [Source:UniProtKB/Swiss-Prot;Acc:Q9CR48]	protein_coding	726.083	2.28134	0.343718	6.63722	3.2e-11	1.51e-08
ENSMUSG00000028484	Psip1	Mus musculus PC4 and SFRS1 interacting protein 1 (Psip1), transcript variant 3, mRNA. [Source:RefSeq mRNA;Acc:NM_001347143]	protein_coding	1954.96	1.55396	0.234567	6.62481	3.48e-11	1.62e-08
ENSMUSG00000095891	Gm10717	0	protein_coding	2130.08	6.8567	1.03549	6.62168	3.55e-11	1.62e-08
ENSMUSG00000068798	Rap1a	RAS-related protein 1a [Source:MGI Symbol;Acc:MGI:97852]	protein_coding	1212.38	1.89348	0.287755	6.58016	4.7e-11	2.1e-08
ENSMUSG00000032265	Fam46a	family with sequence similarity 46 member A [Source:HGNC Symbol;Acc:HGNC:18345]	protein_coding	2214.27	2.2811	0.347145	6.57103	5e-11	2.17e-08
ENSMUSG00000041741	Pde3a	phosphodiesterase 3A, cGMP inhibited [Source:MGI Symbol;Acc:MGI:1860764]	protein_coding	301.395	1.884	0.286751	6.57014	5.03e-11	2.17e-08
ENSMUSG00000074564	Gm10720	0	protein_coding	533.76	6.38119	0.972435	6.56207	5.31e-11	2.25e-08
ENSMUSG00000027792	Bche	Cholinesterase [Source:UniProtKB/Swiss-Prot;Acc:Q03311]	protein_coding	603.98	1.61078	0.245595	6.55868	5.43e-11	2.27e-08
ENSMUSG00000036902	Neto2	Mus musculus neuropilin (NRP) and tolloid (TLL)-like 2 (Neto2), transcript variant 1, mRNA. [Source:RefSeq mRNA;Acc:NM_001357287]	protein_coding	331.727	2.23683	0.342204	6.53655	6.3e-11	2.58e-08
ENSMUSG00000046591	Ticrr	TOPBP1-interacting checkpoint and replication regulator [Source:MGI Symbol;Acc:MGI:1924261]	protein_coding	41.0521	4.64657	0.711857	6.5274	6.69e-11	2.7e-08
ENSMUSG00000004980	Hnrnpa2b1	Heteroous nuclear ribonucleoproteins A2/B1 [Source:UniProtKB/Swiss-Prot;Acc:O88569]	protein_coding	4791.46	1.41455	0.218533	6.47291	9.61e-11	3.76e-08
ENSMUSG00000028488	Sh3gl2	SH3-domain GRB2-like 2 [Source:MGI Symbol;Acc:MGI:700009]	protein_coding	1006.47	1.69795	0.262305	6.47319	9.6e-11	3.76e-08
ENSMUSG00000031024	St5	Suppression of tumorigenicity 5 protein [Source:UniProtKB/Swiss-Prot;Acc:Q924W7]	protein_coding	218.517	-1.87177	0.290309	-6.44751	1.14e-10	4.38e-08
ENSMUSG00000075015	Gm10801	0	protein_coding	6704.6	6.94693	1.07921	6.43704	1.22e-10	4.62e-08
ENSMUSG00000033740	St18	suppression of tumorigenicity 18 [Source:MGI Symbol;Acc:MGI:2446700]	protein_coding	775.195	1.83082	0.284851	6.42732	1.3e-10	4.85e-08
ENSMUSG00000092035	Peg10	Mus musculus paternally expressed 10 (Peg10), transcript variant 1, mRNA. [Source:RefSeq mRNA;Acc:NM_130877]	protein_coding	488.451	1.87182	0.291532	6.42063	1.36e-10	4.99e-08
ENSMUSG00000074994	Qser1	glutamine and serine rich 1 [Source:HGNC Symbol;Acc:HGNC:26154]	protein_coding	1378.47	1.76974	0.275921	6.41393	1.42e-10	5.14e-08
ENSMUSG00000081603	Gm14681	predicted gene 14681 [Source:MGI Symbol;Acc:MGI:3705734]	processed_pseudogene	94.3886	3.86101	0.603259	6.40025	1.55e-10	5.54e-08
ENSMUSG00000041219	Arhgap11a	Rho GTPase-activating protein 11A [Source:UniProtKB/Swiss-Prot;Acc:Q80Y19]	protein_coding	77.8309	2.78275	0.436198	6.37956	1.78e-10	6.25e-08
ENSMUSG00000026883	Dab2ip	Disabled homolog 2-interacting protein [Source:UniProtKB/Swiss-Prot;Acc:Q3UHC7]	protein_coding	313.855	-1.79047	0.280957	-6.37278	1.86e-10	6.44e-08
ENSMUSG00000041936	Agrn	Agrin Agrin N-terminal 110 kDa subunit Agrin C-terminal 110 kDa subunit Agrin C-terminal 90 kDa fragment Agrin C-terminal 22 kDa fragment [Source:UniProtKB/Swiss-Prot;Acc:A2ASQ1]	protein_coding	388.358	-1.69837	0.266646	-6.36939	1.9e-10	6.49e-08
ENSMUSG00000033952	Aspm	Abnormal spindle-like microcephaly-associated protein homolog [Source:UniProtKB/Swiss-Prot;Acc:Q8CJ27]	protein_coding	85.8969	2.90384	0.457293	6.35007	2.15e-10	7.26e-08
ENSMUSG00000027206	Cops2	COP9 signalosome complex subunit 2 [Source:UniProtKB/Swiss-Prot;Acc:P61202]	protein_coding	778.233	1.63479	0.257567	6.34702	2.2e-10	7.31e-08
ENSMUSG00000003575	Crtc1	CREB-regulated transcription coactivator 1 [Source:UniProtKB/Swiss-Prot;Acc:Q68ED7]	protein_coding	441.197	-1.52727	0.241067	-6.33548	2.37e-10	7.77e-08
ENSMUSG00000031565	Fgfr1	Fibroblast growth factor receptor 1 [Source:UniProtKB/Swiss-Prot;Acc:P16092]	protein_coding	252.163	-2.38684	0.376875	-6.33324	2.4e-10	7.78e-08
ENSMUSG00000037217	Syn1	Synapsin-1 [Source:UniProtKB/Swiss-Prot;Acc:O88935]	protein_coding	1123.66	1.64786	0.260475	6.32636	2.51e-10	8.03e-08
ENSMUSG00000049092	Gpr137c	G protein-coupled receptor 137C [Source:HGNC Symbol;Acc:HGNC:25445]	protein_coding	245.758	2.09634	0.3318	6.31808	2.65e-10	8.36e-08
ENSMUSG00000052974	Cyp2f2	Cytochrome P450 2F2 [Source:UniProtKB/Swiss-Prot;Acc:P33267]	protein_coding	1394.07	-1.55226	0.245919	-6.31206	2.75e-10	8.59e-08
ENSMUSG00000020902	Ntn1	Netrin-1 [Source:UniProtKB/Swiss-Prot;Acc:O09118]	protein_coding	162.073	-2.25762	0.358468	-6.29795	3.02e-10	9.29e-08
ENSMUSG00000046138	9930021J03Rik	RIKEN cDNA 9930021J03 gene [Source:MGI Symbol;Acc:MGI:2444398]	protein_coding	1522.32	1.5916	0.253437	6.28006	3.38e-10	1.03e-07
ENSMUSG00000024393	Prrc2a	Protein PRRC2A [Source:UniProtKB/Swiss-Prot;Acc:Q7TSC1]	protein_coding	1691.92	-1.36883	0.218362	-6.26864	3.64e-10	1.09e-07
ENSMUSG00000021097	Clmn	Calmin [Source:UniProtKB/Swiss-Prot;Acc:Q8C5W0]	protein_coding	808.654	-1.65039	0.264021	-6.25097	4.08e-10	1.18e-07
ENSMUSG00000032741	Tpcn1	Two pore calcium channel protein 1 [Source:UniProtKB/Swiss-Prot;Acc:Q9EQJ0]	protein_coding	346.94	-1.8879	0.302035	-6.25061	4.09e-10	1.18e-07
ENSMUSG00000036192	Rorb	Nuclear receptor ROR-beta [Source:UniProtKB/Swiss-Prot;Acc:Q8R1B8]	protein_coding	3371.41	1.62831	0.260455	6.25178	4.06e-10	1.18e-07
ENSMUSG00000025020	Slit1	Slit homolog 1 protein [Source:UniProtKB/Swiss-Prot;Acc:Q80TR4]	protein_coding	403.389	-1.91906	0.308429	-6.22205	4.91e-10	1.4e-07
ENSMUSG00000034275	Igsf9b	B [Source:UniProtKB/Swiss-Prot;Acc:E9PZ19]	protein_coding	169.17	-2.42781	0.390273	-6.22078	4.95e-10	1.4e-07
ENSMUSG00000044676	Zfp612	zinc finger protein 612 [Source:MGI Symbol;Acc:MGI:2443465]	protein_coding	2649.85	1.53129	0.246627	6.20893	5.33e-10	1.49e-07
ENSMUSG00000095186	Gm10718	0	protein_coding	1584.37	6.7656	1.09126	6.19983	5.65e-10	1.56e-07
ENSMUSG00000097469	Gm26733	predicted gene, 26733 [Source:MGI Symbol;Acc:MGI:5477227]	lincRNA	43.2682	4.05651	0.65447	6.19816	5.71e-10	1.56e-07
ENSMUSG00000029536	Gatc	Glutamyl-tRNA(Gln) amidotransferase subunit C, mitochondrial [Source:UniProtKB/Swiss-Prot;Acc:Q8CBY0]	protein_coding	378.551	1.78797	0.288724	6.19267	5.92e-10	1.58e-07
ENSMUSG00000075700	Selenot	Thioredoxin reductase-like selenoprotein T [Source:UniProtKB/Swiss-Prot;Acc:P62342]	protein_coding	1567.27	1.3465	0.217399	6.19369	5.88e-10	1.58e-07
ENSMUSG00000060279	Ap2a1	AP-2 complex subunit alpha-1 [Source:UniProtKB/Swiss-Prot;Acc:P17426]	protein_coding	109.304	-2.77032	0.448307	-6.17951	6.43e-10	1.69e-07
ENSMUSG00000090588	Gm9573	0	protein_coding	57.2446	5.25399	0.850269	6.17921	6.44e-10	1.69e-07
ENSMUSG00000063903	Klk1	Kallikrein-1 [Source:UniProtKB/Swiss-Prot;Acc:P15947]	protein_coding	176.821	2.30129	0.372636	6.17569	6.59e-10	1.71e-07
ENSMUSG00000021819	Zswim8	zinc finger SWIM-type containing 8 [Source:MGI Symbol;Acc:MGI:1919156]	protein_coding	647.51	-1.54118	0.250385	-6.15524	7.5e-10	1.92e-07
ENSMUSG00000064367	mt-Nd5	mitochondrially encoded NADH dehydrogenase 5 [Source:MGI Symbol;Acc:MGI:102496]	protein_coding	72278.8	3.0524	0.497102	6.1404	8.23e-10	2.09e-07
ENSMUSG00000031451	Gas6	Growth arrest-specific protein 6 [Source:UniProtKB/Swiss-Prot;Acc:Q61592]	protein_coding	134.51	-2.40353	0.392594	-6.12217	9.23e-10	2.32e-07
ENSMUSG00000046449	Nexmif	Neurite extension and migration factor [Source:UniProtKB/Swiss-Prot;Acc:Q5DTT1]	protein_coding	1408.72	1.31539	0.215567	6.10202	1.05e-09	2.61e-07
ENSMUSG00000021750	Fam107a	family with sequence similarity 107 member A [Source:HGNC Symbol;Acc:HGNC:30827]	protein_coding	366.007	-1.92391	0.315625	-6.09554	1.09e-09	2.69e-07
ENSMUSG00000020747	Tmem94	Transmembrane protein 94 [Source:UniProtKB/Swiss-Prot;Acc:Q7TSH8]	protein_coding	546.892	-1.74776	0.287043	-6.08885	1.14e-09	2.75e-07
ENSMUSG00000069833	Ahnak	AHNAK nucleoprotein (desmoyokin) [Source:MGI Symbol;Acc:MGI:1316648]	protein_coding	3849.81	-1.25597	0.206235	-6.08998	1.13e-09	2.75e-07
ENSMUSG00000035202	Lars2	Probable leucine--tRNA ligase, mitochondrial [Source:UniProtKB/Swiss-Prot;Acc:Q8VDC0]	protein_coding	5939.34	-3.16487	0.520208	-6.08387	1.17e-09	2.81e-07
ENSMUSG00000032198	Dock6	Dedicator of cytokinesis protein 6 [Source:UniProtKB/Swiss-Prot;Acc:Q8VDR9]	protein_coding	94.1034	-2.37307	0.390841	-6.0717	1.27e-09	2.97e-07
ENSMUSG00000035133	Arhgap5	Rho GTPase activating protein 5 [Source:MGI Symbol;Acc:MGI:1332637]	protein_coding	920.834	1.64198	0.270408	6.07225	1.26e-09	2.97e-07
ENSMUSG00000020017	Hal	Histidine ammonia-lyase [Source:UniProtKB/Swiss-Prot;Acc:P35492]	protein_coding	293.232	1.79168	0.295318	6.06694	1.3e-09	3.03e-07
ENSMUSG00000020330	Hmmr	Hyaluronan mediated motility receptor [Source:UniProtKB/Swiss-Prot;Acc:Q00547]	protein_coding	47.9888	4.2517	0.701179	6.06364	1.33e-09	3.06e-07
ENSMUSG00000022863	Btg3	Protein BTG3 [Source:UniProtKB/Swiss-Prot;Acc:P50615]	protein_coding	476.186	1.72282	0.28471	6.05115	1.44e-09	3.28e-07
ENSMUSG00000029603	Dtx1	E3 ubiquitin-protein ligase DTX1 [Source:UniProtKB/Swiss-Prot;Acc:Q61010]	protein_coding	171.172	-1.84246	0.306454	-6.01219	1.83e-09	4.14e-07
ENSMUSG00000051855	Mest	Mesoderm-specific transcript protein [Source:UniProtKB/Swiss-Prot;Acc:Q07646]	protein_coding	5864.7	1.70704	0.284331	6.00371	1.93e-09	4.32e-07
ENSMUSG00000067578	Cbln4	Cerebellin-4 [Source:UniProtKB/Swiss-Prot;Acc:Q8BME9]	protein_coding	223.546	1.70503	0.284278	5.99776	2e-09	4.44e-07
ENSMUSG00000059005	Hnrnpa3	Heteroous nuclear ribonucleoprotein A3 [Source:UniProtKB/Swiss-Prot;Acc:Q8BG05]	protein_coding	6293.34	1.64491	0.275004	5.98142	2.21e-09	4.87e-07
ENSMUSG00000024290	Rock1	Rho-associated protein kinase 1 [Source:UniProtKB/Swiss-Prot;Acc:P70335]	protein_coding	1768.57	1.60385	0.268965	5.96304	2.48e-09	5.4e-07
ENSMUSG00000001472	Tcf25	Transcription factor 25 [Source:UniProtKB/Swiss-Prot;Acc:Q8R3L2]	protein_coding	1249.64	-1.54797	0.260107	-5.95126	2.66e-09	5.6e-07
ENSMUSG00000032280	Tle3	transducin-like enhancer of split 3 [Source:MGI Symbol;Acc:MGI:104634]	protein_coding	546.81	-1.59197	0.267502	-5.95125	2.66e-09	5.6e-07
ENSMUSG00000038535	Zfp280d	zinc finger protein 280D [Source:MGI Symbol;Acc:MGI:2384583]	protein_coding	1881.23	1.32285	0.222179	5.95398	2.62e-09	5.6e-07
ENSMUSG00000061755	Bod1l	Biorientation of chromosomes in cell division protein 1-like 1 [Source:UniProtKB/Swiss-Prot;Acc:E9Q6J5]	protein_coding	2632.24	1.39591	0.234507	5.95252	2.64e-09	5.6e-07
ENSMUSG00000020044	Timp3	tissue inhibitor of metalloproteinase 3 [Source:MGI Symbol;Acc:MGI:98754]	protein_coding	1911.31	-1.50718	0.25343	-5.94713	2.73e-09	5.7e-07
ENSMUSG00000057530	Ece1	Endothelin-converting enzyme 1 [Source:UniProtKB/Swiss-Prot;Acc:Q4PZA2]	protein_coding	2133.04	-1.22259	0.206011	-5.93455	2.95e-09	6.1e-07
ENSMUSG00000031538	Plat	Tissue-type plasminogen activator Tissue-type plasminogen activator chain A Tissue-type plasminogen activator chain B [Source:UniProtKB/Swiss-Prot;Acc:P11214]	protein_coding	316.385	-1.76421	0.297503	-5.93005	3.03e-09	6.22e-07
ENSMUSG00000048327	Ckap2l	Cytoskeleton-associated protein 2-like [Source:UniProtKB/Swiss-Prot;Acc:Q7TS74]	protein_coding	34.1581	5.48848	0.929423	5.90525	3.52e-09	7.17e-07
ENSMUSG00000021270	Hsp90aa1	Heat shock protein HSP 90-alpha [Source:UniProtKB/Swiss-Prot;Acc:P07901]	protein_coding	6023.29	1.27159	0.215673	5.89593	3.73e-09	7.52e-07
ENSMUSG00000006676	Usp19	ubiquitin specific peptidase 19 [Source:MGI Symbol;Acc:MGI:1918722]	protein_coding	339.416	-1.48199	0.251715	-5.88754	3.92e-09	7.85e-07
ENSMUSG00000006005	Tpr	translocated promoter region, nuclear basket protein [Source:MGI Symbol;Acc:MGI:1922066]	protein_coding	6464.14	1.40551	0.238917	5.88285	4.03e-09	7.92e-07
ENSMUSG00000024985	Tcf7l2	transcription factor 7 like 2, T cell specific, HMG box [Source:MGI Symbol;Acc:MGI:1202879]	protein_coding	215.716	-1.80286	0.306495	-5.88217	4.05e-09	7.92e-07
ENSMUSG00000091028	Gm10722	0	protein_coding	398.684	7.58377	1.28877	5.8845	3.99e-09	7.92e-07
ENSMUSG00000024940	Ltbp3	latent transforming growth factor beta binding protein 3 [Source:HGNC Symbol;Acc:HGNC:6716]	protein_coding	489.799	-1.56679	0.267066	-5.86666	4.45e-09	8.62e-07
ENSMUSG00000054874	Pcnx3	Pecanex-like protein 3 [Source:UniProtKB/Swiss-Prot;Acc:Q8VI59]	protein_coding	366.731	-1.36402	0.23319	-5.84941	4.93e-09	9.49e-07
ENSMUSG00000041638	Gcn1l1	eIF-2-alpha kinase activator GCN1 [Source:UniProtKB/Swiss-Prot;Acc:E9PVA8]	protein_coding	406.134	-1.57286	0.269126	-5.84434	5.09e-09	9.71e-07
ENSMUSG00000031290	Lrch2	Leucine-rich repeat and calponin homology domain-containing protein 2 [Source:UniProtKB/Swiss-Prot;Acc:Q3UMG5]	protein_coding	306.53	1.51165	0.258916	5.83838	5.27e-09	9.91e-07
ENSMUSG00000070304	Scn2b	Sodium channel subunit beta-2 [Source:UniProtKB/Swiss-Prot;Acc:Q56A07]	protein_coding	214.313	-1.72382	0.295245	-5.83863	5.26e-09	9.91e-07
ENSMUSG00000069662	Marcks	Myristoylated alanine-rich C-kinase substrate [Source:UniProtKB/Swiss-Prot;Acc:P26645]	protein_coding	733.283	1.56375	0.268044	5.83393	5.41e-09	1.01e-06
ENSMUSG00000031246	Sh3bgrl	SH3 domain-binding glutamic acid-rich-like protein [Source:UniProtKB/Swiss-Prot;Acc:Q9JJU8]	protein_coding	982.938	1.77862	0.304954	5.83242	5.46e-09	1.01e-06
ENSMUSG00000035722	Abca7	ATP-binding cassette, sub-family A (ABC1), member 7 [Source:MGI Symbol;Acc:MGI:1351646]	protein_coding	142.884	-1.82766	0.313657	-5.82694	5.65e-09	1.03e-06
ENSMUSG00000038836	Agbl3	Cytosolic carboxypeptidase 3 [Source:UniProtKB/Swiss-Prot;Acc:Q8CDP0]	protein_coding	294.916	1.59965	0.274486	5.82781	5.62e-09	1.03e-06
ENSMUSG00000020493	Prr11	Proline-rich protein 11 [Source:UniProtKB/Swiss-Prot;Acc:Q8BHE0]	protein_coding	81.047	2.60198	0.446785	5.82379	5.75e-09	1.04e-06
ENSMUSG00000023027	Atf1	Cyclic AMP-dependent transcription factor ATF-1 [Source:UniProtKB/Swiss-Prot;Acc:P81269]	protein_coding	540.434	1.34013	0.230378	5.81709	5.99e-09	1.07e-06
ENSMUSG00000031309	Rps6ka3	ribosomal protein S6 kinase polypeptide 3 [Source:MGI Symbol;Acc:MGI:104557]	protein_coding	1457.22	1.64297	0.282443	5.817	5.99e-09	1.07e-06
ENSMUSG00000072704	Smim10l1	small integral membrane protein 10-like protein 1 isoform 1 [Source:RefSeq peptide;Acc:NP_001258511]	protein_coding	785.98	1.63009	0.28031	5.81529	6.05e-09	1.07e-06
ENSMUSG00000060166	Zdhhc8	zinc finger, DHHC domain containing 8 [Source:MGI Symbol;Acc:MGI:1338012]	protein_coding	144.812	-2.05552	0.353882	-5.80848	6.3e-09	1.1e-06
ENSMUSG00000104724	Gm43162	predicted gene 43162 [Source:MGI Symbol;Acc:MGI:5663299]	TEC	130.673	2.0272	0.348967	5.80916	6.28e-09	1.1e-06
ENSMUSG00000037989	Wnk2	WNK lysine deficient protein kinase 2 [Source:MGI Symbol;Acc:MGI:1922857]	protein_coding	481.662	-1.59327	0.275203	-5.78944	7.06e-09	1.23e-06
ENSMUSG00000033161	Atp1a1	Sodium/potassium-transporting ATPase subunit alpha-1 [Source:UniProtKB/Swiss-Prot;Acc:Q8VDN2]	protein_coding	1161.03	-1.54072	0.266615	-5.7788	7.52e-09	1.3e-06
ENSMUSG00000102555	6430511E19Rik	RIKEN cDNA 6430511E19 gene [Source:MGI Symbol;Acc:MGI:2443259]	TEC	710.088	1.57442	0.272509	5.77749	7.58e-09	1.3e-06
ENSMUSG00000025757	Hspa4l	Heat shock 70 kDa protein 4L [Source:UniProtKB/Swiss-Prot;Acc:P48722]	protein_coding	3790.94	1.196	0.207056	5.77621	7.64e-09	1.3e-06
ENSMUSG00000034781	Gna11	guanine nucleotide binding protein, alpha 11 [Source:MGI Symbol;Acc:MGI:95766]	protein_coding	268.733	-1.63851	0.283763	-5.77424	7.73e-09	1.3e-06
ENSMUSG00000031256	Cstf2	Cleavage stimulation factor subunit 2 [Source:UniProtKB/Swiss-Prot;Acc:Q8BIQ5]	protein_coding	587.774	1.20031	0.208322	5.76182	8.32e-09	1.39e-06
ENSMUSG00000064354	mt-Co2	mitochondrially encoded cytochrome c oxidase II [Source:MGI Symbol;Acc:MGI:102503]	protein_coding	4247.02	3.39157	0.588827	5.75988	8.42e-09	1.4e-06
ENSMUSG00000026944	Abca2	ATP-binding cassette, sub-family A (ABC1), member 2 [Source:MGI Symbol;Acc:MGI:99606]	protein_coding	675.041	-1.29277	0.224733	-5.75249	8.79e-09	1.45e-06
ENSMUSG00000011960	Ccnt1	Cyclin-T1 [Source:UniProtKB/Swiss-Prot;Acc:Q9QWV9]	protein_coding	2022.71	1.40547	0.245768	5.71871	1.07e-08	1.76e-06
ENSMUSG00000052397	Ezr	Ezrin [Source:UniProtKB/Swiss-Prot;Acc:P26040]	protein_coding	357.769	-1.48319	0.259433	-5.71702	1.08e-08	1.77e-06
ENSMUSG00000003929	Zfp81	zinc finger protein 81 [Source:MGI Symbol;Acc:MGI:1890752]	protein_coding	428.395	1.58556	0.278285	5.6976	1.22e-08	1.96e-06
ENSMUSG00000037992	Rara	retinoic acid receptor, alpha [Source:MGI Symbol;Acc:MGI:97856]	protein_coding	122.332	-1.99712	0.350541	-5.69724	1.22e-08	1.96e-06
ENSMUSG00000027326	Knl1	Kinetochore scaffold 1 [Source:UniProtKB/Swiss-Prot;Acc:Q66JQ7]	protein_coding	37.5943	4.16564	0.731778	5.69249	1.25e-08	2e-06
ENSMUSG00000063406	Tmed5	transmembrane p24 trafficking protein 5 [Source:MGI Symbol;Acc:MGI:1921586]	protein_coding	479.208	2.12167	0.372863	5.69021	1.27e-08	2.02e-06
ENSMUSG00000037958	Nsrp1	Nuclear speckle splicing regulatory protein 1 [Source:UniProtKB/Swiss-Prot;Acc:Q5NCR9]	protein_coding	855.002	1.30696	0.2298	5.6874	1.29e-08	2.04e-06
ENSMUSG00000037126	Psd	Mus musculus pleckstrin and Sec7 domain containing (Psd), transcript variant 2, mRNA. [Source:RefSeq mRNA;Acc:NM_001347454]	protein_coding	185.246	-2.32291	0.408989	-5.67964	1.35e-08	2.12e-06
ENSMUSG00000033849	B3galt2	Beta-1,3-galactosyltransferase 2 [Source:UniProtKB/Swiss-Prot;Acc:O54905]	protein_coding	693.716	1.73797	0.306979	5.66153	1.5e-08	2.34e-06
ENSMUSG00000109321	A330076H08Rik	RIKEN cDNA A330076H08 gene [Source:MGI Symbol;Acc:MGI:2443193]	processed_transcript	1963.06	1.62092	0.286741	5.6529	1.58e-08	2.44e-06
ENSMUSG00000036305	Rpl39-ps	ribosomal protein L39, pseudogene [Source:MGI Symbol;Acc:MGI:3705781]	processed_pseudogene	41.079	9.05678	1.60348	5.64821	1.62e-08	2.5e-06
ENSMUSG00000000303	Cdh1	cadherin 1 [Source:HGNC Symbol;Acc:HGNC:1748]	protein_coding	212.527	-2.05004	0.363535	-5.63919	1.71e-08	2.61e-06
ENSMUSG00000005442	Cic	capicua transcriptional repressor [Source:HGNC Symbol;Acc:HGNC:14214]	protein_coding	587.423	-1.54742	0.274457	-5.63813	1.72e-08	2.61e-06
ENSMUSG00000025326	Ube3a	ubiquitin protein ligase E3A [Source:MGI Symbol;Acc:MGI:105098]	protein_coding	1124.47	1.38081	0.245113	5.63336	1.77e-08	2.67e-06
ENSMUSG00000063382	Bcl9l	Mus musculus B cell CLL/lymphoma 9-like (Bcl9l), transcript variant 2, mRNA. [Source:RefSeq mRNA;Acc:NM_001357490]	protein_coding	177.584	-1.68234	0.299067	-5.62531	1.85e-08	2.78e-06
ENSMUSG00000024241	Sos1	Son of sevenless homolog 1 [Source:UniProtKB/Swiss-Prot;Acc:Q62245]	protein_coding	1062.23	1.38601	0.246583	5.62088	1.9e-08	2.84e-06
ENSMUSG00000033253	Szt2	KICSTOR complex protein SZT2 [Source:UniProtKB/Swiss-Prot;Acc:A2A9C3]	protein_coding	285.501	-1.57247	0.280452	-5.60691	2.06e-08	3.06e-06
ENSMUSG00000024795	Kif20b	Kinesin-like protein KIF20B [Source:UniProtKB/Swiss-Prot;Acc:Q80WE4]	protein_coding	116.347	2.67817	0.478954	5.5917	2.25e-08	3.32e-06
ENSMUSG00000049866	Arl4c	ADP-ribosylation factor-like protein 4C [Source:UniProtKB/Swiss-Prot;Acc:P61208]	protein_coding	362.227	-2.11933	0.379119	-5.59014	2.27e-08	3.33e-06
ENSMUSG00000068882	Ssb	Sjogren syndrome antigen B [Source:MGI Symbol;Acc:MGI:98423]	protein_coding	936.327	1.41893	0.253904	5.58845	2.29e-08	3.34e-06
ENSMUSG00000078954	Arhgap8	Rho GTPase-activating protein 8 [Source:UniProtKB/Swiss-Prot;Acc:Q9CXP4]	protein_coding	118.365	-2.16177	0.387674	-5.57627	2.46e-08	3.56e-06
ENSMUSG00000038039	Gcc2	GRIP and coiled-coil domain containing 2 [Source:HGNC Symbol;Acc:HGNC:23218]	protein_coding	1505.72	1.47928	0.265878	5.56373	2.64e-08	3.8e-06
ENSMUSG00000039157	Fam102a	Protein FAM102A [Source:UniProtKB/Swiss-Prot;Acc:Q78T81]	protein_coding	333.387	-1.54544	0.277825	-5.56265	2.66e-08	3.81e-06
ENSMUSG00000039219	Arid4b	AT-rich interactive domain-containing protein 4B [Source:UniProtKB/Swiss-Prot;Acc:A2CG63]	protein_coding	1357.46	1.22388	0.220332	5.55471	2.78e-08	3.96e-06
ENSMUSG00000058093	Zfp729b	zinc finger protein 729b [Source:MGI Symbol;Acc:MGI:2145180]	protein_coding	176.315	1.74361	0.314036	5.55227	2.82e-08	3.99e-06
ENSMUSG00000040940	Arhgef1	Rho guanine nucleotide exchange factor 1 [Source:UniProtKB/Swiss-Prot;Acc:Q61210]	protein_coding	289.804	-1.6264	0.292987	-5.55111	2.84e-08	4e-06
ENSMUSG00000038855	Itpkb	inositol-trisphosphate 3-kinase B [Source:HGNC Symbol;Acc:HGNC:6179]	protein_coding	678.545	-1.23765	0.223081	-5.54799	2.89e-08	4.04e-06
ENSMUSG00000039686	Zer1	zyg-11 related, cell cycle regulator [Source:MGI Symbol;Acc:MGI:2442511]	protein_coding	307.187	-1.66484	0.30044	-5.54132	3e-08	4.18e-06
ENSMUSG00000110125	Gm33148	predicted gene, 33148 [Source:MGI Symbol;Acc:MGI:5592307]	lincRNA	37.8875	3.69367	0.667218	5.53593	3.1e-08	4.28e-06
ENSMUSG00000026959	Grin1	Glutamate receptor ionotropic, NMDA 1 [Source:UniProtKB/Swiss-Prot;Acc:P35438]	protein_coding	576.904	-1.36868	0.248986	-5.49699	3.86e-08	5.32e-06
ENSMUSG00000038738	Shank1	SH3 and multiple ankyrin repeat domains protein 1 [Source:UniProtKB/Swiss-Prot;Acc:D3YZU1]	protein_coding	866.455	-1.21346	0.220874	-5.49391	3.93e-08	5.38e-06
ENSMUSG00000032423	Syncrip	synaptotagmin binding, cytoplasmic RNA interacting protein [Source:MGI Symbol;Acc:MGI:1891690]	protein_coding	1280.47	1.2817	0.233416	5.49104	4e-08	5.44e-06
ENSMUSG00000030862	Cpxm2	carboxypeptidase X, M14 family member 2 [Source:HGNC Symbol;Acc:HGNC:26977]	protein_coding	180.882	-1.9577	0.356736	-5.48782	4.07e-08	5.51e-06
ENSMUSG00000024030	Abcg1	ATP binding cassette subfamily G member 1 [Source:MGI Symbol;Acc:MGI:107704]	protein_coding	404.618	-1.27068	0.231883	-5.47982	4.26e-08	5.7e-06
ENSMUSG00000032212	Sltm	SAFB-like, transcription modulator [Source:MGI Symbol;Acc:MGI:1913910]	protein_coding	1433.11	1.06741	0.194786	5.47991	4.26e-08	5.7e-06
ENSMUSG00000049717	Lig4	ligase IV, DNA, ATP-dependent [Source:MGI Symbol;Acc:MGI:1335098]	protein_coding	226.276	1.59713	0.291587	5.47739	4.32e-08	5.75e-06
ENSMUSG00000058756	Thra	Thyroid hormone receptor alpha [Source:UniProtKB/Swiss-Prot;Acc:P63058]	protein_coding	285.312	-1.39635	0.255232	-5.4709	4.48e-08	5.93e-06
ENSMUSG00000064370	mt-Cytb	mitochondrially encoded cytochrome b [Source:MGI Symbol;Acc:MGI:102501]	protein_coding	89046.8	2.94681	0.540341	5.45361	4.94e-08	6.5e-06
ENSMUSG00000041777	Cir1	Corepressor interacting with RBPJ 1 [Source:UniProtKB/Swiss-Prot;Acc:Q9DA19]	protein_coding	341.236	1.59197	0.291971	5.45249	4.97e-08	6.51e-06
ENSMUSG00000076435	Acsf2	Acyl-CoA synthetase family member 2, mitochondrial [Source:UniProtKB/Swiss-Prot;Acc:Q8VCW8]	protein_coding	210.107	-1.80597	0.331344	-5.45045	5.02e-08	6.55e-06
ENSMUSG00000044938	Klhl31	kelch like family member 31 [Source:HGNC Symbol;Acc:HGNC:21353]	protein_coding	232.131	-1.93867	0.356095	-5.44424	5.2e-08	6.75e-06
ENSMUSG00000015846	Rxra	retinoid X receptor alpha [Source:MGI Symbol;Acc:MGI:98214]	protein_coding	179.694	-1.54311	0.283853	-5.43631	5.44e-08	7.02e-06
ENSMUSG00000025993	Slc40a1	solute carrier family 40 (iron-regulated transporter), member 1 [Source:MGI Symbol;Acc:MGI:1315204]	protein_coding	51.825	2.71683	0.499908	5.43466	5.49e-08	7.04e-06
ENSMUSG00000031822	Gse1	tic suppressor element 1 [Source:UniProtKB/Swiss-Prot;Acc:Q3U3C9]	protein_coding	783.98	-1.44959	0.267115	-5.42684	5.74e-08	7.32e-06
ENSMUSG00000102426	#N/A	#N/A	#N/A	603.855	1.75564	0.323824	5.42158	5.91e-08	7.5e-06
ENSMUSG00000028212	Ccne2	G1/S-specific cyclin-E2 [Source:UniProtKB/Swiss-Prot;Acc:Q9Z238]	protein_coding	74.9421	2.35869	0.43576	5.41282	6.2e-08	7.84e-06
ENSMUSG00000020982	Nemf	Nuclear export mediator factor Nemf [Source:UniProtKB/Swiss-Prot;Acc:Q8CCP0]	protein_coding	1255.37	1.17271	0.217386	5.39461	6.87e-08	8.59e-06
ENSMUSG00000030772	Dkk3	Dickkopf-related protein 3 [Source:UniProtKB/Swiss-Prot;Acc:Q9QUN9]	protein_coding	398.24	-1.49006	0.27617	-5.39544	6.84e-08	8.59e-06
ENSMUSG00000038319	Kcnh2	potassium voltage-gated channel subfamily H member 2 [Source:HGNC Symbol;Acc:HGNC:6251]	protein_coding	259.609	-1.47169	0.273045	-5.3899	7.05e-08	8.77e-06
ENSMUSG00000011877	Git1	ARF GTPase-activating protein GIT1 [Source:UniProtKB/Swiss-Prot;Acc:Q68FF6]	protein_coding	265.908	-1.50696	0.279792	-5.386	7.2e-08	8.92e-06
ENSMUSG00000042423	Fbrs	Probable fibrosin-1 [Source:UniProtKB/Swiss-Prot;Acc:Q8R089]	protein_coding	248.751	-1.86892	0.347223	-5.38249	7.35e-08	9.05e-06
ENSMUSG00000036202	Rif1	Telomere-associated protein RIF1 [Source:UniProtKB/Swiss-Prot;Acc:Q6PR54]	protein_coding	1134.59	1.14792	0.213427	5.37851	7.51e-08	9.2e-06
ENSMUSG00000018909	Arrb1	Beta-arrestin-1 [Source:UniProtKB/Swiss-Prot;Acc:Q8BWG8]	protein_coding	482.177	-1.34121	0.250227	-5.35995	8.32e-08	1.01e-05
ENSMUSG00000057113	Npm1	nucleophosmin 1 [Source:MGI Symbol;Acc:MGI:106184]	protein_coding	3604.67	1.15923	0.216297	5.35944	8.35e-08	1.01e-05
ENSMUSG00000040462	Os9	Protein OS-9 [Source:UniProtKB/Swiss-Prot;Acc:Q8K2C7]	protein_coding	470.832	-1.29566	0.242122	-5.35125	8.73e-08	1.05e-05
ENSMUSG00000026234	Ncl	Nucleolin [Source:UniProtKB/Swiss-Prot;Acc:P09405]	protein_coding	4287.31	1.26452	0.236416	5.34868	8.86e-08	1.06e-05
ENSMUSG00000002885	Adgre5	adhesion G protein-coupled receptor E5 [Source:MGI Symbol;Acc:MGI:1347095]	protein_coding	58.3263	-2.79561	0.522787	-5.34751	8.92e-08	1.07e-05
ENSMUSG00000026610	Esrrg	Mus musculus estrogen-related receptor gamma (Esrrg), transcript variant 5, mRNA. [Source:RefSeq mRNA;Acc:NM_001357536]	protein_coding	258.114	1.67547	0.313449	5.34529	9.03e-08	1.07e-05
ENSMUSG00000031600	Vps37a	vacuolar protein sorting 37A [Source:MGI Symbol;Acc:MGI:1261835]	protein_coding	1557.33	1.17203	0.219248	5.34569	9.01e-08	1.07e-05
ENSMUSG00000060402	Chst8	Carbohydrate sulfotransferase 8 [Source:UniProtKB/Swiss-Prot;Acc:Q8BQ86]	protein_coding	376.441	-1.62152	0.303381	-5.34483	9.05e-08	1.07e-05
ENSMUSG00000028312	Smc2	Structural maintenance of chromosomes protein 2 [Source:UniProtKB/Swiss-Prot;Acc:Q8CG48]	protein_coding	232.974	1.54898	0.289998	5.34137	9.22e-08	1.08e-05
ENSMUSG00000024851	Pitpnm1	Membrane-associated phosphatidylinositol transfer protein 1 [Source:UniProtKB/Swiss-Prot;Acc:O35954]	protein_coding	180.602	-1.81159	0.339713	-5.3327	9.68e-08	1.13e-05
ENSMUSG00000022141	Nipbl	Nipped-B-like protein [Source:UniProtKB/Swiss-Prot;Acc:Q6KCD5]	protein_coding	2659.92	1.1755	0.220506	5.33092	9.77e-08	1.14e-05
ENSMUSG00000087620	5330434G04Rik	RIKEN cDNA 5330434G04 gene [Source:MGI Symbol;Acc:MGI:1925519]	lincRNA	842.523	1.55682	0.292587	5.32087	1.03e-07	1.19e-05
ENSMUSG00000041815	Poldip3	Mus musculus polymerase (DNA-directed), delta interacting protein 3 (Poldip3), transcript variant 2, mRNA. [Source:RefSeq mRNA;Acc:NM_001347082]	protein_coding	317.008	-1.42229	0.26739	-5.31916	1.04e-07	1.2e-05
ENSMUSG00000027550	Lrrcc1	leucine rich repeat and coiled-coil centrosomal protein 1 [Source:HGNC Symbol;Acc:HGNC:29373]	protein_coding	464.886	1.40902	0.265204	5.31297	1.08e-07	1.22e-05
ENSMUSG00000031835	Mbtps1	Membrane-bound transcription factor site-1 protease [Source:UniProtKB/Swiss-Prot;Acc:Q9WTZ2]	protein_coding	560.165	-1.40021	0.263548	-5.31291	1.08e-07	1.22e-05
ENSMUSG00000032855	Pkd1	Polycystin-1 [Source:UniProtKB/Swiss-Prot;Acc:O08852]	protein_coding	589.557	-1.48276	0.279017	-5.31423	1.07e-07	1.22e-05
ENSMUSG00000032251	Irak1bp1	Interleukin-1 receptor-associated kinase 1-binding protein 1 [Source:UniProtKB/Swiss-Prot;Acc:Q9ESJ7]	protein_coding	404.855	1.64926	0.310804	5.30644	1.12e-07	1.26e-05
ENSMUSG00000016028	Celsr1	Cadherin EGF LAG seven-pass G-type receptor 1 [Source:UniProtKB/Swiss-Prot;Acc:O35161]	protein_coding	80.9267	-2.6238	0.494654	-5.30431	1.13e-07	1.27e-05
ENSMUSG00000040659	Efhd2	EF-hand domain family member D2 [Source:HGNC Symbol;Acc:HGNC:28670]	protein_coding	94.6733	-2.5885	0.487937	-5.30498	1.13e-07	1.27e-05
ENSMUSG00000028261	Ndufaf4	NADH dehydrogenase [ubiquinone] 1 alpha subcomplex assembly factor 4 [Source:UniProtKB/Swiss-Prot;Acc:Q9D1H6]	protein_coding	311.32	1.50027	0.283117	5.2991	1.16e-07	1.3e-05
ENSMUSG00000024969	Mark2	microtubule affinity regulating kinase 2 [Source:HGNC Symbol;Acc:HGNC:3332]	protein_coding	455.965	-1.42169	0.268406	-5.2968	1.18e-07	1.31e-05
ENSMUSG00000038486	Sv2a	Synaptic vesicle glycoprotein 2A [Source:UniProtKB/Swiss-Prot;Acc:Q9JIS5]	protein_coding	600.134	-1.45666	0.275405	-5.28915	1.23e-07	1.36e-05
ENSMUSG00000003435	Supt5	Transcription elongation factor SPT5 [Source:UniProtKB/Swiss-Prot;Acc:O55201]	protein_coding	381.226	-1.3335	0.252225	-5.28694	1.24e-07	1.37e-05
ENSMUSG00000048118	Arid4a	AT rich interactive domain 4A (RBP1-like) [Source:MGI Symbol;Acc:MGI:2444354]	protein_coding	1357.33	1.1308	0.213984	5.28448	1.26e-07	1.38e-05
ENSMUSG00000031865	Dctn1	Mus musculus dynactin 1 (Dctn1), transcript variant 4, mRNA. [Source:RefSeq mRNA;Acc:NM_001347310]	protein_coding	177.556	-1.77198	0.335721	-5.27813	1.31e-07	1.41e-05
ENSMUSG00000034239	Gm884	0	protein_coding	30.6299	8.80567	1.66828	5.27828	1.3e-07	1.41e-05
ENSMUSG00000046753	Ccdc66	Coiled-coil domain-containing protein 66 [Source:UniProtKB/Swiss-Prot;Acc:Q6NS45]	protein_coding	364.927	1.36948	0.259396	5.27949	1.3e-07	1.41e-05
ENSMUSG00000035566	Pcdh17	protocadherin 17 [Source:HGNC Symbol;Acc:HGNC:14267]	protein_coding	1798.56	1.17472	0.222738	5.274	1.33e-07	1.44e-05
ENSMUSG00000013236	Ptprs	Receptor-type tyrosine-protein phosphatase S [Source:UniProtKB/Swiss-Prot;Acc:B0V2N1]	protein_coding	723.571	-1.44163	0.273841	-5.26447	1.41e-07	1.5e-05
ENSMUSG00000109006	B230209E15Rik	RIKEN cDNA B230209E15 gene [Source:MGI Symbol;Acc:MGI:2442668]	lincRNA	79.4728	2.58136	0.490335	5.26449	1.41e-07	1.5e-05
ENSMUSG00000082179	Gm11407	predicted gene 11407 [Source:MGI Symbol;Acc:MGI:3651131]	processed_pseudogene	53.3849	3.38043	0.642786	5.25903	1.45e-07	1.54e-05
ENSMUSG00000015647	Lama5	Laminin subunit alpha-5 [Source:UniProtKB/Swiss-Prot;Acc:Q61001]	protein_coding	150.296	-2.30381	0.438213	-5.25729	1.46e-07	1.55e-05
ENSMUSG00000008855	Hdac5	histone deacetylase 5 isoform 4 [Source:RefSeq peptide;Acc:NP_001271178]	protein_coding	276.253	-1.66646	0.317218	-5.25334	1.49e-07	1.57e-05
ENSMUSG00000013033	Adgrl1	Adhesion G protein-coupled receptor L1 [Source:UniProtKB/Swiss-Prot;Acc:Q80TR1]	protein_coding	918.25	-1.17005	0.22289	-5.24947	1.53e-07	1.58e-05
ENSMUSG00000024743	Syt7	Synaptotagmin-7 [Source:UniProtKB/Swiss-Prot;Acc:Q9R0N7]	protein_coding	671.048	-1.31619	0.250707	-5.24991	1.52e-07	1.58e-05
ENSMUSG00000024887	Asah2	Neutral ceramidase Neutral ceramidase soluble form [Source:UniProtKB/Swiss-Prot;Acc:Q9JHE3]	protein_coding	791.303	1.35343	0.257847	5.24897	1.53e-07	1.58e-05
ENSMUSG00000096519	Gm10721	0	protein_coding	1060.68	7.39062	1.40806	5.24878	1.53e-07	1.58e-05
ENSMUSG00000030055	Rab43	RAB43, member RAS oncogene family [Source:MGI Symbol;Acc:MGI:1917084]	protein_coding	131.525	-1.75019	0.333536	-5.24737	1.54e-07	1.59e-05
ENSMUSG00000024319	Vps52	VPS52 GARP complex subunit [Source:MGI Symbol;Acc:MGI:1330304]	protein_coding	117.408	-1.74125	0.332685	-5.23393	1.66e-07	1.7e-05
ENSMUSG00000042428	Mgat3	mannosyl (beta-1,4-)-glycoprotein beta-1,4-N-acetylglucosaminyltransferase [Source:HGNC Symbol;Acc:HGNC:7046]	protein_coding	77.9741	-1.99895	0.382247	-5.22947	1.7e-07	1.74e-05
ENSMUSG00000060227	Casc4	Protein CASC4 [Source:UniProtKB/Swiss-Prot;Acc:Q6P2L7]	protein_coding	3089.8	1.58589	0.303368	5.22762	1.72e-07	1.75e-05
ENSMUSG00000020659	Cbll1	E3 ubiquitin-protein ligase Hakai [Source:UniProtKB/Swiss-Prot;Acc:Q9JIY2]	protein_coding	408.1	1.55617	0.297874	5.22425	1.75e-07	1.77e-05
ENSMUSG00000039262	Prrc2b	Protein PRRC2B [Source:UniProtKB/Swiss-Prot;Acc:Q7TPM1]	protein_coding	2314.72	-1.05697	0.202441	-5.22114	1.78e-07	1.8e-05
ENSMUSG00000092329	Gm20388	predicted gene 20388 [Source:MGI Symbol;Acc:MGI:5141853]	protein_coding	252.108	-1.50443	0.288306	-5.21818	1.81e-07	1.82e-05
ENSMUSG00000079455	Gm16026	predicted pseudogene 16026 [Source:MGI Symbol;Acc:MGI:3783243]	transcribed_unprocessed_pseudogene	34.0376	5.99829	1.15283	5.20312	1.96e-07	1.96e-05
ENSMUSG00000002763	Pex6	Peroxisome assembly factor 2 [Source:UniProtKB/Swiss-Prot;Acc:Q99LC9]	protein_coding	113.225	-2.09494	0.402829	-5.20057	1.99e-07	1.98e-05
ENSMUSG00000038628	Polr3k	DNA-directed RNA polymerase III subunit RPC10 [Source:UniProtKB/Swiss-Prot;Acc:Q9CQZ7]	protein_coding	500.967	1.18267	0.227503	5.19849	2.01e-07	2e-05
ENSMUSG00000036197	Gxylt1	Glucoside xylosyltransferase 1 [Source:UniProtKB/Swiss-Prot;Acc:Q3UHH8]	protein_coding	1141.84	1.17835	0.226739	5.19695	2.03e-07	2e-05
ENSMUSG00000108348	Gm42372	PNMA family member 8C [Source:HGNC Symbol;Acc:HGNC:53427]	protein_coding	1861.33	1.50644	0.289866	5.19701	2.03e-07	2e-05
ENSMUSG00000042726	Trafd1	TRAF-type zinc finger domain-containing protein 1 [Source:UniProtKB/Swiss-Prot;Acc:Q3UDK1]	protein_coding	183.167	-1.84127	0.354351	-5.19617	2.03e-07	2e-05
ENSMUSG00000038784	Cnot4	CCR4-NOT transcription complex subunit 4 [Source:UniProtKB/Swiss-Prot;Acc:Q8BT14]	protein_coding	1074.02	1.40348	0.270411	5.19018	2.1e-07	2.05e-05
ENSMUSG00000025907	Rb1cc1	RB1-inducible coiled-coil protein 1 [Source:UniProtKB/Swiss-Prot;Acc:Q9ESK9]	protein_coding	1685.75	1.4033	0.27048	5.18818	2.12e-07	2.07e-05
ENSMUSG00000026974	Zmynd19	zinc finger, MYND domain containing 19 [Source:MGI Symbol;Acc:MGI:1914437]	protein_coding	120.132	1.76663	0.340663	5.18585	2.15e-07	2.09e-05
ENSMUSG00000027341	Tmem230	Transmembrane protein 230 [Source:UniProtKB/Swiss-Prot;Acc:Q8CIB6]	protein_coding	524.541	1.68226	0.32459	5.18271	2.19e-07	2.11e-05
ENSMUSG00000022091	Sorbs3	sorbin and SH3 domain containing 3 [Source:MGI Symbol;Acc:MGI:700013]	protein_coding	276.033	-1.60163	0.309169	-5.18043	2.21e-07	2.13e-05
ENSMUSG00000067629	Syngap1	Ras/Rap GTPase-activating protein SynGAP [Source:UniProtKB/Swiss-Prot;Acc:F6SEU4]	protein_coding	482.712	-1.67188	0.323665	-5.16545	2.4e-07	2.3e-05
ENSMUSG00000076138	Gm26377	predicted gene, 26377 [Source:MGI Symbol;Acc:MGI:5456154]	miRNA	148.056	2.70963	0.524808	5.16309	2.43e-07	2.32e-05
ENSMUSG00000040249	Lrp1	LDL receptor related protein 1 [Source:HGNC Symbol;Acc:HGNC:6692]	protein_coding	791.938	-1.45653	0.282699	-5.15223	2.57e-07	2.45e-05
ENSMUSG00000021707	Dhfr	Dihydrofolate reductase [Source:UniProtKB/Swiss-Prot;Acc:P00375]	protein_coding	138.425	1.62388	0.31569	5.1439	2.69e-07	2.55e-05
ENSMUSG00000020580	Rock2	Rho associated coiled-coil containing protein kinase 2 [Source:HGNC Symbol;Acc:HGNC:10252]	protein_coding	3183.14	1.48536	0.288994	5.13977	2.75e-07	2.6e-05
ENSMUSG00000069565	Dazap1	DAZ-associated protein 1 [Source:UniProtKB/Swiss-Prot;Acc:Q9JII5]	protein_coding	181.822	-1.62608	0.316413	-5.13912	2.76e-07	2.6e-05
ENSMUSG00000025223	Ldb1	LIM domain-binding protein 1 [Source:UniProtKB/Swiss-Prot;Acc:P70662]	protein_coding	127.452	-1.76003	0.342526	-5.13838	2.77e-07	2.6e-05
ENSMUSG00000024521	Pmaip1	phorbol-12-myristate-13-acetate-induced protein 1 [Source:MGI Symbol;Acc:MGI:1930146]	protein_coding	40.2003	4.32923	0.84269	5.1374	2.79e-07	2.6e-05
ENSMUSG00000042460	C1galt1	Glycoprotein-N-acetylgalactosamine 3-beta-galactosyltransferase 1 [Source:UniProtKB/Swiss-Prot;Acc:Q9JJ06]	protein_coding	955.845	1.38432	0.269486	5.13691	2.79e-07	2.6e-05
ENSMUSG00000030224	Strap	serine/threonine kinase receptor associated protein [Source:MGI Symbol;Acc:MGI:1329037]	protein_coding	724.897	1.35738	0.264368	5.13444	2.83e-07	2.62e-05
ENSMUSG00000020326	Ccng1	Cyclin-G1 [Source:UniProtKB/Swiss-Prot;Acc:P51945]	protein_coding	1337.17	1.47165	0.287142	5.12516	2.97e-07	2.73e-05
ENSMUSG00000024773	Atg2a	Autophagy-related A [Source:UniProtKB/Swiss-Prot;Acc:Q6P4T0]	protein_coding	135.772	-1.7454	0.340597	-5.12454	2.98e-07	2.73e-05
ENSMUSG00000078632	Lrrc37a	0	protein_coding	28.3906	5.7532	1.12273	5.12432	2.99e-07	2.73e-05
ENSMUSG00000002948	Map2k7	Dual specificity mitogen-activated protein kinase kinase 7 [Source:UniProtKB/Swiss-Prot;Acc:Q8CE90]	protein_coding	482.856	-1.31342	0.256494	-5.12067	3.04e-07	2.78e-05
ENSMUSG00000004151	Etv1	ETS translocation variant 1 [Source:UniProtKB/Swiss-Prot;Acc:P41164]	protein_coding	5591.64	1.18216	0.231117	5.115	3.14e-07	2.85e-05
ENSMUSG00000027306	Nusap1	Nucleolar and spindle-associated protein 1 [Source:UniProtKB/Swiss-Prot;Acc:Q9ERH4]	protein_coding	81.4295	2.15237	0.420836	5.11451	3.15e-07	2.85e-05
ENSMUSG00000036606	Plxnb2	plexin B2 [Source:MGI Symbol;Acc:MGI:2154239]	protein_coding	663.894	-1.17819	0.230421	-5.11321	3.17e-07	2.86e-05
ENSMUSG00000079184	Mphosph8	M-phase phosphoprotein 8 [Source:UniProtKB/Swiss-Prot;Acc:Q3TYA6]	protein_coding	899.452	1.50495	0.294499	5.11018	3.22e-07	2.89e-05
ENSMUSG00000022594	Lynx1	Ly-6/neurotoxin-like protein 1 [Source:UniProtKB/Swiss-Prot;Acc:P0DP60]	protein_coding	262.792	-1.97286	0.386265	-5.10752	3.26e-07	2.92e-05
ENSMUSG00000074802	Gas2l3	growth arrest specific 2 like 3 [Source:HGNC Symbol;Acc:HGNC:27475]	protein_coding	185.91	2.08858	0.409546	5.09975	3.4e-07	3.04e-05
ENSMUSG00000032115	Hyou1	Hypoxia up-regulated protein 1 [Source:UniProtKB/Swiss-Prot;Acc:Q9JKR6]	protein_coding	1150.92	-1.39592	0.274062	-5.09344	3.52e-07	3.13e-05
ENSMUSG00000084071	Gm13378	predicted gene 13378 [Source:MGI Symbol;Acc:MGI:3650302]	processed_pseudogene	18.3336	-7.76605	1.52588	-5.08956	3.59e-07	3.18e-05
ENSMUSG00000035898	Uba6	ubiquitin-like modifier activating enzyme 6 [Source:MGI Symbol;Acc:MGI:1913894]	protein_coding	942.225	1.23401	0.242753	5.08342	3.71e-07	3.27e-05
ENSMUSG00000020994	Pnn	pinin [Source:MGI Symbol;Acc:MGI:1100514]	protein_coding	1744.3	1.17194	0.230643	5.08119	3.75e-07	3.3e-05
ENSMUSG00000023328	Ache	acetylcholinesterase [Source:MGI Symbol;Acc:MGI:87876]	protein_coding	181.073	-2.36953	0.466837	-5.07572	3.86e-07	3.38e-05
ENSMUSG00000047534	Mis18bp1	Mis18-binding protein 1 [Source:UniProtKB/Swiss-Prot;Acc:Q80WQ8]	protein_coding	45.5848	2.64893	0.522902	5.06583	4.07e-07	3.55e-05
ENSMUSG00000030428	Ttyh1	tweety family member 1 [Source:MGI Symbol;Acc:MGI:1889007]	protein_coding	821.329	1.53183	0.303018	5.05524	4.3e-07	3.74e-05
ENSMUSG00000037622	Wdtc1	WD and tetratricopeptide repeats 1 [Source:MGI Symbol;Acc:MGI:2685541]	protein_coding	209.583	-1.55584	0.307823	-5.05434	4.32e-07	3.75e-05
ENSMUSG00000042873	Lhfpl4	LHFPL tetraspan subfamily member 4 protein [Source:UniProtKB/Swiss-Prot;Acc:Q5U4E0]	protein_coding	517.466	1.10473	0.218697	5.05143	4.39e-07	3.79e-05
ENSMUSG00000038576	Susd4	Mus musculus sushi domain containing 4 (Susd4), transcript variant 4, mRNA. [Source:RefSeq mRNA;Acc:NM_001356463]	protein_coding	38.2431	-2.88854	0.572735	-5.04342	4.57e-07	3.93e-05
ENSMUSG00000104154	Gm38104	predicted gene, 38104 [Source:MGI Symbol;Acc:MGI:5611332]	TEC	69.118	2.40954	0.477799	5.043	4.58e-07	3.93e-05
ENSMUSG00000033306	Lpp	Lipoma-preferred partner homolog [Source:UniProtKB/Swiss-Prot;Acc:Q8BFW7]	protein_coding	3143.47	1.24115	0.246196	5.0413	4.62e-07	3.95e-05
ENSMUSG00000045827	Serpinb9	serine (or cysteine) peptidase inhibitor, clade B, member 9 [Source:MGI Symbol;Acc:MGI:106603]	protein_coding	361.645	1.82944	0.362976	5.04013	4.65e-07	3.97e-05
ENSMUSG00000037725	Ckap2	Cytoskeleton-associated protein 2 [Source:UniProtKB/Swiss-Prot;Acc:Q3V1H1]	protein_coding	28.2844	4.3034	0.855041	5.03297	4.83e-07	4.09e-05
ENSMUSG00000066108	Muc5b	0	protein_coding	50	3.55371	0.706073	5.03307	4.83e-07	4.09e-05
ENSMUSG00000067242	Lgi1	Leucine-rich glioma-inactivated protein 1 [Source:UniProtKB/Swiss-Prot;Acc:Q9JIA1]	protein_coding	129.776	-1.77865	0.353487	-5.03173	4.86e-07	4.1e-05
ENSMUSG00000069793	Slfn9	0	protein_coding	97.2526	2.96143	0.588883	5.0289	4.93e-07	4.15e-05
ENSMUSG00000017631	Abr	active BCR-related gene [Source:MGI Symbol;Acc:MGI:107771]	protein_coding	499.89	-1.46451	0.29128	-5.02786	4.96e-07	4.15e-05
ENSMUSG00000040035	Disp2	2 [Source:UniProtKB/Swiss-Prot;Acc:Q8CIP5]	protein_coding	1242.64	-0.938706	0.186721	-5.02731	4.97e-07	4.15e-05
ENSMUSG00000015880	Ncapg	non-SMC condensin I complex subunit G [Source:HGNC Symbol;Acc:HGNC:24304]	protein_coding	34.1503	3.6889	0.733882	5.02656	4.99e-07	4.16e-05
ENSMUSG00000024691	Fam111a	Protein FAM111A [Source:UniProtKB/Swiss-Prot;Acc:Q9D2L9]	protein_coding	47.5365	2.81939	0.561083	5.0249	5.04e-07	4.17e-05
ENSMUSG00000025876	Unc5a	unc-5 netrin receptor A [Source:MGI Symbol;Acc:MGI:894682]	protein_coding	383.565	-1.27309	0.25338	-5.02442	5.05e-07	4.17e-05
ENSMUSG00000070034	Sp110	Sp110 nuclear body protein [Source:UniProtKB/Swiss-Prot;Acc:Q8BVK9]	protein_coding	63.0959	3.21799	0.640772	5.02205	5.11e-07	4.21e-05
ENSMUSG00000025862	Stag2	stromal antigen 2 [Source:MGI Symbol;Acc:MGI:1098583]	protein_coding	1297.82	1.23264	0.245903	5.01271	5.37e-07	4.41e-05
ENSMUSG00000040407	Akap9	A-kinase anchoring protein 9 [Source:HGNC Symbol;Acc:HGNC:379]	protein_coding	7188.93	1.09827	0.21923	5.00966	5.45e-07	4.46e-05
ENSMUSG00000075592	Nynrin	Protein NYNRIN [Source:UniProtKB/Swiss-Prot;Acc:Q5DTZ0]	protein_coding	145.958	-1.72879	0.345163	-5.00862	5.48e-07	4.46e-05
ENSMUSG00000104027	Gm37211	predicted gene, 37211 [Source:MGI Symbol;Acc:MGI:5610439]	TEC	63.8558	2.53929	0.506978	5.00868	5.48e-07	4.46e-05
ENSMUSG00000057440	Mpp7	MAGUK p55 subfamily member 7 isoform 2 [Source:RefSeq peptide;Acc:NP_001155092]	protein_coding	523.592	1.22674	0.245021	5.00667	5.54e-07	4.49e-05
ENSMUSG00000031196	F8	Coagulation factor VIII [Source:UniProtKB/Swiss-Prot;Acc:Q06194]	protein_coding	339.266	1.71351	0.342563	5.00202	5.67e-07	4.58e-05
ENSMUSG00000043483	Gm6863	predicted gene 6863 [Source:MGI Symbol;Acc:MGI:3647386]	processed_pseudogene	112.504	2.18076	0.436525	4.99573	5.86e-07	4.72e-05
ENSMUSG00000037808	Fam76b	Mus musculus family with sequence similarity 76, member B (Fam76b), transcript variant 2, mRNA. [Source:RefSeq mRNA;Acc:NM_001358259]	protein_coding	361.738	1.29682	0.25999	4.98796	6.1e-07	4.9e-05
ENSMUSG00000020827	Mink1	misshapen-like kinase 1 (zebrafish) [Source:MGI Symbol;Acc:MGI:1355329]	protein_coding	186.188	-1.88554	0.378197	-4.98559	6.18e-07	4.94e-05
ENSMUSG00000070544	Top1	DNA topoisomerase 1 [Source:UniProtKB/Swiss-Prot;Acc:Q04750]	protein_coding	1122.19	1.05421	0.211532	4.98371	6.24e-07	4.97e-05
ENSMUSG00000026797	Stxbp1	Syntaxin-binding protein 1 [Source:UniProtKB/Swiss-Prot;Acc:O08599]	protein_coding	1474.85	-0.927794	0.186277	-4.98071	6.33e-07	5.03e-05
ENSMUSG00000086049	Gm12735	predicted gene 12735 [Source:MGI Symbol;Acc:MGI:3650816]	antisense	31.0564	6.4142	1.28791	4.98031	6.35e-07	5.03e-05
ENSMUSG00000026207	Speg	SPEG complex locus [Source:MGI Symbol;Acc:MGI:109282]	protein_coding	189.718	-1.57403	0.316533	-4.97273	6.6e-07	5.21e-05
ENSMUSG00000014592	Camta1	Calmodulin-binding transcription activator 1 [Source:UniProtKB/Swiss-Prot;Acc:A2A891]	protein_coding	1392.8	1.12987	0.227262	4.97166	6.64e-07	5.22e-05
ENSMUSG00000090124	Ugt1a7c	UDP glucuronosyltransferase 1 family, polypeptide A7C [Source:MGI Symbol;Acc:MGI:3032636]	protein_coding	20.2	8.0278	1.6149	4.97107	6.66e-07	5.22e-05
ENSMUSG00000020823	Sec14l1	SEC14-like protein 1 [Source:UniProtKB/Swiss-Prot;Acc:A8Y5H7]	protein_coding	406.402	-1.23371	0.248257	-4.9695	6.71e-07	5.25e-05
ENSMUSG00000026039	Sgol2a	Shugoshin 2 [Source:UniProtKB/Swiss-Prot;Acc:Q7TSY8]	protein_coding	39.535	3.354	0.675592	4.96454	6.89e-07	5.37e-05
ENSMUSG00000028328	Tmod1	Tropomodulin-1 [Source:UniProtKB/Swiss-Prot;Acc:P49813]	protein_coding	211.27	-1.57988	0.31828	-4.9638	6.91e-07	5.37e-05
ENSMUSG00000029512	Ulk1	unc-51 like kinase 1 [Source:MGI Symbol;Acc:MGI:1270126]	protein_coding	340.132	-1.20683	0.243462	-4.95696	7.16e-07	5.55e-05
ENSMUSG00000022175	Lrp10	Low-density lipoprotein receptor-related protein 10 [Source:UniProtKB/Swiss-Prot;Acc:Q7TQH7]	protein_coding	204.509	-1.38469	0.279422	-4.95556	7.21e-07	5.57e-05
ENSMUSG00000029290	Zfp326	zinc finger protein 326 [Source:MGI Symbol;Acc:MGI:1927246]	protein_coding	745.944	1.18908	0.24018	4.95081	7.39e-07	5.69e-05
ENSMUSG00000028410	Dnaja1	DnaJ homolog subfamily A member 1 [Source:UniProtKB/Swiss-Prot;Acc:P63037]	protein_coding	3078.26	1.33975	0.270825	4.94694	7.54e-07	5.79e-05
ENSMUSG00000098973	Mir6236	microRNA 6236 [Source:MGI Symbol;Acc:MGI:5530929]	miRNA	124.115	-4.3948	0.889146	-4.94272	7.7e-07	5.89e-05
ENSMUSG00000107023	Gm42715	0	protein_coding	767.383	1.42826	0.289026	4.94162	7.75e-07	5.91e-05
ENSMUSG00000059248	40057	Septin-9 [Source:UniProtKB/Swiss-Prot;Acc:Q80UG5]	protein_coding	216.969	-1.32696	0.268801	-4.93658	7.95e-07	6.04e-05
ENSMUSG00000071855	Ccdc112	coiled-coil domain containing 112 [Source:HGNC Symbol;Acc:HGNC:28599]	protein_coding	225.489	1.57854	0.319803	4.93598	7.98e-07	6.04e-05
ENSMUSG00000021782	Dlg5	Disks large homolog 5 [Source:UniProtKB/Swiss-Prot;Acc:E9Q9R9]	protein_coding	383.206	-1.14629	0.232363	-4.93318	8.09e-07	6.09e-05
ENSMUSG00000022000	Zc3h13	zinc finger CCCH type containing 13 [Source:MGI Symbol;Acc:MGI:1914552]	protein_coding	1501.05	1.26904	0.257236	4.93337	8.08e-07	6.09e-05
ENSMUSG00000096385	Gm11168	0	protein_coding	862.463	6.89728	1.39854	4.93176	8.15e-07	6.12e-05
ENSMUSG00000055733	Nap1l3	Nucleosome assembly protein 1-like 3 [Source:UniProtKB/Swiss-Prot;Acc:Q794H2]	protein_coding	180.893	1.55671	0.315961	4.92692	8.35e-07	6.25e-05
ENSMUSG00000039205	Ciz1	CDKN1A interacting zinc finger protein 1 [Source:MGI Symbol;Acc:MGI:1920234]	protein_coding	341.401	-1.17468	0.238451	-4.9263	8.38e-07	6.26e-05
ENSMUSG00000043391	2510009E07Rik	UPF0524 [Source:UniProtKB/Swiss-Prot;Acc:Q6GQU0]	protein_coding	390.92	1.24131	0.252013	4.92558	8.41e-07	6.26e-05
ENSMUSG00000022512	Cldn1	Claudin-1 [Source:UniProtKB/Swiss-Prot;Acc:O88551]	protein_coding	43.2294	3.91656	0.7963	4.91844	8.72e-07	6.43e-05
ENSMUSG00000022623	Shank3	SH3 and multiple ankyrin repeat domains protein 3 [Source:UniProtKB/Swiss-Prot;Acc:Q4ACU6]	protein_coding	144.609	-2.15192	0.437518	-4.91848	8.72e-07	6.43e-05
ENSMUSG00000061028	Clasrp	CLK4-associating serine/arginine rich protein [Source:UniProtKB/Swiss-Prot;Acc:Q8CFC7]	protein_coding	113.922	-1.88841	0.383926	-4.91869	8.71e-07	6.43e-05
ENSMUSG00000035173	Ccdc186	Coiled-coil domain-containing protein 186 [Source:UniProtKB/Swiss-Prot;Acc:Q8C9S4]	protein_coding	2749.96	1.02421	0.208292	4.9172	8.78e-07	6.46e-05
ENSMUSG00000024480	Ap3s1	AP-3 complex subunit sigma-1 [Source:UniProtKB/Swiss-Prot;Acc:Q9DCR2]	protein_coding	166.812	1.93063	0.392916	4.91361	8.94e-07	6.56e-05
ENSMUSG00000040327	Cul9	cullin 9 [Source:HGNC Symbol;Acc:HGNC:15982]	protein_coding	276.578	-1.47197	0.299623	-4.91275	8.98e-07	6.56e-05
ENSMUSG00000024283	Wac	WW domain containing adaptor with coiled-coil [Source:MGI Symbol;Acc:MGI:2387357]	protein_coding	1754.4	1.30308	0.265391	4.91004	9.11e-07	6.64e-05
ENSMUSG00000055373	Fut9	Alpha-(1,3)-fucosyltransferase 9 [Source:UniProtKB/Swiss-Prot;Acc:O88819]	protein_coding	347.547	1.70727	0.347822	4.90845	9.18e-07	6.67e-05
ENSMUSG00000032733	Snx33	Sorting nexin-33 [Source:UniProtKB/Swiss-Prot;Acc:Q4VAA7]	protein_coding	94.6221	-2.07209	0.42233	-4.90633	9.28e-07	6.7e-05
ENSMUSG00000047228	A2ml1	alpha-2-macroglobulin like 1 [Source:MGI Symbol;Acc:MGI:3039594]	protein_coding	36.2233	3.46325	0.705811	4.90677	9.26e-07	6.7e-05
ENSMUSG00000034853	Acot11	acyl-CoA thioesterase 11 [Source:MGI Symbol;Acc:MGI:1913736]	protein_coding	159.235	-1.88392	0.38405	-4.90541	9.32e-07	6.72e-05
ENSMUSG00000021910	Nisch	Mus musculus nischarin (Nisch), transcript variant 2, mRNA. [Source:RefSeq mRNA;Acc:NM_001347583]	protein_coding	1769.42	-1.01099	0.206215	-4.9026	9.46e-07	6.79e-05
ENSMUSG00000003534	Ddr1	Epithelial discoidin domain-containing receptor 1 [Source:UniProtKB/Swiss-Prot;Acc:Q03146]	protein_coding	190.419	-1.32794	0.270965	-4.90079	9.55e-07	6.8e-05
ENSMUSG00000038615	Nfe2l1	Nuclear factor erythroid 2-related factor 1 [Source:UniProtKB/Swiss-Prot;Acc:Q61985]	protein_coding	1235.91	-1.05017	0.214276	-4.901	9.53e-07	6.8e-05
ENSMUSG00000040945	Rcc2	Protein RCC2 [Source:UniProtKB/Swiss-Prot;Acc:Q8BK67]	protein_coding	281.025	-1.64874	0.336379	-4.90145	9.51e-07	6.8e-05
ENSMUSG00000028071	Sh2d2a	SH2 domain containing 2A [Source:MGI Symbol;Acc:MGI:1351596]	protein_coding	92.4916	2.38891	0.487596	4.89937	9.61e-07	6.83e-05
ENSMUSG00000027109	Sp3	Transcription factor Sp3 [Source:UniProtKB/Swiss-Prot;Acc:O70494]	protein_coding	557.192	1.06183	0.21691	4.89527	9.82e-07	6.93e-05
ENSMUSG00000052477	C130026I21Rik	RIKEN cDNA C130026I21 gene [Source:MGI Symbol;Acc:MGI:3612702]	protein_coding	39.8464	3.49706	0.714303	4.89577	9.79e-07	6.93e-05
ENSMUSG00000027035	Cers6	Ceramide synthase 6 [Source:UniProtKB/Swiss-Prot;Acc:Q8C172]	protein_coding	673.332	1.22897	0.251279	4.89083	1e-06	7.07e-05
ENSMUSG00000038406	Scaf1	Splicing factor, arginine/serine-rich 19 [Source:UniProtKB/Swiss-Prot;Acc:Q5U4C3]	protein_coding	163.231	-1.79256	0.366649	-4.88904	1.01e-06	7.11e-05
ENSMUSG00000032221	Mns1	Meiosis-specific nuclear structural protein 1 [Source:UniProtKB/Swiss-Prot;Acc:Q61884]	protein_coding	329.376	1.18376	0.242258	4.88636	1.03e-06	7.17e-05
ENSMUSG00000037326	Capn15	Mus musculus calpain 15 (Capn15), transcript variant 1, mRNA. [Source:RefSeq mRNA;Acc:NM_001347334]	protein_coding	90.6142	-1.87061	0.382839	-4.88617	1.03e-06	7.17e-05
ENSMUSG00000068740	Celsr2	cadherin EGF LAG seven-pass G-type receptor 2 isoform 2 [Source:RefSeq peptide;Acc:NP_001004177]	protein_coding	441.957	-1.1999	0.245608	-4.88544	1.03e-06	7.18e-05
ENSMUSG00000031201	Brcc3	Lys-63-specific deubiquitinase BRCC36 [Source:UniProtKB/Swiss-Prot;Acc:P46737]	protein_coding	363.85	1.19205	0.244194	4.88157	1.05e-06	7.3e-05
ENSMUSG00000021288	Klc1	kinesin light chain 1 isoform 1G [Source:RefSeq peptide;Acc:NP_001020533]	protein_coding	314.042	-1.4243	0.291888	-4.87962	1.06e-06	7.35e-05
ENSMUSG00000025898	Cwf19l2	CWF19-like 2, cell cycle control (S. pombe) [Source:MGI Symbol;Acc:MGI:1918023]	protein_coding	858.353	1.22126	0.250388	4.87747	1.07e-06	7.41e-05
ENSMUSG00000039278	Pcsk1n	ProSAAS KEP Big SAAS Little SAAS Big PEN-LEN PEN PEN-20 PEN-19 Little LEN Big LEN [Source:UniProtKB/Swiss-Prot;Acc:Q9QXV0]	protein_coding	348.036	-1.71844	0.352476	-4.87535	1.09e-06	7.47e-05
ENSMUSG00000041498	Kif14	Kinesin-like protein KIF14 [Source:UniProtKB/Swiss-Prot;Acc:L0N7N1]	protein_coding	26.0019	4.03693	0.830144	4.86293	1.16e-06	7.94e-05
ENSMUSG00000036298	Slc2a13	solute carrier family 2 (facilitated glucose transporter), member 13 [Source:MGI Symbol;Acc:MGI:2146030]	protein_coding	1231.99	1.15381	0.237431	4.85958	1.18e-06	8.05e-05
ENSMUSG00000057335	Cep170	Centrosomal protein of 170 kDa [Source:UniProtKB/Swiss-Prot;Acc:Q6A065]	protein_coding	1799.8	1.03379	0.212769	4.85875	1.18e-06	8.06e-05
ENSMUSG00000020954	Strn3	striatin, calmodulin binding protein 3 [Source:MGI Symbol;Acc:MGI:2151064]	protein_coding	1582.69	1.43633	0.295887	4.85433	1.21e-06	8.22e-05
ENSMUSG00000030059	Tmf1	TATA element modulatory factor [Source:UniProtKB/Swiss-Prot;Acc:B9EKI3]	protein_coding	853.148	1.29214	0.266272	4.85271	1.22e-06	8.24e-05
ENSMUSG00000030077	Chl1	Neural cell adhesion molecule L1-like protein Processed neural cell adhesion molecule L1-like protein [Source:UniProtKB/Swiss-Prot;Acc:P70232]	protein_coding	236.253	1.53927	0.317195	4.85277	1.22e-06	8.24e-05
ENSMUSG00000042444	Mindy2	Ubiquitin carboxyl-terminal hydrolase MINDY-2 [Source:UniProtKB/Swiss-Prot;Acc:Q6PDI6]	protein_coding	1643.95	1.33122	0.274396	4.85147	1.23e-06	8.27e-05
ENSMUSG00000062044	Lmtk3	lemur tyrosine kinase 3 [Source:MGI Symbol;Acc:MGI:3039582]	protein_coding	66.6679	-2.72181	0.561356	-4.84863	1.24e-06	8.37e-05
ENSMUSG00000029563	Foxp2	Forkhead box protein P2 [Source:UniProtKB/Swiss-Prot;Acc:P58463]	protein_coding	765.856	1.21152	0.25003	4.84549	1.26e-06	8.47e-05
ENSMUSG00000096201	Gm10715	0	protein_coding	119.112	8.59202	1.7733	4.84523	1.26e-06	8.47e-05
ENSMUSG00000038393	Txnip	thioredoxin interacting protein [Source:MGI Symbol;Acc:MGI:1889549]	protein_coding	825.878	-1.31072	0.270646	-4.84293	1.28e-06	8.54e-05
ENSMUSG00000022565	Plec	plectin [Source:MGI Symbol;Acc:MGI:1277961]	protein_coding	514.908	-1.42598	0.294482	-4.84234	1.28e-06	8.54e-05
ENSMUSG00000067873	Htatsf1	HIV Tat-specific factor 1 homolog [Source:UniProtKB/Swiss-Prot;Acc:Q8BGC0]	protein_coding	1532.5	1.08593	0.224503	4.83704	1.32e-06	8.75e-05
ENSMUSG00000026860	Sh3glb2	SH3-domain GRB2-like endophilin B2 [Source:MGI Symbol;Acc:MGI:2385131]	protein_coding	126.452	-1.78274	0.368988	-4.83143	1.36e-06	8.95e-05
ENSMUSG00000031229	Atrx	Transcriptional regulator ATRX [Source:UniProtKB/Swiss-Prot;Acc:Q61687]	protein_coding	5910.17	1.05191	0.217717	4.83156	1.35e-06	8.95e-05
ENSMUSG00000104107	Gm37879	predicted gene, 37879 [Source:MGI Symbol;Acc:MGI:5611107]	TEC	99.7528	2.24619	0.46516	4.82886	1.37e-06	9.04e-05
ENSMUSG00000024130	Abca3	ATP-binding cassette, sub-family A (ABC1), member 3 [Source:MGI Symbol;Acc:MGI:1351617]	protein_coding	193.142	-1.39727	0.28944	-4.82749	1.38e-06	9.06e-05
ENSMUSG00000095332	Gm9821	0	protein_coding	162.427	-1.51916	0.31468	-4.82764	1.38e-06	9.06e-05
ENSMUSG00000063760	Rnf217	Probable E3 ubiquitin-protein ligase RNF217 [Source:UniProtKB/Swiss-Prot;Acc:D3YYI7]	protein_coding	436.474	1.16888	0.242213	4.82584	1.39e-06	9.09e-05
ENSMUSG00000098318	Lockd	lncRNA downstream of Cdkn1b [Source:MGI Symbol;Acc:MGI:1915081]	lincRNA	61.1476	2.10834	0.436865	4.82608	1.39e-06	9.09e-05
ENSMUSG00000032812	Arap1	Arf-GAP with Rho-GAP domain, ANK repeat and PH domain-containing protein 1 [Source:UniProtKB/Swiss-Prot;Acc:Q4LDD4]	protein_coding	116.578	-1.65903	0.344112	-4.8212	1.43e-06	9.27e-05
ENSMUSG00000036040	Adamtsl2	ADAMTS-like protein 2 [Source:UniProtKB/Swiss-Prot;Acc:Q7TSK7]	protein_coding	112.366	-1.82672	0.379191	-4.81741	1.45e-06	9.43e-05
ENSMUSG00000056531	Ccdc18	Coiled-coil domain-containing protein 18 [Source:UniProtKB/Swiss-Prot;Acc:Q640L5]	protein_coding	61.7725	2.44992	0.508621	4.81678	1.46e-06	9.43e-05
ENSMUSG00000028800	Hdac1	Histone deacetylase 1 [Source:UniProtKB/Swiss-Prot;Acc:O09106]	protein_coding	401.14	-1.63709	0.340093	-4.81367	1.48e-06	9.56e-05
ENSMUSG00000033676	Gabrb3	Gamma-aminobutyric acid receptor subunit beta-3 [Source:UniProtKB/Swiss-Prot;Acc:P63080]	protein_coding	2351.56	0.956415	0.199006	4.80597	1.54e-06	9.88e-05
ENSMUSG00000067336	Bmpr2	Bone morphotic protein receptor type-2 [Source:UniProtKB/Swiss-Prot;Acc:O35607]	protein_coding	2570	1.34351	0.279551	4.80596	1.54e-06	9.88e-05
ENSMUSG00000047507	Baiap3	BAI1 associated protein 3 [Source:HGNC Symbol;Acc:HGNC:948]	protein_coding	448.597	-1.43239	0.298373	-4.80065	1.58e-06	0.000101188
ENSMUSG00000028532	Cachd1	VWFA and cache domain-containing protein 1 [Source:UniProtKB/Swiss-Prot;Acc:Q6PDJ1]	protein_coding	164.909	-1.57174	0.327741	-4.79567	1.62e-06	0.000103464
ENSMUSG00000050148	Ubqln2	ubiquilin 2 [Source:MGI Symbol;Acc:MGI:1860283]	protein_coding	2098.84	1.40646	0.29334	4.79465	1.63e-06	0.000103725
ENSMUSG00000020052	Ascl1	Achaete-scute homolog 1 [Source:UniProtKB/Swiss-Prot;Acc:Q02067]	protein_coding	4078.47	1.41979	0.296153	4.79411	1.63e-06	0.000103739
ENSMUSG00000033327	Tnxb	tenascin XB [Source:MGI Symbol;Acc:MGI:1932137]	protein_coding	521.527	-1.33014	0.277557	-4.79231	1.65e-06	0.000104136
ENSMUSG00000038437	Mllt6	MLLT6, PHD finger containing [Source:HGNC Symbol;Acc:HGNC:7138]	protein_coding	607.406	-1.39141	0.290318	-4.79271	1.65e-06	0.000104136
ENSMUSG00000024392	Bag6	Large proline-rich protein BAG6 [Source:UniProtKB/Swiss-Prot;Acc:Q9Z1R2]	protein_coding	386.731	-1.39561	0.291347	-4.7902	1.67e-06	0.00010497
ENSMUSG00000028458	Tesk1	Dual specificity testis-specific protein kinase 1 [Source:UniProtKB/Swiss-Prot;Acc:O70146]	protein_coding	98.8706	-2.13142	0.445191	-4.78764	1.69e-06	0.000106044
ENSMUSG00000040591	1110051M20Rik	RIKEN cDNA 1110051M20 gene [Source:MGI Symbol;Acc:MGI:1915079]	protein_coding	206.145	-1.44545	0.302057	-4.78536	1.71e-06	0.000106982
ENSMUSG00000067889	Sptbn2	spectrin beta, non-erythrocytic 2 [Source:MGI Symbol;Acc:MGI:1313261]	protein_coding	175.354	-1.32554	0.277237	-4.78126	1.74e-06	0.000108913
ENSMUSG00000002881	Nab1	NGFI-A-binding protein 1 [Source:UniProtKB/Swiss-Prot;Acc:Q61122]	protein_coding	375.621	1.32574	0.277409	4.779	1.76e-06	0.000109679
ENSMUSG00000031833	Mast3	Microtubule-associated serine/threonine-protein kinase 3 [Source:UniProtKB/Swiss-Prot;Acc:Q3U214]	protein_coding	425.906	-1.16874	0.244567	-4.77883	1.76e-06	0.000109679
ENSMUSG00000049807	Arhgap23	Rho GTPase-activating protein 23 [Source:UniProtKB/Swiss-Prot;Acc:Q69ZH9]	protein_coding	315.967	-1.21661	0.254736	-4.77598	1.79e-06	0.000110963
ENSMUSG00000107083	Gm43313	predicted gene 43313 [Source:MGI Symbol;Acc:MGI:5663450]	TEC	94.5799	1.72736	0.361778	4.77462	1.8e-06	0.000111432
ENSMUSG00000074656	Eif2s2	Eukaryotic translation initiation factor 2 subunit 2 [Source:UniProtKB/Swiss-Prot;Acc:Q99L45]	protein_coding	771.745	1.07316	0.224966	4.7703	1.84e-06	0.000113566
ENSMUSG00000004056	Akt2	Mus musculus thymoma viral proto-onco 2 (Akt2), transcript variant 4, mRNA. [Source:RefSeq mRNA;Acc:NM_001331109]	protein_coding	308.855	-1.21696	0.255202	-4.76859	1.86e-06	0.000114246
ENSMUSG00000027889	Ampd2	Mus musculus adenosine monophosphate deaminase 2 (Ampd2), transcript variant 4, mRNA. [Source:RefSeq mRNA;Acc:NM_001346665]	protein_coding	189.603	-1.38889	0.291338	-4.76729	1.87e-06	0.000114666
ENSMUSG00000028718	Stil	SCL-interrupting locus protein homolog isoform 5 [Source:RefSeq peptide;Acc:NP_001291482]	protein_coding	33.1379	2.81483	0.590501	4.76685	1.87e-06	0.000114666
ENSMUSG00000036499	Eea1	Early endosome antigen 1 [Source:UniProtKB/Swiss-Prot;Acc:Q8BL66]	protein_coding	1051.16	1.09854	0.230627	4.76326	1.9e-06	0.000116434
ENSMUSG00000035840	Lysmd3	LysM and putative peptidoglycan-binding domain-containing protein 3 [Source:UniProtKB/Swiss-Prot;Acc:Q99LE3]	protein_coding	358.768	1.27903	0.26862	4.76149	1.92e-06	0.000116935
ENSMUSG00000053877	Srcap	Snf2-related CREBBP activator protein [Source:MGI Symbol;Acc:MGI:2444036]	protein_coding	2684.14	-1.21302	0.254761	-4.7614	1.92e-06	0.000116935
ENSMUSG00000034902	Pip5k1c	Phosphatidylinositol 4-phosphate 5-kinase type-1 gamma [Source:UniProtKB/Swiss-Prot;Acc:O70161]	protein_coding	161.268	-1.49133	0.313275	-4.76045	1.93e-06	0.000117196
ENSMUSG00000001729	Akt1	Mus musculus thymoma viral proto-onco 1 (Akt1), transcript variant 3, mRNA. [Source:RefSeq mRNA;Acc:NM_001331107]	protein_coding	99.5976	-1.68019	0.353039	-4.75921	1.94e-06	0.000117627
ENSMUSG00000026609	Ush2a	usherin [Source:MGI Symbol;Acc:MGI:1341292]	protein_coding	70.2056	3.27106	0.687942	4.75485	1.99e-06	0.000119899
ENSMUSG00000031559	4930555F03Rik	RIKEN cDNA 4930555F03 gene [Source:MGI Symbol;Acc:MGI:1922609]	lincRNA	154.017	1.79325	0.377312	4.75269	2.01e-06	0.000120894
ENSMUSG00000026960	Arl6ip6	ADP-ribosylation factor-like protein 6-interacting protein 6 [Source:UniProtKB/Swiss-Prot;Acc:Q8BH07]	protein_coding	264.268	1.5828	0.333077	4.75205	2.01e-06	0.00012098
ENSMUSG00000006307	Kmt2b	Histone-lysine N-methyltransferase 2B [Source:UniProtKB/Swiss-Prot;Acc:O08550]	protein_coding	285.177	-1.45189	0.306339	-4.73949	2.14e-06	0.000128104
ENSMUSG00000087143	A830082K12Rik	RIKEN cDNA A830082K12 gene [Source:MGI Symbol;Acc:MGI:2443527]	antisense	248.651	1.99051	0.419979	4.73954	2.14e-06	0.000128104
ENSMUSG00000017639	Rab11fip4	Rab11 family-interacting protein 4 [Source:UniProtKB/Swiss-Prot;Acc:Q8BQP8]	protein_coding	267.704	-1.79285	0.378344	-4.73868	2.15e-06	0.0001283
ENSMUSG00000007659	Bcl2l1	Mus musculus BCL2-like 1 (Bcl2l1), transcript variant 5, mRNA. [Source:RefSeq mRNA;Acc:NM_001355053]	protein_coding	135.352	-1.60357	0.338733	-4.73403	2.2e-06	0.000130961
ENSMUSG00000025375	Aatk	apoptosis associated tyrosine kinase [Source:HGNC Symbol;Acc:HGNC:21]	protein_coding	177.777	-1.99618	0.421802	-4.73251	2.22e-06	0.00013163
ENSMUSG00000026604	Ptpn14	Tyrosine-protein phosphatase non-receptor type 14 [Source:UniProtKB/Swiss-Prot;Acc:Q62130]	protein_coding	137.054	-2.02966	0.429241	-4.72848	2.26e-06	0.000133943
ENSMUSG00000039199	Zdhhc1	zinc finger, DHHC domain containing 1 [Source:MGI Symbol;Acc:MGI:1918046]	protein_coding	123.189	-1.88785	0.399623	-4.72408	2.31e-06	0.000136222
ENSMUSG00000096926	Gm26823	predicted gene, 26823 [Source:MGI Symbol;Acc:MGI:5477317]	lincRNA	508.993	1.54195	0.326369	4.72456	2.31e-06	0.000136222
ENSMUSG00000009073	Nf2	Merlin [Source:UniProtKB/Swiss-Prot;Acc:P46662]	protein_coding	402.329	-1.05834	0.224169	-4.72115	2.35e-06	0.000137871
ENSMUSG00000029528	Pxn	Paxillin [Source:UniProtKB/Swiss-Prot;Acc:Q8VI36]	protein_coding	144.623	-1.71008	0.362299	-4.72009	2.36e-06	0.000138264
ENSMUSG00000026096	Osgepl1	Probable tRNA N6-adenosine threonylcarbamoyltransferase, mitochondrial [Source:UniProtKB/Swiss-Prot;Acc:Q6PEB4]	protein_coding	470.813	1.35736	0.287745	4.71722	2.39e-06	0.000139891
ENSMUSG00000056260	Lrif1	Ligand-dependent nuclear receptor-interacting factor 1 [Source:UniProtKB/Swiss-Prot;Acc:Q8CDD9]	protein_coding	429.688	1.25251	0.265567	4.71634	2.4e-06	0.000140163
ENSMUSG00000046958	4930432E11Rik	RIKEN cDNA 4930432E11 gene [Source:MGI Symbol;Acc:MGI:3045259]	transcribed_unitary_pseudogene	33.6999	7.40435	1.57098	4.71319	2.44e-06	0.000142012
ENSMUSG00000018820	Zfyve27	zinc finger, FYVE domain containing 27 [Source:MGI Symbol;Acc:MGI:1919602]	protein_coding	323.765	-1.19973	0.254923	-4.70627	2.52e-06	0.000146575
ENSMUSG00000041570	Camsap2	Calmodulin-regulated spectrin-associated protein 2 [Source:UniProtKB/Swiss-Prot;Acc:Q8C1B1]	protein_coding	1681.34	1.07674	0.228825	4.70551	2.53e-06	0.000146771
ENSMUSG00000013921	Clip3	CAP-Gly domain-containing linker protein 3 [Source:UniProtKB/Swiss-Prot;Acc:B9EHT4]	protein_coding	1441.03	1.06047	0.225479	4.70319	2.56e-06	0.000148101
ENSMUSG00000025409	Mbd6	Mus musculus methyl-CpG binding domain protein 6 (Mbd6), transcript variant 2, mRNA. [Source:RefSeq mRNA;Acc:NM_001347171]	protein_coding	299.685	-1.79022	0.380701	-4.70242	2.57e-06	0.000148312
ENSMUSG00000064356	mt-Atp8	mitochondrially encoded ATP synthase 8 [Source:MGI Symbol;Acc:MGI:99926]	protein_coding	4876.3	2.70247	0.57476	4.70191	2.58e-06	0.000148339
ENSMUSG00000039844	Rapgef1	Rap guanine nucleotide exchange factor (GEF) 1 [Source:MGI Symbol;Acc:MGI:104580]	protein_coding	382.747	-1.23856	0.263519	-4.7001	2.6e-06	0.000149308
ENSMUSG00000025579	Gaa	Lysosomal alpha-glucosidase [Source:UniProtKB/Swiss-Prot;Acc:P70699]	protein_coding	962.847	-1.31952	0.281032	-4.69529	2.66e-06	0.000152514
ENSMUSG00000031333	Abcb7	ATP-binding cassette, sub-family B (MDR/TAP), member 7 [Source:MGI Symbol;Acc:MGI:109533]	protein_coding	898.929	1.27656	0.271956	4.69398	2.68e-06	0.000153133
ENSMUSG00000034300	Fam53c	Mus musculus family with sequence similarity 53, member C (Fam53c), transcript variant 2, mRNA. [Source:RefSeq mRNA;Acc:NM_001357456]	protein_coding	268.896	-1.48338	0.316149	-4.69203	2.71e-06	0.000154249
ENSMUSG00000020137	Thap2	THAP domain-containing protein 2 [Source:UniProtKB/Swiss-Prot;Acc:Q9D305]	protein_coding	285.14	1.2041	0.256668	4.69127	2.72e-06	0.000154302
ENSMUSG00000031328	Flna	Filamin-A [Source:UniProtKB/Swiss-Prot;Acc:Q8BTM8]	protein_coding	458.372	-1.50265	0.320326	-4.69101	2.72e-06	0.000154302
ENSMUSG00000027940	Tpm3	tropomyosin 3, gamma [Source:MGI Symbol;Acc:MGI:1890149]	protein_coding	537.344	-1.23956	0.264314	-4.68971	2.74e-06	0.00015493
ENSMUSG00000002409	Dyrk1b	Dual specificity tyrosine-phosphorylation-regulated kinase 1B [Source:UniProtKB/Swiss-Prot;Acc:Q9Z188]	protein_coding	72.6938	-2.27549	0.485563	-4.68628	2.78e-06	0.000157183
ENSMUSG00000021377	Dek	Protein DEK [Source:UniProtKB/Swiss-Prot;Acc:Q7TNV0]	protein_coding	1167.15	1.28748	0.274985	4.68199	2.84e-06	0.000160144
ENSMUSG00000073457	Smok2b	Sperm motility kinase 2B [Source:UniProtKB/Swiss-Prot;Acc:Q9QYZ3]	protein_coding	15.7083	7.69341	1.64391	4.67994	2.87e-06	0.000161381
ENSMUSG00000029714	Gigyf1	GRB10-interacting GYF protein 1 [Source:UniProtKB/Swiss-Prot;Acc:Q99MR1]	protein_coding	113.625	-2.43282	0.519925	-4.67918	2.88e-06	0.000161613
ENSMUSG00000044763	Trmt10c	tRNA methyltransferase 10 homolog C [Source:UniProtKB/Swiss-Prot;Acc:Q3UFY8]	protein_coding	218.042	1.40644	0.300622	4.67843	2.89e-06	0.000161837
ENSMUSG00000030064	Frmd4b	Mus musculus FERM domain containing 4B (Frmd4b), transcript variant 2, mRNA. [Source:RefSeq mRNA;Acc:NM_001346639]	protein_coding	322.575	-1.14907	0.245674	-4.6772	2.91e-06	0.000162442
ENSMUSG00000039967	Zfp292	zinc finger protein 292 [Source:MGI Symbol;Acc:MGI:1353423]	protein_coding	2581.46	0.996131	0.213009	4.67648	2.92e-06	0.000162643
ENSMUSG00000031616	Ednra	Endothelin-1 receptor [Source:UniProtKB/Swiss-Prot;Acc:Q61614]	protein_coding	94.3328	1.9098	0.408602	4.67398	2.95e-06	0.00016427
ENSMUSG00000072825	Cep170b	Centrosomal protein of 170 kDa protein B [Source:UniProtKB/Swiss-Prot;Acc:Q80U49]	protein_coding	694.035	-1.205	0.257948	-4.67148	2.99e-06	0.000165909
ENSMUSG00000013878	Rnf170	Mus musculus ring finger protein 170 (Rnf170), transcript variant 3, mRNA. [Source:RefSeq mRNA;Acc:NM_001357293]	protein_coding	716.634	1.18763	0.25434	4.66946	3.02e-06	0.00016695
ENSMUSG00000040054	Baz2a	bromodomain adjacent to zinc finger domain 2A [Source:HGNC Symbol;Acc:HGNC:962]	protein_coding	1098.14	-1.04419	0.223631	-4.66927	3.02e-06	0.00016695
ENSMUSG00000022199	Slc22a17	Solute carrier family 22 member 17 [Source:UniProtKB/Swiss-Prot;Acc:Q9D9E0]	protein_coding	267.095	-1.51519	0.324652	-4.6671	3.05e-06	0.00016834
ENSMUSG00000044021	Muc19	0	processed_transcript	74.9289	6.87984	1.47558	4.66247	3.12e-06	0.000171789
ENSMUSG00000066324	Impad1	Inositol monophosphatase 3 [Source:UniProtKB/Swiss-Prot;Acc:Q80V26]	protein_coding	2081.27	1.34265	0.288027	4.66155	3.14e-06	0.000172177
ENSMUSG00000019338	Zfp687	zinc finger protein 687 [Source:MGI Symbol;Acc:MGI:1925516]	protein_coding	233.94	-1.41273	0.303381	-4.65661	3.21e-06	0.000175962
ENSMUSG00000020728	Cep112	Centrosomal protein of 112 kDa [Source:UniProtKB/Swiss-Prot;Acc:Q5PR68]	protein_coding	322.741	1.20873	0.25972	4.65396	3.26e-06	0.000177853
ENSMUSG00000028782	Adgrb2	Adhesion G protein-coupled receptor B2 [Source:UniProtKB/Swiss-Prot;Acc:Q8CGM1]	protein_coding	76.6783	-2.16306	0.465028	-4.65147	3.3e-06	0.000179218
ENSMUSG00000062184	Hs6st2	Heparan-sulfate 6-O-sulfotransferase 2 [Source:UniProtKB/Swiss-Prot;Acc:Q80UW0]	protein_coding	118.553	1.84826	0.397322	4.65181	3.29e-06	0.000179218
ENSMUSG00000031748	Gnao1	guanine nucleotide binding protein, alpha O [Source:MGI Symbol;Acc:MGI:95775]	protein_coding	2221.17	-0.924105	0.198777	-4.64895	3.34e-06	0.000181016
ENSMUSG00000021948	Prkcd	protein kinase C, delta [Source:MGI Symbol;Acc:MGI:97598]	protein_coding	57.0189	-2.19979	0.473431	-4.64649	3.38e-06	0.000182664
ENSMUSG00000034471	Caskin2	Caskin-2 [Source:UniProtKB/Swiss-Prot;Acc:Q8VHK1]	protein_coding	72.3353	-2.0072	0.432012	-4.64618	3.38e-06	0.000182664
ENSMUSG00000046574	Prr12	proline rich 12 [Source:MGI Symbol;Acc:MGI:2679002]	protein_coding	419.145	-1.26346	0.271973	-4.64554	3.39e-06	0.000182832
ENSMUSG00000000142	Axin2	Axin-2 [Source:UniProtKB/Swiss-Prot;Acc:O88566]	protein_coding	188.004	-1.22535	0.263939	-4.64255	3.44e-06	0.000185093
ENSMUSG00000040276	Pacsin1	Protein kinase C and casein kinase substrate in neurons protein 1 [Source:UniProtKB/Swiss-Prot;Acc:Q61644]	protein_coding	184.545	-1.59881	0.344555	-4.64023	3.48e-06	0.000186776
ENSMUSG00000052726	Kcnt2	potassium sodium-activated channel subfamily T member 2 [Source:HGNC Symbol;Acc:HGNC:18866]	protein_coding	97.5108	2.27588	0.490797	4.63712	3.53e-06	0.000189192
ENSMUSG00000026466	Tor1aip1	torsin A interacting protein 1 [Source:MGI Symbol;Acc:MGI:3582693]	protein_coding	2187.99	1.39089	0.299995	4.63638	3.55e-06	0.000189461
ENSMUSG00000022270	Fam134b	Reticulophagy regulator 1 [Source:UniProtKB/Swiss-Prot;Acc:Q8VE91]	protein_coding	625.512	1.4194	0.306198	4.63554	3.56e-06	0.000189812
ENSMUSG00000045441	Gprin3	G protein-regulated inducer of neurite outgrowth 3 [Source:UniProtKB/Swiss-Prot;Acc:Q8BWS5]	protein_coding	699.478	1.45424	0.313845	4.63363	3.59e-06	0.000191161
ENSMUSG00000057193	Slc44a2	solute carrier family 44, member 2 [Source:MGI Symbol;Acc:MGI:1915932]	protein_coding	420.097	-1.18963	0.256832	-4.63195	3.62e-06	0.00019231
ENSMUSG00000033061	Resp18	regulated endocrine-specific protein 18 [Source:MGI Symbol;Acc:MGI:1098222]	protein_coding	633.409	1.26371	0.273291	4.62404	3.76e-06	0.000199007
ENSMUSG00000059981	Taok2	Serine/threonine-protein kinase TAO2 [Source:UniProtKB/Swiss-Prot;Acc:Q6ZQ29]	protein_coding	485.957	-1.23764	0.267658	-4.62396	3.76e-06	0.000199007
ENSMUSG00000047731	Wbp1l	WW domain binding protein 1 like [Source:MGI Symbol;Acc:MGI:107577]	protein_coding	281.75	-1.17699	0.254769	-4.61984	3.84e-06	0.000202569
ENSMUSG00000051367	Six1	Homeobox protein SIX1 [Source:UniProtKB/Swiss-Prot;Acc:Q62231]	protein_coding	1387.51	0.903256	0.195588	4.61816	3.87e-06	0.00020378
ENSMUSG00000026554	Dcaf8	DDB1- and CUL4-associated factor 8 [Source:UniProtKB/Swiss-Prot;Acc:Q8N7N5]	protein_coding	721.166	-0.997224	0.215999	-4.61679	3.9e-06	0.000204113
ENSMUSG00000030539	Sema4b	Semaphorin-4B [Source:UniProtKB/Swiss-Prot;Acc:Q62179]	protein_coding	228.251	-1.33856	0.289974	-4.61616	3.91e-06	0.000204113
ENSMUSG00000035367	Rmi1	RecQ-mediated genome instability protein 1 [Source:UniProtKB/Swiss-Prot;Acc:Q9D4G9]	protein_coding	372.256	1.30151	0.281922	4.61658	3.9e-06	0.000204113
ENSMUSG00000048280	Zfp738	zinc finger protein 738 [Source:MGI Symbol;Acc:MGI:3040706]	protein_coding	235.958	1.44475	0.312984	4.61605	3.91e-06	0.000204113
ENSMUSG00000028763	Hspg2	perlecan (heparan sulfate proteoglycan 2) [Source:MGI Symbol;Acc:MGI:96257]	protein_coding	114.548	-1.73552	0.37616	-4.61379	3.95e-06	0.000205911
ENSMUSG00000024293	Esco1	N-acetyltransferase ESCO1 [Source:UniProtKB/Swiss-Prot;Acc:Q69Z69]	protein_coding	410.662	1.15961	0.251489	4.61095	4.01e-06	0.000207568
ENSMUSG00000038023	Atp6v0a2	V-type proton ATPase 116 kDa subunit a isoform 2 [Source:UniProtKB/Swiss-Prot;Acc:P15920]	protein_coding	349.577	-1.49609	0.324474	-4.61084	4.01e-06	0.000207568
ENSMUSG00000104204	Gm37397	predicted gene, 37397 [Source:MGI Symbol;Acc:MGI:5610625]	TEC	96.5774	2.07576	0.450194	4.61081	4.01e-06	0.000207568
ENSMUSG00000029478	Ncor2	Nuclear receptor corepressor 2 [Source:UniProtKB/Swiss-Prot;Acc:Q9WU42]	protein_coding	1550.97	-1.16851	0.25352	-4.60914	4.04e-06	0.000208374
ENSMUSG00000073016	Uprt	uracil phosphoribosyltransferase [Source:MGI Symbol;Acc:MGI:2685620]	protein_coding	362.172	1.60283	0.347728	4.60944	4.04e-06	0.000208374
ENSMUSG00000039841	Zfp800	zinc finger protein 800 [Source:MGI Symbol;Acc:MGI:1889334]	protein_coding	347.772	1.17338	0.254618	4.6084	4.06e-06	0.00020868
ENSMUSG00000039159	Ube2h	ubiquitin-conjugating enzyme E2H [Source:MGI Symbol;Acc:MGI:104632]	protein_coding	1141.26	-1.27758	0.277376	-4.60594	4.11e-06	0.000210716
ENSMUSG00000102824	Pdcd5-ps	programmed cell death 5, pseudogene [Source:MGI Symbol;Acc:MGI:3782009]	processed_pseudogene	133.094	1.43833	0.312511	4.60249	4.17e-06	0.000213795
ENSMUSG00000022469	Rapgef3	Mus musculus Rap guanine nucleotide exchange factor (GEF) 3 (Rapgef3), transcript variant 4, mRNA. [Source:RefSeq mRNA;Acc:NM_001357630]	protein_coding	184.791	-1.49299	0.324755	-4.5973	4.28e-06	0.000218119
ENSMUSG00000023132	Gzma	Granzyme A [Source:UniProtKB/Swiss-Prot;Acc:P11032]	protein_coding	16.6517	-4.57177	0.994507	-4.59702	4.29e-06	0.000218119
ENSMUSG00000079173	Zan	zonadhesin [Source:MGI Symbol;Acc:MGI:106656]	protein_coding	21.4881	5.74608	1.24985	4.59741	4.28e-06	0.000218119
ENSMUSG00000036555	Iqce	IQ domain-containing protein E [Source:UniProtKB/Swiss-Prot;Acc:Q6PCQ0]	protein_coding	172.056	-1.64172	0.357372	-4.59386	4.35e-06	0.000220994
ENSMUSG00000023473	Celsr3	Cadherin EGF LAG seven-pass G-type receptor 3 [Source:UniProtKB/Swiss-Prot;Acc:Q91ZI0]	protein_coding	676.859	-1.31691	0.286821	-4.5914	4.4e-06	0.000223163
ENSMUSG00000029547	Ints1	integrator complex subunit 1 [Source:HGNC Symbol;Acc:HGNC:24555]	protein_coding	182.223	-1.3763	0.299967	-4.58818	4.47e-06	0.000226069
ENSMUSG00000031906	Smpd3	sphingomyelin phosphodiesterase 3, neutral [Source:MGI Symbol;Acc:MGI:1927578]	protein_coding	140.859	-1.64206	0.357915	-4.58784	4.48e-06	0.000226069
ENSMUSG00000035621	Midn	Mus musculus midnolin (Midn), transcript variant 4, mRNA. [Source:RefSeq mRNA;Acc:NM_001347117]	protein_coding	426.732	-1.15786	0.252454	-4.58642	4.51e-06	0.000227145
ENSMUSG00000034926	Dhcr24	Delta(24)-sterol reductase [Source:UniProtKB/Swiss-Prot;Acc:Q8VCH6]	protein_coding	139.781	-1.76134	0.384104	-4.58559	4.53e-06	0.000227297
ENSMUSG00000103088	Pcdhgb6	protocadherin gamma subfamily B, 6 [Source:HGNC Symbol;Acc:HGNC:8713]	protein_coding	199.684	-1.4619	0.318814	-4.58543	4.53e-06	0.000227297
ENSMUSG00000030659	Nucb2	nucleobindin 2 [Source:MGI Symbol;Acc:MGI:1858179]	protein_coding	1232.1	1.13853	0.248338	4.5846	4.55e-06	0.000227738
ENSMUSG00000025153	Fasn	Fatty acid synthase [Acyl-carrier-protein] S-acetyltransferase [Acyl-carrier-protein] S-malonyltransferase 3-oxoacyl-[acyl-carrier-protein] synthase 3-oxoacyl-[acyl-carrier-protein] reductase 3-hydroxyacyl-[acyl-carrier-protein] dehydratase Enoyl-[acyl-carrier-protein] reductase Oleoyl-[acyl-carrier-protein] hydrolase [Source:UniProtKB/Swiss-Prot;Acc:P19096]	protein_coding	549.701	-1.13538	0.24778	-4.58221	4.6e-06	0.000229417
ENSMUSG00000026327	Serpinb11	Serpin B11 [Source:UniProtKB/Swiss-Prot;Acc:Q9CQV3]	protein_coding	58.6405	2.61198	0.569999	4.58242	4.6e-06	0.000229417
ENSMUSG00000029816	Gpnmb	Transmembrane glycoprotein NMB [Source:UniProtKB/Swiss-Prot;Acc:Q99P91]	protein_coding	21.4469	4.46739	0.975132	4.58132	4.62e-06	0.000229471
ENSMUSG00000082990	Gm14052	predicted gene 14052 [Source:MGI Symbol;Acc:MGI:3650009]	processed_pseudogene	65.9968	1.92637	0.420453	4.58165	4.61e-06	0.000229471
ENSMUSG00000000402	Egfl6	Epidermal growth factor-like protein 6 [Source:UniProtKB/Swiss-Prot;Acc:Q9JJZ5]	protein_coding	21.37	4.67841	1.02166	4.57923	4.67e-06	0.000231312
ENSMUSG00000020629	Adi1	1,2-dihydroxy-3-keto-5-methylthiopentene dioxygenase [Source:UniProtKB/Swiss-Prot;Acc:Q99JT9]	protein_coding	1220.02	-1.0559	0.230955	-4.57188	4.83e-06	0.000238998
ENSMUSG00000074165	Zfp788	zinc finger protein 788 [Source:MGI Symbol;Acc:MGI:1914857]	protein_coding	559.595	1.23097	0.269269	4.57154	4.84e-06	0.000238998
ENSMUSG00000030397	Mark4	MAP/microtubule affinity-regulating kinase 4 [Source:UniProtKB/Swiss-Prot;Acc:Q8CIP4]	protein_coding	75.481	-2.14961	0.470695	-4.56688	4.95e-06	0.000243888
ENSMUSG00000023011	Faim2	Protein lifeguard 2 [Source:UniProtKB/Swiss-Prot;Acc:Q8K097]	protein_coding	268.659	-1.44483	0.316553	-4.56427	5.01e-06	0.000246442
ENSMUSG00000016984	Etaa1	Ewing's tumor-associated antigen 1 homolog [Source:UniProtKB/Swiss-Prot;Acc:Q5SVT3]	protein_coding	294.122	1.16972	0.257032	4.55089	5.34e-06	0.000261585
ENSMUSG00000025894	Aasdhppt	L-aminoadipate-semialdehyde dehydrogenase-phosphopantetheinyl transferase [Source:UniProtKB/Swiss-Prot;Acc:Q9CQF6]	protein_coding	238.526	1.45853	0.320512	4.55062	5.35e-06	0.000261585
ENSMUSG00000033059	Pygb	Glycogen phosphorylase, brain form [Source:UniProtKB/Swiss-Prot;Acc:Q8CI94]	protein_coding	386.856	-1.16549	0.256123	-4.55049	5.35e-06	0.000261585
ENSMUSG00000032925	Itgbl1	Integrin beta-like protein 1 [Source:UniProtKB/Swiss-Prot;Acc:Q8VDV0]	protein_coding	138.356	1.56779	0.344772	4.54733	5.43e-06	0.000265018
ENSMUSG00000091474	2610021A01Rik	RIKEN cDNA 2610021A01 gene [Source:MGI Symbol;Acc:MGI:1922662]	protein_coding	254.598	1.54937	0.340753	4.54691	5.44e-06	0.00026502
ENSMUSG00000105366	Gm43719	predicted gene 43719 [Source:MGI Symbol;Acc:MGI:5663856]	TEC	68.2329	2.12064	0.466595	4.54494	5.5e-06	0.000266988
ENSMUSG00000109836	Gm45884	predicted gene 45884 [Source:MGI Symbol;Acc:MGI:5804999]	TEC	634.441	1.39126	0.306143	4.54447	5.51e-06	0.000267057
ENSMUSG00000007827	Ankrd26	0	protein_coding	542.293	1.21847	0.268252	4.54224	5.57e-06	0.000269167
ENSMUSG00000013736	Trnt1	CCA tRNA nucleotidyltransferase 1, mitochondrial [Source:UniProtKB/Swiss-Prot;Acc:Q8K1J6]	protein_coding	343.687	1.14403	0.251879	4.54197	5.57e-06	0.000269167
ENSMUSG00000026121	Sema4c	Semaphorin-4C [Source:UniProtKB/Swiss-Prot;Acc:Q64151]	protein_coding	99.7238	-1.66219	0.366027	-4.54116	5.59e-06	0.000269167
ENSMUSG00000079555	Haus3	HAUS augmin-like complex subunit 3 [Source:UniProtKB/Swiss-Prot;Acc:Q8QZX2]	protein_coding	72.3699	1.93043	0.425062	4.54152	5.59e-06	0.000269167
ENSMUSG00000052296	Ppp6r1	Serine/threonine-protein phosphatase 6 regulatory subunit 1 [Source:UniProtKB/Swiss-Prot;Acc:Q7TSI3]	protein_coding	178.439	-1.66671	0.367073	-4.54053	5.61e-06	0.000269441
ENSMUSG00000027878	Notch2	notch 2 [Source:HGNC Symbol;Acc:HGNC:7882]	protein_coding	635.428	-1.06879	0.235483	-4.53869	5.66e-06	0.000270802
ENSMUSG00000106396	Gm42902	predicted gene 42902 [Source:MGI Symbol;Acc:MGI:5663039]	antisense	29.7388	3.05771	0.673705	4.53865	5.66e-06	0.000270802
ENSMUSG00000012429	Mplkip	M-phase specific PLK1 intereacting protein [Source:MGI Symbol;Acc:MGI:1913558]	protein_coding	335.635	1.52609	0.336366	4.537	5.71e-06	0.000272396
ENSMUSG00000033060	Lmo7	Mus musculus LIM domain only 7 (Lmo7), transcript variant 2, mRNA. [Source:RefSeq mRNA;Acc:NM_001347628]	protein_coding	382.118	-1.3554	0.298844	-4.53547	5.75e-06	0.000273846
ENSMUSG00000079168	Cd209g	CD209g antigen [Source:MGI Symbol;Acc:MGI:1917442]	protein_coding	18.4515	8.08903	1.78394	4.53437	5.78e-06	0.00027474
ENSMUSG00000061130	Ppm1b	protein phosphatase 1B, magnesium dependent, beta isoform [Source:MGI Symbol;Acc:MGI:101841]	protein_coding	1742.53	1.09661	0.242058	4.53037	5.89e-06	0.000279467
ENSMUSG00000045871	Slitrk6	SLIT and NTRK-like family, member 6 [Source:MGI Symbol;Acc:MGI:2443198]	protein_coding	4422.24	1.45046	0.320314	4.52826	5.95e-06	0.000281729
ENSMUSG00000018907	Alox12e	arachidonate lipoxygenase, epidermal [Source:MGI Symbol;Acc:MGI:1274790]	protein_coding	63.6871	-2.10533	0.46504	-4.5272	5.98e-06	0.000282051
ENSMUSG00000020863	Luc7l3	Luc7-like protein 3 [Source:UniProtKB/Swiss-Prot;Acc:Q5SUF2]	protein_coding	2955.13	1.00947	0.222979	4.5272	5.98e-06	0.000282051
ENSMUSG00000036617	Etl4	Sickle tail protein [Source:UniProtKB/Swiss-Prot;Acc:A2AQ25]	protein_coding	890.566	-1.05162	0.23231	-4.5268	5.99e-06	0.000282051
ENSMUSG00000073792	Alg6	Dolichyl pyrophosphate Man9GlcNAc2 alpha-1,3-glucosyltransferase [Source:UniProtKB/Swiss-Prot;Acc:Q3TAE8]	protein_coding	438.063	1.15025	0.254134	4.52614	6.01e-06	0.000282388
ENSMUSG00000027679	Dnajc19	Mitochondrial import inner membrane translocase subunit TIM14 [Source:UniProtKB/Swiss-Prot;Acc:Q9CQV7]	protein_coding	292.882	1.49102	0.329497	4.52514	6.04e-06	0.000283183
ENSMUSG00000045193	Cirbp	Cold-inducible RNA-binding protein [Source:UniProtKB/Swiss-Prot;Acc:P60824]	protein_coding	169.544	-1.63164	0.360612	-4.52465	6.05e-06	0.000283305
ENSMUSG00000110444	Gm10033	0	transcribed_unprocessed_pseudogene	391.007	1.45666	0.322037	4.52326	6.09e-06	0.000284626
ENSMUSG00000037366	Pafah2	Platelet-activating factor acetylhydrolase 2, cytoplasmic [Source:UniProtKB/Swiss-Prot;Acc:Q8VDG7]	protein_coding	105.673	-1.73077	0.38283	-4.52099	6.16e-06	0.000287156
ENSMUSG00000021996	Esd	S-formylglutathione hydrolase [Source:UniProtKB/Swiss-Prot;Acc:Q9R0P3]	protein_coding	206.687	1.41376	0.312841	4.51911	6.21e-06	0.00028812
ENSMUSG00000026405	C4bp	C4b-binding protein [Source:UniProtKB/Swiss-Prot;Acc:P08607]	protein_coding	11.4889	7.7514	1.71526	4.51908	6.21e-06	0.00028812
ENSMUSG00000052419	2610001J05Rik	RIKEN cDNA 2610001J05 gene [Source:MGI Symbol;Acc:MGI:1913770]	protein_coding	149.377	1.38522	0.306519	4.5192	6.21e-06	0.00028812
ENSMUSG00000067150	Xpo5	exportin 5 [Source:MGI Symbol;Acc:MGI:1913789]	protein_coding	260.363	-1.34659	0.298043	-4.51812	6.24e-06	0.000288888
ENSMUSG00000026761	Orc4	Mus musculus origin recognition complex, subunit 4 (Orc4), transcript variant 4, mRNA. [Source:RefSeq mRNA;Acc:NM_001355296]	protein_coding	632.908	1.35637	0.300237	4.51766	6.25e-06	0.000288969
ENSMUSG00000035455	Fignl1	Fidgetin-like protein 1 [Source:UniProtKB/Swiss-Prot;Acc:Q8BPY9]	protein_coding	22.3198	3.98311	0.881965	4.51618	6.3e-06	0.000290453
ENSMUSG00000021143	Pacs2	phosphofurin acidic cluster sorting protein 2 [Source:MGI Symbol;Acc:MGI:1924399]	protein_coding	225.776	-1.53504	0.34005	-4.51417	6.36e-06	0.000292673
ENSMUSG00000028137	Celf3	Mus musculus CUGBP, Elav-like family member 3 (Celf3), transcript variant 8, mRNA. [Source:RefSeq mRNA;Acc:NM_001357786]	protein_coding	1182.5	-1.22738	0.27198	-4.51276	6.4e-06	0.000293031
ENSMUSG00000032578	Cish	Cytokine-inducible SH2-containing protein [Source:UniProtKB/Swiss-Prot;Acc:Q62225]	protein_coding	43.1554	-2.62045	0.580611	-4.51326	6.38e-06	0.000293031
ENSMUSG00000042066	Tmcc2	transmembrane and coiled-coil domains 2 [Source:MGI Symbol;Acc:MGI:1916125]	protein_coding	125.487	-1.42386	0.31552	-4.51273	6.4e-06	0.000293031
ENSMUSG00000020680	Taf15	TATA-box binding protein associated factor 15 [Source:MGI Symbol;Acc:MGI:1917689]	protein_coding	312.861	1.12266	0.248885	4.51075	6.46e-06	0.000295222
ENSMUSG00000001909	Trmt1	tRNA methyltransferase 1 [Source:MGI Symbol;Acc:MGI:1289155]	protein_coding	181.339	-1.41175	0.313149	-4.50824	6.54e-06	0.000298131
ENSMUSG00000021945	Zmym2	zinc finger, MYM-type 2 [Source:MGI Symbol;Acc:MGI:1923257]	protein_coding	2055.51	0.981124	0.217665	4.50749	6.56e-06	0.000298131
ENSMUSG00000089715	Cbx6	Chromobox protein homolog 6 [Source:UniProtKB/Swiss-Prot;Acc:Q9DBY5]	protein_coding	381.473	-1.49141	0.330857	-4.50772	6.55e-06	0.000298131
ENSMUSG00000024211	Grm8	glutamate receptor, metabotropic 8 [Source:MGI Symbol;Acc:MGI:1351345]	protein_coding	120.408	-1.69178	0.375704	-4.50296	6.7e-06	0.000303997
ENSMUSG00000050876	Spata31d1a	spermatogenesis associated 31 subfamily D, member 1A [Source:MGI Symbol;Acc:MGI:1919469]	protein_coding	11.2282	7.7008	1.711	4.50077	6.77e-06	0.000306592
ENSMUSG00000027349	Fam98b	Protein FAM98B [Source:UniProtKB/Swiss-Prot;Acc:Q80VD1]	protein_coding	575.594	1.43438	0.318968	4.49695	6.89e-06	0.00031157
ENSMUSG00000032232	Cgnl1	cingulin like 1 [Source:HGNC Symbol;Acc:HGNC:25931]	protein_coding	492.711	-1.2435	0.276602	-4.49562	6.94e-06	0.000312517
ENSMUSG00000089651	Gm16353	predicted gene 16353 [Source:MGI Symbol;Acc:MGI:3840136]	processed_pseudogene	78.4497	1.97905	0.440227	4.49553	6.94e-06	0.000312517
ENSMUSG00000022360	Atad2	ATPase family AAA domain-containing protein 2 [Source:UniProtKB/Swiss-Prot;Acc:Q8CDM1]	protein_coding	321.312	1.62569	0.361928	4.49176	7.06e-06	0.000316946
ENSMUSG00000104548	Gm43857	predicted gene 43857 [Source:MGI Symbol;Acc:MGI:5663994]	TEC	348.264	1.68237	0.374525	4.49201	7.06e-06	0.000316946
ENSMUSG00000031548	Sfrp1	Secreted frizzled-related protein 1 [Source:UniProtKB/Swiss-Prot;Acc:Q8C4U3]	protein_coding	145.965	2.28534	0.509041	4.48949	7.14e-06	0.000319089
ENSMUSG00000035476	Tab3	TGF-beta activated kinase 1/MAP3K7 binding protein 3 [Source:MGI Symbol;Acc:MGI:1913974]	protein_coding	277.938	1.08997	0.242791	4.48934	7.14e-06	0.000319089
ENSMUSG00000054717	Hmgb2	High mobility group protein B2 [Source:UniProtKB/Swiss-Prot;Acc:P30681]	protein_coding	75.9889	1.94747	0.433817	4.48916	7.15e-06	0.000319089
ENSMUSG00000039004	Bmp6	Bone morphotic protein 6 [Source:UniProtKB/Swiss-Prot;Acc:P20722]	protein_coding	86.1647	-1.71423	0.381892	-4.48877	7.16e-06	0.000319092
ENSMUSG00000015944	Gatsl2	GATS protein-like 2 [Source:MGI Symbol;Acc:MGI:1933384]	protein_coding	659.306	-1.19381	0.265996	-4.48806	7.19e-06	0.000319579
ENSMUSG00000102543	Pcdhgc5	protocadherin gamma subfamily C, 5 [Source:MGI Symbol;Acc:MGI:1935205]	protein_coding	188.698	-1.41832	0.316192	-4.48564	7.27e-06	0.000322652
ENSMUSG00000006930	Hap1	Huntingtin-associated protein 1 [Source:UniProtKB/Swiss-Prot;Acc:O35668]	protein_coding	303.148	-1.41205	0.315037	-4.48218	7.39e-06	0.000327064
ENSMUSG00000049249	Gm5316	predicted gene 5316 [Source:MGI Symbol;Acc:MGI:3645576]	transcribed_processed_pseudogene	20.4224	5.15714	1.15064	4.48197	7.4e-06	0.000327064
ENSMUSG00000068040	Tm9sf4	Transmembrane 9 superfamily member 4 [Source:UniProtKB/Swiss-Prot;Acc:Q8BH24]	protein_coding	582.207	-1.08949	0.243169	-4.48038	7.45e-06	0.000328928
ENSMUSG00000018189	Uchl5	ubiquitin carboxyl-terminal esterase L5 [Source:MGI Symbol;Acc:MGI:1914848]	protein_coding	176.17	1.25441	0.28024	4.4762	7.6e-06	0.000334832
ENSMUSG00000029265	Dr1	Protein Dr1 [Source:UniProtKB/Swiss-Prot;Acc:Q91WV0]	protein_coding	231.731	1.28669	0.287505	4.47535	7.63e-06	0.000334895
ENSMUSG00000030091	Nup210	Nuclear pore membrane glycoprotein 210 [Source:UniProtKB/Swiss-Prot;Acc:Q9QY81]	protein_coding	281.255	-1.09505	0.244725	-4.47463	7.65e-06	0.000334895
ENSMUSG00000097793	Gm17259	predicted gene, 17259 [Source:MGI Symbol;Acc:MGI:4936893]	antisense	135.117	1.53947	0.344035	4.47476	7.65e-06	0.000334895
ENSMUSG00000100862	Gm10925	predicted gene 10925 [Source:MGI Symbol;Acc:MGI:3809095]	unprocessed_pseudogene	40366	2.86583	0.64044	4.47478	7.65e-06	0.000334895
ENSMUSG00000040146	Rgl3	Ral guanine nucleotide dissociation stimulator-like 3 [Source:UniProtKB/Swiss-Prot;Acc:Q3UYI5]	protein_coding	100.105	-1.70857	0.382024	-4.47241	7.73e-06	0.000337799
ENSMUSG00000060261	Gtf2i	Mus musculusral transcription factor II I (Gtf2i), transcript variant 7, mRNA. [Source:RefSeq mRNA;Acc:NM_001359063]	protein_coding	1160.67	-0.918209	0.205351	-4.47141	7.77e-06	0.000338786
ENSMUSG00000024109	Nrxn1	Neurexin-1 [Source:UniProtKB/Swiss-Prot;Acc:Q9CS84]	protein_coding	5118.61	1.13997	0.255027	4.46999	7.82e-06	0.000340445
ENSMUSG00000024381	Bin1	Myc box-dependent-interacting protein 1 [Source:UniProtKB/Swiss-Prot;Acc:O08539]	protein_coding	206.345	-1.48929	0.333324	-4.46801	7.9e-06	0.000343003
ENSMUSG00000045482	Trrap	transformation/transcription domain associated protein [Source:HGNC Symbol;Acc:HGNC:12347]	protein_coding	1369.75	-0.91337	0.20449	-4.46657	7.95e-06	0.000344705
ENSMUSG00000073702	Rpl31	ribosomal protein L31 [Source:MGI Symbol;Acc:MGI:2149632]	protein_coding	574.073	1.20185	0.269138	4.46554	7.99e-06	0.000345763
ENSMUSG00000040729	Cep126	Centrosomal protein of 126 kDa [Source:UniProtKB/Swiss-Prot;Acc:Q0VBV7]	protein_coding	501.151	1.16151	0.260197	4.46399	8.04e-06	0.00034766
ENSMUSG00000000823	Zfp512b	zinc finger protein 512B [Source:MGI Symbol;Acc:MGI:2685478]	protein_coding	327.081	-1.47901	0.331377	-4.46322	8.07e-06	0.000348297
ENSMUSG00000032562	Gnai2	guanine nucleotide binding protein (G protein), alpha inhibiting 2 [Source:MGI Symbol;Acc:MGI:95772]	protein_coding	448.408	-1.13817	0.255063	-4.46229	8.11e-06	0.000349203
ENSMUSG00000040123	Zmym5	zinc finger, MYM-type 5 [Source:MGI Symbol;Acc:MGI:3041170]	protein_coding	1037.8	1.11553	0.25011	4.46015	8.19e-06	0.000352094
ENSMUSG00000028465	Tln1	talin 1 [Source:MGI Symbol;Acc:MGI:1099832]	protein_coding	428.016	-1.0843	0.243195	-4.45857	8.25e-06	0.000354085
ENSMUSG00000021144	Mta1	Mus musculus metastasis associated 1 (Mta1), transcript variant 2, mRNA. [Source:RefSeq mRNA;Acc:NM_001346696]	protein_coding	142.33	-1.57324	0.352893	-4.4581	8.27e-06	0.000354236
ENSMUSG00000055228	Zfp935	zinc finger protein 935 [Source:MGI Symbol;Acc:MGI:1918758]	protein_coding	114.97	1.79068	0.401767	4.45701	8.31e-06	0.00035542
ENSMUSG00000047013	Fbxo41	F-box only protein 41 [Source:UniProtKB/Swiss-Prot;Acc:Q6NS60]	protein_coding	58.8133	-2.23519	0.501901	-4.45346	8.45e-06	0.000360738
ENSMUSG00000061589	Dot1l	DOT1 like histone lysine methyltransferase [Source:HGNC Symbol;Acc:HGNC:24948]	protein_coding	245.241	-1.12503	0.252647	-4.45299	8.47e-06	0.000360898
ENSMUSG00000023232	Serinc2	Serine incorporator 2 [Source:UniProtKB/Swiss-Prot;Acc:Q8K0E7]	protein_coding	99.7656	-1.58152	0.355277	-4.45152	8.53e-06	0.000362748
ENSMUSG00000022475	Hdac7	Histone deacetylase 7 [Source:UniProtKB/Swiss-Prot;Acc:Q8C2B3]	protein_coding	84.2345	-1.83496	0.412382	-4.44967	8.6e-06	0.000365262
ENSMUSG00000022033	Pbk	Lymphokine-activated killer T-cell-originated protein kinase [Source:UniProtKB/Swiss-Prot;Acc:Q9JJ78]	protein_coding	15.6131	7.71878	1.73634	4.44544	8.77e-06	0.000371878
ENSMUSG00000071234	Syndig1l	synapse differentiation inducing 1 like [Source:MGI Symbol;Acc:MGI:2685107]	protein_coding	79.6649	-1.71056	0.385143	-4.44135	8.94e-06	0.000378369
ENSMUSG00000074264	Amy1	Alpha-amylase 1 [Source:UniProtKB/Swiss-Prot;Acc:P00687]	protein_coding	204.113	1.62971	0.367071	4.43977	9.01e-06	0.000380502
ENSMUSG00000011751	Sptbn4	spectrin beta, non-erythrocytic 4 [Source:MGI Symbol;Acc:MGI:1890574]	protein_coding	160.733	-1.57827	0.355533	-4.43916	9.03e-06	0.000380921
ENSMUSG00000094595	Fsbp	Fibrinogen silencer-binding protein [Source:UniProtKB/Swiss-Prot;Acc:Q8BKE5]	protein_coding	61.4253	2.11287	0.476051	4.43834	9.07e-06	0.00038173
ENSMUSG00000059273	Zc3h4	zinc finger CCCH-type containing 4 [Source:MGI Symbol;Acc:MGI:2682314]	protein_coding	584.815	-1.08831	0.245315	-4.43639	9.15e-06	0.000384549
ENSMUSG00000104033	Gm37773	predicted gene, 37773 [Source:MGI Symbol;Acc:MGI:5611001]	TEC	103.5	1.7147	0.38658	4.43556	9.18e-06	0.000385364
ENSMUSG00000044060	#N/A	#N/A	#N/A	1732.86	1.18905	0.268123	4.43473	9.22e-06	0.0003862
ENSMUSG00000021054	Sgpp1	sphingosine-1-phosphate phosphatase 1 [Source:MGI Symbol;Acc:MGI:2135760]	protein_coding	1521.7	1.17282	0.264509	4.43394	9.25e-06	0.00038696
ENSMUSG00000000567	Sox9	Transcription factor SOX-9 [Source:UniProtKB/Swiss-Prot;Acc:Q04887]	protein_coding	218.728	-1.52042	0.343059	-4.43195	9.34e-06	0.000389893
ENSMUSG00000071753	C230004F18Rik	RIKEN cDNA C230004F18 gene [Source:MGI Symbol;Acc:MGI:3041217]	processed_transcript	274.817	1.40498	0.317047	4.43145	9.36e-06	0.000390134
ENSMUSG00000030400	Ercc2	TFIIH basal transcription factor complex helicase XPD subunit [Source:UniProtKB/Swiss-Prot;Acc:O08811]	protein_coding	45.3645	-2.22182	0.501454	-4.43075	9.39e-06	0.000390739
ENSMUSG00000078429	Ctdsp2	Carboxy-terminal domain RNA polymerase II polypeptide A small phosphatase 2 [Source:UniProtKB/Swiss-Prot;Acc:Q8BX07]	protein_coding	689.758	-0.963862	0.217559	-4.43035	9.41e-06	0.000390809
ENSMUSG00000031154	Otud5	OTU domain-containing protein 5 [Source:UniProtKB/Swiss-Prot;Acc:Q3U2S4]	protein_coding	359.453	-1.12699	0.254473	-4.4287	9.48e-06	0.000393145
ENSMUSG00000022698	Naa50	Mus musculus N(alpha)-acetyltransferase 50, NatE catalytic subunit (Naa50), transcript variant 2, mRNA. [Source:RefSeq mRNA;Acc:NM_001347239]	protein_coding	474.671	1.17273	0.265117	4.42343	9.71e-06	0.000401537
ENSMUSG00000026020	Nop58	Nucleolar protein 58 [Source:UniProtKB/Swiss-Prot;Acc:Q6DFW4]	protein_coding	773.322	1.08147	0.244488	4.42342	9.72e-06	0.000401537
ENSMUSG00000021127	Zfp36l1	zinc finger protein 36, C3H type-like 1 [Source:MGI Symbol;Acc:MGI:107946]	protein_coding	189.02	-1.37358	0.310601	-4.42234	9.76e-06	0.000402864
ENSMUSG00000020776	Fbf1	Fas-binding factor 1 [Source:UniProtKB/Swiss-Prot;Acc:A2A870]	protein_coding	161.099	-1.37508	0.311038	-4.42094	9.83e-06	0.000404805
ENSMUSG00000027376	Prom2	Prominin-2 [Source:UniProtKB/Swiss-Prot;Acc:Q3UUY6]	protein_coding	127.044	-1.51739	0.34347	-4.41781	9.97e-06	0.000410017
ENSMUSG00000035293	G2e3	G2/M phase-specific E3 ubiquitin-protein ligase [Source:UniProtKB/Swiss-Prot;Acc:Q5RJY2]	protein_coding	267.704	1.24923	0.28284	4.41674	1e-05	0.000410683
ENSMUSG00000106004	Gm43391	predicted gene 43391 [Source:MGI Symbol;Acc:MGI:5663528]	antisense	23.6079	5.78124	1.30887	4.41696	1e-05	0.000410683
ENSMUSG00000041216	Clvs1	Clavesin-1 [Source:UniProtKB/Swiss-Prot;Acc:Q9D4C9]	protein_coding	270.307	1.2937	0.293042	4.41471	1.01e-05	0.000413875
ENSMUSG00000029761	Cald1	caldesmon 1 [Source:MGI Symbol;Acc:MGI:88250]	protein_coding	1513.81	1.38971	0.314823	4.41426	1.01e-05	0.000414056
ENSMUSG00000103101	Gm37048	predicted gene, 37048 [Source:MGI Symbol;Acc:MGI:5610276]	TEC	77.9669	-1.89323	0.429091	-4.41219	1.02e-05	0.000417342
ENSMUSG00000039601	Rcan2	regulator of calcineurin 2 [Source:MGI Symbol;Acc:MGI:1858219]	protein_coding	54.9913	-2.13376	0.483667	-4.41163	1.03e-05	0.000417718
ENSMUSG00000039953	Clstn1	Calsyntenin-1 Soluble Alc-alpha CTF1-alpha [Source:UniProtKB/Swiss-Prot;Acc:Q9EPL2]	protein_coding	727.884	-1.02637	0.232716	-4.41039	1.03e-05	0.000419424
ENSMUSG00000063632	Sox11	Transcription factor SOX-11 [Source:UniProtKB/Swiss-Prot;Acc:Q7M6Y2]	protein_coding	732.081	1.30287	0.295522	4.4087	1.04e-05	0.000421604
ENSMUSG00000102579	Gm37965	predicted gene, 37965 [Source:MGI Symbol;Acc:MGI:5611193]	TEC	371.715	1.701	0.385841	4.40856	1.04e-05	0.000421604
ENSMUSG00000009681	Bcr	Breakpoint cluster region protein [Source:UniProtKB/Swiss-Prot;Acc:Q6PAJ1]	protein_coding	257.083	-1.24025	0.2816	-4.4043	1.06e-05	0.000426912
ENSMUSG00000025515	Muc2	0	protein_coding	12.5228	7.6885	1.74591	4.40372	1.06e-05	0.000426912
ENSMUSG00000054672	5830411N06Rik	RIKEN cDNA 5830411N06 gene [Source:MGI Symbol;Acc:MGI:2443685]	protein_coding	15.3796	7.81743	1.77483	4.40459	1.06e-05	0.000426912
ENSMUSG00000070923	Klhl9	Kelch-like protein 9 [Source:UniProtKB/Swiss-Prot;Acc:Q6ZPT1]	protein_coding	1890.35	1.23593	0.280645	4.40388	1.06e-05	0.000426912
ENSMUSG00000095996	Gm16513	0	protein_coding	14.8395	7.9911	1.8139	4.40549	1.06e-05	0.000426912
ENSMUSG00000102569	Gm37041	predicted gene, 37041 [Source:MGI Symbol;Acc:MGI:5610269]	lincRNA	11.7577	7.89456	1.79256	4.40407	1.06e-05	0.000426912
ENSMUSG00000037474	Dtl	Denticleless protein homolog [Source:UniProtKB/Swiss-Prot;Acc:Q3TLR7]	protein_coding	40.0172	3.05807	0.694644	4.40236	1.07e-05	0.000428898
ENSMUSG00000044934	Zfp367	zinc finger protein 367 [Source:MGI Symbol;Acc:MGI:2442266]	protein_coding	96.071	1.64421	0.373676	4.40008	1.08e-05	0.000432724
ENSMUSG00000061306	Slc38a10	Putative sodium-coupled neutral amino acid transporter 10 [Source:UniProtKB/Swiss-Prot;Acc:Q5I012]	protein_coding	247.038	-1.2266	0.27903	-4.39594	1.1e-05	0.000440344
ENSMUSG00000098061	Gm26945	predicted gene, 26945 [Source:MGI Symbol;Acc:MGI:5504060]	lincRNA	399.135	1.40664	0.320622	4.3872	1.15e-05	0.000457652
ENSMUSG00000055197	Fev	Protein FEV [Source:UniProtKB/Swiss-Prot;Acc:Q8QZW2]	protein_coding	123.617	1.89822	0.43285	4.38539	1.16e-05	0.000460731
ENSMUSG00000001419	Mef2d	Myocyte-specific enhancer factor 2D [Source:UniProtKB/Swiss-Prot;Acc:Q63943]	protein_coding	1047.07	-0.920913	0.210052	-4.38421	1.16e-05	0.000461748
ENSMUSG00000022788	Fgd4	FYVE, RhoGEF and PH domain-containing protein 4 [Source:UniProtKB/Swiss-Prot;Acc:Q91ZT5]	protein_coding	967.639	1.19555	0.272676	4.38452	1.16e-05	0.000461748
ENSMUSG00000109379	Gm44550	predicted gene 44550 [Source:MGI Symbol;Acc:MGI:5753126]	TEC	176.086	1.88409	0.429853	4.38309	1.17e-05	0.000463378
ENSMUSG00000080993	Gm12903	predicted gene 12903 [Source:MGI Symbol;Acc:MGI:3650402]	processed_pseudogene	13.5206	7.72211	1.76206	4.38243	1.17e-05	0.000464052
ENSMUSG00000029414	Kntc1	Kinetochore-associated protein 1 [Source:UniProtKB/Swiss-Prot;Acc:Q8C3Y4]	protein_coding	23.7807	3.97597	0.90734	4.38201	1.18e-05	0.000464196
ENSMUSG00000037012	Hk1	Hexokinase-1 [Source:UniProtKB/Swiss-Prot;Acc:P17710]	protein_coding	258.529	-1.29167	0.294924	-4.37967	1.19e-05	0.000468459
ENSMUSG00000022591	Gm9747	0	protein_coding	16.0258	7.612	1.73834	4.37889	1.19e-05	0.000469389
ENSMUSG00000038369	Ncoa6	nuclear receptor coactivator 6 isoform 2 [Source:RefSeq peptide;Acc:NP_001229487]	protein_coding	1672.16	1.00962	0.230653	4.37723	1.2e-05	0.000472222
ENSMUSG00000001847	Rac1	RAS-related C3 botulinum substrate 1 [Source:MGI Symbol;Acc:MGI:97845]	protein_coding	1909.63	0.82844	0.189331	4.37561	1.21e-05	0.000473969
ENSMUSG00000028911	Srsf4	serine/arginine-rich splicing factor 4 [Source:MGI Symbol;Acc:MGI:1890577]	protein_coding	265.289	-1.36678	0.31238	-4.37538	1.21e-05	0.000473969
ENSMUSG00000037003	Tns2	Mus musculus tensin 2 (Tns2), transcript variant 2, mRNA. [Source:RefSeq mRNA;Acc:NM_001355636]	protein_coding	186.883	-1.76395	0.403139	-4.37553	1.21e-05	0.000473969
ENSMUSG00000021188	Trip11	thyroid hormone receptor interactor 11 [Source:MGI Symbol;Acc:MGI:1924393]	protein_coding	3545.08	0.962735	0.220074	4.3746	1.22e-05	0.00047416
ENSMUSG00000040118	Cacna2d1	Voltage-dependent calcium channel subunit alpha-2/delta-1 Voltage-dependent calcium channel subunit alpha-2-1 Voltage-dependent calcium channel subunit delta-1 [Source:UniProtKB/Swiss-Prot;Acc:O08532]	protein_coding	4361.05	1.10867	0.253428	4.37471	1.22e-05	0.00047416
ENSMUSG00000005802	Slc30a4	Zinc transporter 4 [Source:UniProtKB/Swiss-Prot;Acc:O35149]	protein_coding	605.11	1.35042	0.30886	4.37227	1.23e-05	0.000476245
ENSMUSG00000031808	Slc27a1	solute carrier family 27 (fatty acid transporter), member 1 [Source:MGI Symbol;Acc:MGI:1347098]	protein_coding	345.983	-1.76086	0.402696	-4.37268	1.23e-05	0.000476245
ENSMUSG00000037509	Arhgef4	Rho guanine nucleotide exchange factor 4 [Source:UniProtKB/Swiss-Prot;Acc:Q7TNR9]	protein_coding	91.5788	-1.76092	0.402692	-4.37289	1.23e-05	0.000476245
ENSMUSG00000056836	Gm6851	predicted pseudogene 6851 [Source:MGI Symbol;Acc:MGI:3643618]	processed_pseudogene	24.8009	4.89884	1.12036	4.37256	1.23e-05	0.000476245
ENSMUSG00000023118	Sympk	symplekin [Source:HGNC Symbol;Acc:HGNC:22935]	protein_coding	249.999	-1.30062	0.297529	-4.37142	1.23e-05	0.000476416
ENSMUSG00000025060	Slk	STE20-like serine/threonine-protein kinase [Source:UniProtKB/Swiss-Prot;Acc:O54988]	protein_coding	2473.17	0.930393	0.212848	4.37116	1.24e-05	0.000476416
ENSMUSG00000074743	Thbd	thrombomodulin [Source:MGI Symbol;Acc:MGI:98736]	protein_coding	297.641	-1.33267	0.304866	-4.37133	1.23e-05	0.000476416
ENSMUSG00000020185	E2f7	Mus musculus E2F transcription factor 7 (E2f7), transcript variant 2, mRNA. [Source:RefSeq mRNA;Acc:NM_001358560]	protein_coding	19.9972	3.97604	0.911236	4.36334	1.28e-05	0.000493004
ENSMUSG00000037416	Dmxl1	DmX-like protein 1 [Source:UniProtKB/Swiss-Prot;Acc:Q6PNC0]	protein_coding	2375.5	0.982451	0.225333	4.36	1.3e-05	0.000499813
ENSMUSG00000027022	Xirp2	xin actin-binding repeat containing 2 [Source:MGI Symbol;Acc:MGI:2685198]	protein_coding	22.5351	4.36369	1.00138	4.35767	1.31e-05	0.000504378
ENSMUSG00000004952	Rasa4	RAS p21 protein activator 4 [Source:MGI Symbol;Acc:MGI:1858600]	protein_coding	174.085	-1.41565	0.324944	-4.35658	1.32e-05	0.000506108
ENSMUSG00000034906	Ncaph	non-SMC condensin I complex, subunit H [Source:MGI Symbol;Acc:MGI:2444777]	protein_coding	15.0436	4.42151	1.01546	4.35421	1.34e-05	0.000510035
ENSMUSG00000055761	Nkain3	Sodium/potassium-transporting ATPase subunit beta-1-interacting protein 3 [Source:UniProtKB/Swiss-Prot;Acc:Q3URJ8]	protein_coding	81.1815	1.85194	0.425301	4.35443	1.33e-05	0.000510035
ENSMUSG00000042606	Hirip3	HIRA-interacting protein 3 [Source:UniProtKB/Swiss-Prot;Acc:Q8BLH7]	protein_coding	279.193	1.09208	0.250869	4.35318	1.34e-05	0.000511646
ENSMUSG00000001774	Chordc1	Cysteine and histidine-rich domain-containing protein 1 [Source:UniProtKB/Swiss-Prot;Acc:Q9D1P4]	protein_coding	514.114	1.16135	0.267021	4.34929	1.37e-05	0.000519201
ENSMUSG00000021877	Arf4	ADP-ribosylation factor 4 [Source:UniProtKB/Swiss-Prot;Acc:P61750]	protein_coding	2427.24	1.27223	0.292498	4.34955	1.36e-05	0.000519201
ENSMUSG00000022860	Chodl	Chondrolectin [Source:UniProtKB/Swiss-Prot;Acc:Q9CXM0]	protein_coding	64.4505	6.10145	1.40402	4.34569	1.39e-05	0.000526201
ENSMUSG00000106106	CT010467.1	0	rRNA	35257.7	-3.97942	0.915721	-4.34567	1.39e-05	0.000526201
ENSMUSG00000030956	Fam53b	Mus musculus family with sequence similarity 53, member B (Fam53b), transcript variant 3, mRNA. [Source:RefSeq mRNA;Acc:NM_001347630]	protein_coding	125.262	-1.64436	0.378478	-4.34465	1.39e-05	0.000526219
ENSMUSG00000031344	Gabrq	Gamma-aminobutyric acid receptor subunit theta [Source:UniProtKB/Swiss-Prot;Acc:Q9JLF1]	protein_coding	19.4302	4.52611	1.04168	4.34502	1.39e-05	0.000526219
ENSMUSG00000097589	Dleu2	deleted in lymphocytic leukemia, 2 [Source:MGI Symbol;Acc:MGI:1934030]	processed_transcript	422.021	1.12075	0.257943	4.34497	1.39e-05	0.000526219
ENSMUSG00000064128	Cenpj	Centromere protein J [Source:UniProtKB/Swiss-Prot;Acc:Q569L8]	protein_coding	303.114	1.162	0.267562	4.34293	1.41e-05	0.000529548
ENSMUSG00000008496	Pou2f2	POU domain, class 2, transcription factor 2 [Source:UniProtKB/Swiss-Prot;Acc:Q00196]	protein_coding	142.196	1.43895	0.331373	4.34238	1.41e-05	0.000530074
ENSMUSG00000027875	Hmgcs2	Hydroxymethylglutaryl-CoA synthase, mitochondrial [Source:UniProtKB/Swiss-Prot;Acc:P54869]	protein_coding	86.8296	-1.94378	0.447741	-4.34131	1.42e-05	0.000531858
ENSMUSG00000020684	Rasl10b	Ras-like protein family member 10B [Source:UniProtKB/Swiss-Prot;Acc:Q5SSG5]	protein_coding	71.3131	-1.81948	0.419143	-4.34095	1.42e-05	0.000531913
ENSMUSG00000060988	Galnt13	Polypeptide N-acetylgalactosaminyltransferase 13 [Source:UniProtKB/Swiss-Prot;Acc:Q8CF93]	protein_coding	1828.08	1.38466	0.319029	4.34024	1.42e-05	0.000532824
ENSMUSG00000041147	Brca2	Breast cancer type 2 susceptibility protein homolog [Source:UniProtKB/Swiss-Prot;Acc:P97929]	protein_coding	265.299	1.40295	0.323309	4.33936	1.43e-05	0.000534141
ENSMUSG00000028382	Ptbp3	Polypyrimidine tract-binding protein 3 [Source:UniProtKB/Swiss-Prot;Acc:Q8BHD7]	protein_coding	5281.4	1.1666	0.268958	4.3375	1.44e-05	0.000537875
ENSMUSG00000032329	Hmg20a	High mobility group protein 20A [Source:UniProtKB/Swiss-Prot;Acc:Q9DC33]	protein_coding	374.897	-1.12451	0.25932	-4.33636	1.45e-05	0.00053985
ENSMUSG00000057880	Abat	4-aminobutyrate aminotransferase, mitochondrial [Source:UniProtKB/Swiss-Prot;Acc:P61922]	protein_coding	447.343	-1.03293	0.238273	-4.33508	1.46e-05	0.000541844
ENSMUSG00000070348	Ccnd1	G1/S-specific cyclin-D1 [Source:UniProtKB/Swiss-Prot;Acc:P25322]	protein_coding	454.717	-1.66943	0.385115	-4.33488	1.46e-05	0.000541844
ENSMUSG00000042429	Adora1	adenosine A1 receptor [Source:MGI Symbol;Acc:MGI:99401]	protein_coding	92.6778	-1.79133	0.413294	-4.33426	1.46e-05	0.00054255
ENSMUSG00000025880	Smad7	SMAD family member 7 [Source:MGI Symbol;Acc:MGI:1100518]	protein_coding	70.0952	-2.33937	0.540138	-4.33106	1.48e-05	0.000548867
ENSMUSG00000109737	Gm39566	0	protein_coding	12.5518	7.60877	1.75673	4.3312	1.48e-05	0.000548867
ENSMUSG00000092586	Ly6g6c	lymphocyte antigen 6 complex, locus G6C [Source:MGI Symbol;Acc:MGI:2148930]	protein_coding	11.2773	7.89254	1.82246	4.33071	1.49e-05	0.000548899
ENSMUSG00000025332	Kdm5c	Lysine-specific demethylase 5C [Source:UniProtKB/Swiss-Prot;Acc:P41230]	protein_coding	354.592	-1.15152	0.265994	-4.32912	1.5e-05	0.000551865
ENSMUSG00000035992	Fnip1	Folliculin-interacting protein 1 [Source:UniProtKB/Swiss-Prot;Acc:Q68FD7]	protein_coding	702.729	1.14395	0.264261	4.32887	1.5e-05	0.000551865
ENSMUSG00000028078	Dclk2	Serine/threonine-protein kinase DCLK2 [Source:UniProtKB/Swiss-Prot;Acc:Q6PGN3]	protein_coding	823.469	-1.102	0.254701	-4.32664	1.51e-05	0.000556629
ENSMUSG00000004043	Stat5a	signal transducer and activator of transcription 5A [Source:MGI Symbol;Acc:MGI:103036]	protein_coding	103.416	-1.86974	0.432566	-4.32244	1.54e-05	0.000565891
ENSMUSG00000047417	Rexo1	RNA exonuclease 1 homolog [Source:UniProtKB/Swiss-Prot;Acc:Q7TT28]	protein_coding	115.224	-1.49282	0.345371	-4.32235	1.54e-05	0.000565891
ENSMUSG00000031691	Tnpo2	transportin 2 (importin 3, karyopherin beta 2b) [Source:MGI Symbol;Acc:MGI:2384849]	protein_coding	386.89	-1.20559	0.278943	-4.32201	1.55e-05	0.000565912
ENSMUSG00000043668	Tox3	TOX high mobility group box family member 3 [Source:UniProtKB/Swiss-Prot;Acc:Q80W03]	protein_coding	685.21	1.13913	0.263851	4.31731	1.58e-05	0.000577245
ENSMUSG00000047368	Abhd17b	abhydrolase domain containing 17B [Source:MGI Symbol;Acc:MGI:1917816]	protein_coding	202.403	1.40594	0.325723	4.31636	1.59e-05	0.000578879
ENSMUSG00000109725	Gm45265	predicted gene 45265 [Source:MGI Symbol;Acc:MGI:5791101]	TEC	38.0255	2.61768	0.606503	4.31602	1.59e-05	0.0005789
ENSMUSG00000032712	2810474O19Rik	RIKEN cDNA 2810474O19 gene [Source:MGI Symbol;Acc:MGI:1914496]	protein_coding	931.527	0.965997	0.223835	4.31566	1.59e-05	0.000579004
ENSMUSG00000071796	6820431F20Rik	RIKEN cDNA 6820431F20 gene [Source:MGI Symbol;Acc:MGI:3694236]	transcribed_unprocessed_pseudogene	7862.09	1.08603	0.251731	4.31426	1.6e-05	0.000581807
ENSMUSG00000024238	Zeb1	zinc finger E-box binding homeobox 1 [Source:MGI Symbol;Acc:MGI:1344313]	protein_coding	1735.98	0.961513	0.223059	4.31058	1.63e-05	0.000590707
ENSMUSG00000035735	Dagla	Sn1-specific diacylglycerol lipase alpha [Source:UniProtKB/Swiss-Prot;Acc:Q6WQJ1]	protein_coding	85.9297	-1.89674	0.440124	-4.30956	1.64e-05	0.000592571
ENSMUSG00000039617	Gm7488	predicted gene 7488 [Source:MGI Symbol;Acc:MGI:3647006]	processed_pseudogene	14.8403	-6.69986	1.5548	-4.30914	1.64e-05	0.000592831
ENSMUSG00000064363	mt-Nd4	NADH-ubiquinone oxidoreductase chain 4 [Source:UniProtKB/Swiss-Prot;Acc:P03911]	protein_coding	82912.9	2.86261	0.664487	4.30801	1.65e-05	0.000594185
ENSMUSG00000102892	Gm37854	predicted gene, 37854 [Source:MGI Symbol;Acc:MGI:5611082]	antisense	53.6446	3.26465	0.757815	4.30798	1.65e-05	0.000594185
ENSMUSG00000000538	Tom1l2	TOM1-like protein 2 [Source:UniProtKB/Swiss-Prot;Acc:Q5SRX1]	protein_coding	895.358	-1.14799	0.266571	-4.30649	1.66e-05	0.000597344
ENSMUSG00000031442	Mcf2l	MCF.2 cell line derived transforming sequence like [Source:HGNC Symbol;Acc:HGNC:14576]	protein_coding	626.889	-1.1075	0.2574	-4.30265	1.69e-05	0.000606902
ENSMUSG00000026384	Ptpn4	Tyrosine-protein phosphatase non-receptor type 4 [Source:UniProtKB/Swiss-Prot;Acc:Q9WU22]	protein_coding	1635.01	1.10392	0.256706	4.30033	1.71e-05	0.000612399
ENSMUSG00000028468	Rgp1	RAB6A-GEF complex partner protein 2 [Source:UniProtKB/Swiss-Prot;Acc:Q8BHT7]	protein_coding	276.192	-1.39368	0.324145	-4.29957	1.71e-05	0.000612706
ENSMUSG00000032702	Kank1	KN motif and ankyrin repeat domains 1 [Source:HGNC Symbol;Acc:HGNC:19309]	protein_coding	105.721	-1.63619	0.380535	-4.29972	1.71e-05	0.000612706
ENSMUSG00000094870	Zfp131	zinc finger protein 131 [Source:MGI Symbol;Acc:MGI:1919715]	protein_coding	346.876	1.17559	0.273511	4.29817	1.72e-05	0.000615707
ENSMUSG00000002319	Ipo4	Importin-4 [Source:UniProtKB/Swiss-Prot;Acc:Q8VI75]	protein_coding	180.061	-1.26395	0.294327	-4.29437	1.75e-05	0.000620935
ENSMUSG00000007836	Hnrnpa0	Heteroous nuclear ribonucleoprotein A0 [Source:UniProtKB/Swiss-Prot;Acc:Q9CX86]	protein_coding	931.61	1.06999	0.249133	4.29485	1.75e-05	0.000620935
ENSMUSG00000020741	Cluh	clustered mitochondria homolog [Source:HGNC Symbol;Acc:HGNC:29094]	protein_coding	350.759	-1.05924	0.246652	-4.29447	1.75e-05	0.000620935
ENSMUSG00000037857	Nufip2	Nuclear fragile X mental retardation-interacting protein 2 [Source:UniProtKB/Swiss-Prot;Acc:Q5F2E7]	protein_coding	1321.61	0.90342	0.210336	4.29513	1.75e-05	0.000620935
ENSMUSG00000052684	Jun	jun proto-oncogene [Source:MGI Symbol;Acc:MGI:96646]	protein_coding	156.759	-1.7207	0.400682	-4.29444	1.75e-05	0.000620935
ENSMUSG00000109652	Gm45555	predicted gene 45555 [Source:MGI Symbol;Acc:MGI:5791391]	TEC	383.947	1.13521	0.264312	4.29496	1.75e-05	0.000620935
ENSMUSG00000015002	Efr3a	Mus musculus EFR3 homolog A (Efr3a), transcript variant 2, mRNA. [Source:RefSeq mRNA;Acc:NM_001356582]	protein_coding	1421.36	0.99148	0.230917	4.29366	1.76e-05	0.000622015
ENSMUSG00000034252	Senp6	SUMO/sentrin specific peptidase 6 [Source:MGI Symbol;Acc:MGI:1922075]	protein_coding	2830.71	0.986459	0.229775	4.29316	1.76e-05	0.000622541
ENSMUSG00000020782	Llgl2	Lethal(2) giant larvae protein homolog 2 [Source:UniProtKB/Swiss-Prot;Acc:Q3TJ91]	protein_coding	24.9634	-2.93988	0.684845	-4.29277	1.76e-05	0.000622738
ENSMUSG00000025278	Flnb	Filamin-B [Source:UniProtKB/Swiss-Prot;Acc:Q80X90]	protein_coding	843.94	-0.992264	0.231208	-4.29166	1.77e-05	0.00062497
ENSMUSG00000052911	Lamb2	Laminin subunit beta-2 [Source:UniProtKB/Swiss-Prot;Acc:Q61292]	protein_coding	90.9033	-1.755	0.409025	-4.29068	1.78e-05	0.000626822
ENSMUSG00000079608	Stard6	StAR-related lipid transfer protein 6 [Source:UniProtKB/Swiss-Prot;Acc:P59096]	protein_coding	36.6193	2.58095	0.602281	4.28529	1.83e-05	0.00064131
ENSMUSG00000063663	Brwd3	Bromodomain and WD repeat-containing protein 3 [Source:UniProtKB/Swiss-Prot;Acc:A2AHJ4]	protein_coding	891.241	1.53469	0.358183	4.28466	1.83e-05	0.000642212
ENSMUSG00000009585	Apobec3	apolipoprotein B mRNA editing enzyme, catalytic polypeptide 3 [Source:MGI Symbol;Acc:MGI:1933111]	protein_coding	265.783	-1.13271	0.264548	-4.2817	1.85e-05	0.000649901
ENSMUSG00000029148	Nrbp1	Mus musculus nuclear receptor binding protein 1 (Nrbp1), transcript variant 1, mRNA. [Source:RefSeq mRNA;Acc:NM_001347326]	protein_coding	241.859	-1.08975	0.25457	-4.28074	1.86e-05	0.000650837
ENSMUSG00000047462	A530099J19Rik	RIKEN cDNA A530099J19 gene [Source:MGI Symbol;Acc:MGI:2441809]	lincRNA	12.71	7.79015	1.81972	4.28095	1.86e-05	0.000650837
ENSMUSG00000031791	Tmem38a	transmembrane protein 38A [Source:MGI Symbol;Acc:MGI:1921416]	protein_coding	375.088	-1.12576	0.263082	-4.27913	1.88e-05	0.000654634
ENSMUSG00000073388	#N/A	#N/A	#N/A	37.2951	-2.37025	0.554333	-4.27586	1.9e-05	0.000663393
ENSMUSG00000039396	Neil3	Endonuclease 8-like 3 [Source:UniProtKB/Swiss-Prot;Acc:Q8K203]	protein_coding	25.9998	3.35962	0.786069	4.27395	1.92e-05	0.000668167
ENSMUSG00000037364	Srrt	Serrate RNA effector molecule homolog [Source:UniProtKB/Swiss-Prot;Acc:Q99MR6]	protein_coding	375.879	-1.31604	0.308047	-4.2722	1.94e-05	0.000672458
ENSMUSG00000028664	Ephb2	Ephrin type-B receptor 2 [Source:UniProtKB/Swiss-Prot;Acc:P54763]	protein_coding	356.437	-1.07075	0.250709	-4.27089	1.95e-05	0.000675465
ENSMUSG00000103881	Gm10748	0	TEC	74.9276	2.20888	0.517792	4.26597	1.99e-05	0.000689581
ENSMUSG00000038384	Setd1b	Histone-lysine N-methyltransferase SETD1B [Source:UniProtKB/Swiss-Prot;Acc:Q8CFT2]	protein_coding	427.507	-1.02124	0.239421	-4.26543	2e-05	0.000690258
ENSMUSG00000022339	Ebag9	Mus musculus estrogen receptor-binding fragment-associated 9 (Ebag9), transcript variant 2, mRNA. [Source:RefSeq mRNA;Acc:NM_001357690]	protein_coding	341.509	1.07142	0.251218	4.26489	2e-05	0.000690959
ENSMUSG00000060675	Pla2g16	HRAS-like suppressor 3 [Source:UniProtKB/Swiss-Prot;Acc:Q8R3U1]	protein_coding	208.494	-1.25041	0.293293	-4.26336	2.01e-05	0.00069474
ENSMUSG00000096433	Zfp994	0	protein_coding	101.475	1.64665	0.386373	4.26181	2.03e-05	0.00069862
ENSMUSG00000097340	Gm26617	predicted gene, 26617 [Source:MGI Symbol;Acc:MGI:5477111]	lincRNA	302.224	1.33817	0.314059	4.26089	2.04e-05	0.000700499
ENSMUSG00000042793	Lgr6	Leucine-rich repeat-containing G-protein coupled receptor 6 [Source:UniProtKB/Swiss-Prot;Acc:Q3UVD5]	protein_coding	107.919	-1.49311	0.35046	-4.26044	2.04e-05	0.000700927
ENSMUSG00000099398	Ms4a14	0	protein_coding	23.6115	3.24511	0.761823	4.25966	2.05e-05	0.000702396
ENSMUSG00000031824	6430548M08Rik	Uncharacterized protein KIAA0513 [Source:UniProtKB/Swiss-Prot;Acc:Q8R0A7]	protein_coding	572.003	-0.906475	0.212977	-4.25621	2.08e-05	0.000712331
ENSMUSG00000059878	Zfp422	zinc finger protein 422 [Source:MGI Symbol;Acc:MGI:1914505]	protein_coding	338.364	1.18365	0.278161	4.25528	2.09e-05	0.000714319
ENSMUSG00000051853	Arf3	ADP-ribosylation factor 3 [Source:UniProtKB/Swiss-Prot;Acc:P61205]	protein_coding	3980.19	-1.08936	0.256316	-4.25009	2.14e-05	0.00073007
ENSMUSG00000012405	Rpl15	ribosomal protein L15 [Source:MGI Symbol;Acc:MGI:1913730]	protein_coding	396.732	1.6561	0.389787	4.24872	2.15e-05	0.000733501
ENSMUSG00000027273	Snap25	Mus musculus synaptosomal-associated protein 25 (Snap25), transcript variant 4, mRNA. [Source:RefSeq mRNA;Acc:NM_001355255]	protein_coding	10693.6	1.02946	0.242335	4.2481	2.16e-05	0.00073449
ENSMUSG00000030583	Sipa1l3	signal-induced proliferation-associated 1 like 3 [Source:MGI Symbol;Acc:MGI:1921456]	protein_coding	378.587	-1.21925	0.28703	-4.2478	2.16e-05	0.00073449
ENSMUSG00000021279	Cdc42bpb	CDC42 binding protein kinase beta [Source:MGI Symbol;Acc:MGI:2136459]	protein_coding	414.872	-0.977486	0.230266	-4.24504	2.19e-05	0.000739239
ENSMUSG00000025366	Esyt1	Extended synaptotagmin-1 [Source:UniProtKB/Swiss-Prot;Acc:Q3U7R1]	protein_coding	117.014	-1.58911	0.374266	-4.24593	2.18e-05	0.000739239
ENSMUSG00000044700	Tmem201	Transmembrane protein 201 [Source:UniProtKB/Swiss-Prot;Acc:A2A8U2]	protein_coding	127.089	-1.69104	0.398377	-4.24482	2.19e-05	0.000739239
ENSMUSG00000049658	Bdp1	Transcription factor TFIIIB component B'' homolog [Source:UniProtKB/Swiss-Prot;Acc:Q571C7]	protein_coding	1311.84	0.967469	0.227916	4.24486	2.19e-05	0.000739239
ENSMUSG00000061689	Dlgap4	Disks large-associated protein 4 [Source:UniProtKB/Swiss-Prot;Acc:B1AZP2]	protein_coding	335.733	-1.04837	0.246925	-4.24569	2.18e-05	0.000739239
ENSMUSG00000042626	Shc1	SHC-transforming protein 1 [Source:UniProtKB/Swiss-Prot;Acc:P98083]	protein_coding	252.504	-1.15865	0.272978	-4.2445	2.19e-05	0.000739273
ENSMUSG00000004187	Kifc2	Mus musculus kinesin family member C2 (Kifc2), transcript variant 5, mRNA. [Source:RefSeq mRNA;Acc:NM_001358909]	protein_coding	61.8993	-1.99134	0.469449	-4.24187	2.22e-05	0.000746767
ENSMUSG00000048154	Kmt2d	Histone-lysine N-methyltransferase 2D [Source:UniProtKB/Swiss-Prot;Acc:Q6PDK2]	protein_coding	2341.14	-0.949105	0.22376	-4.24162	2.22e-05	0.000746767
ENSMUSG00000073490	Ifi207	0	protein_coding	45.0716	2.4589	0.57989	4.24029	2.23e-05	0.000750193
ENSMUSG00000006728	Cdk4	Cyclin-dependent kinase 4 [Source:UniProtKB/Swiss-Prot;Acc:P30285]	protein_coding	457.964	-1.02418	0.241603	-4.2391	2.24e-05	0.000752827
ENSMUSG00000062783	Csprs	0	protein_coding	44.301	3.35234	0.790855	4.23889	2.25e-05	0.000752827
ENSMUSG00000054966	Lmntd1	Lamin tail domain-containing protein 1 [Source:UniProtKB/Swiss-Prot;Acc:Q9D4C1]	protein_coding	12.075	7.28868	1.72019	4.23714	2.26e-05	0.000757668
ENSMUSG00000023036	Pcdhgc4	protocadherin gamma subfamily C, 4 [Source:HGNC Symbol;Acc:HGNC:8717]	protein_coding	350.159	-1.22037	0.288083	-4.23616	2.27e-05	0.000759764
ENSMUSG00000048038	Ccdc187	Coiled-coil domain-containing protein 187 [Source:UniProtKB/Swiss-Prot;Acc:Q8C5V8]	protein_coding	102.702	-2.08223	0.491566	-4.23591	2.28e-05	0.000759764
ENSMUSG00000104017	Gm37363	predicted gene, 37363 [Source:MGI Symbol;Acc:MGI:5610591]	TEC	215.114	1.48637	0.350955	4.23522	2.28e-05	0.000761071
ENSMUSG00000032898	Fbxo21	Mus musculus F-box protein 21 (Fbxo21), transcript variant 2, mRNA. [Source:RefSeq mRNA;Acc:NM_001346588]	protein_coding	199.91	-1.21845	0.287798	-4.2337	2.3e-05	0.000765198
ENSMUSG00000034329	Brip1	Fanconi anemia group J protein homolog [Source:UniProtKB/Swiss-Prot;Acc:Q5SXJ3]	protein_coding	21.1217	3.70099	0.874367	4.23276	2.31e-05	0.000767373
ENSMUSG00000029177	Cenpa	Histone H3-like centromeric protein A [Source:UniProtKB/Swiss-Prot;Acc:O35216]	protein_coding	32.9782	2.7026	0.638675	4.23157	2.32e-05	0.000770405
ENSMUSG00000025555	Farp1	FERM, ARHGEF and pleckstrin domain-containing protein 1 [Source:UniProtKB/Swiss-Prot;Acc:F8VPU2]	protein_coding	446.044	-1.04507	0.247009	-4.23091	2.33e-05	0.000771632
ENSMUSG00000038267	Slc22a23	Solute carrier family 22 member 23 [Source:UniProtKB/Swiss-Prot;Acc:Q3UHH2]	protein_coding	322.959	-1.32434	0.313122	-4.22948	2.34e-05	0.000775512
ENSMUSG00000004071	Cdip1	Mus musculus cell death inducing Trp53 target 1 (Cdip1), transcript variant 5, mRNA. [Source:RefSeq mRNA;Acc:NM_001358078]	protein_coding	480.19	-0.956333	0.226209	-4.22765	2.36e-05	0.000776916
ENSMUSG00000031862	Atp13a1	Manganese-transporting ATPase 13A1 [Source:UniProtKB/Swiss-Prot;Acc:Q9EPE9]	protein_coding	120.257	-1.80052	0.425898	-4.22758	2.36e-05	0.000776916
ENSMUSG00000031930	Wwp2	WW domain containing E3 ubiquitin protein ligase 2 [Source:MGI Symbol;Acc:MGI:1914144]	protein_coding	118.201	-1.46441	0.346388	-4.22766	2.36e-05	0.000776916
ENSMUSG00000040712	Camta2	Calmodulin-binding transcription activator 2 [Source:UniProtKB/Swiss-Prot;Acc:Q80Y50]	protein_coding	287.654	-1.10028	0.260263	-4.22757	2.36e-05	0.000776916
ENSMUSG00000066892	Fbxl12	F-box/LRR-repeat protein 12 [Source:UniProtKB/Swiss-Prot;Acc:Q9EPX5]	protein_coding	132.119	-1.36096	0.321881	-4.22816	2.36e-05	0.000776916
ENSMUSG00000008153	Clstn3	Mus musculus calsyntenin 3 (Clstn3), transcript variant 2, mRNA. [Source:RefSeq mRNA;Acc:NM_001346656]	protein_coding	217.791	-1.35936	0.321635	-4.22639	2.37e-05	0.000778893
ENSMUSG00000025044	Msr1	Macrophage scavenger receptor types I and II [Source:UniProtKB/Swiss-Prot;Acc:P30204]	protein_coding	20.513	3.87344	0.916434	4.22664	2.37e-05	0.000778893
ENSMUSG00000023078	Cxcl13	C-X-C motif chemokine 13 [Source:UniProtKB/Swiss-Prot;Acc:O55038]	protein_coding	43.0191	2.71722	0.643242	4.22425	2.4e-05	0.0007853
ENSMUSG00000028228	Cpne3	Copine-3 [Source:UniProtKB/Swiss-Prot;Acc:Q8BT60]	protein_coding	1879.51	1.30486	0.308954	4.22349	2.41e-05	0.000786922
ENSMUSG00000002496	Tsc2	tuberous sclerosis 2 [Source:MGI Symbol;Acc:MGI:102548]	protein_coding	407.132	-0.960983	0.22756	-4.22299	2.41e-05	0.000787608
ENSMUSG00000003234	Abcf3	ATP-binding cassette, sub-family F (GCN20), member 3 [Source:MGI Symbol;Acc:MGI:1351656]	protein_coding	203.807	-1.25909	0.298191	-4.22241	2.42e-05	0.00078861
ENSMUSG00000056724	Nbeal2	Neurobeachin-like protein 2 [Source:UniProtKB/Swiss-Prot;Acc:Q6ZQA0]	protein_coding	63.0064	-1.9455	0.460827	-4.22175	2.42e-05	0.000788808
ENSMUSG00000060126	Tpt1	Translationally-controlled tumor protein [Source:UniProtKB/Swiss-Prot;Acc:P63028]	protein_coding	1876.65	1.23546	0.292639	4.22176	2.42e-05	0.000788808
ENSMUSG00000033065	Pfkm	Mus musculus phosphofructokinase, muscle (Pfkm), transcript variant 4, mRNA. [Source:RefSeq mRNA;Acc:NM_001357688]	protein_coding	193.425	-1.26645	0.300005	-4.22142	2.43e-05	0.000788933
ENSMUSG00000031010	Usp9x	ubiquitin specific peptidase 9, X chromosome [Source:MGI Symbol;Acc:MGI:894681]	protein_coding	11972.9	1.06948	0.253455	4.21961	2.45e-05	0.000793934
ENSMUSG00000042489	Clspn	Claspin [Source:UniProtKB/Swiss-Prot;Acc:Q80YR7]	protein_coding	24.0808	3.12905	0.741585	4.2194	2.45e-05	0.000793934
ENSMUSG00000036572	Upf3b	UPF3 regulator of nonsense transcripts homolog B (yeast) [Source:MGI Symbol;Acc:MGI:1915384]	protein_coding	503.734	0.993342	0.235617	4.21591	2.49e-05	0.000805249
ENSMUSG00000038604	Ripor1	Rho family-interacting cell polarization regulator 1 [Source:UniProtKB/Swiss-Prot;Acc:Q68FE6]	protein_coding	732.715	1.10572	0.262307	4.21537	2.49e-05	0.000806131
ENSMUSG00000017485	Top2b	DNA topoisomerase 2-beta [Source:UniProtKB/Swiss-Prot;Acc:Q64511]	protein_coding	2079.13	1.13822	0.270141	4.21345	2.52e-05	0.000811967
ENSMUSG00000048047	Zbtb33	zinc finger and BTB domain containing 33 [Source:MGI Symbol;Acc:MGI:1927290]	protein_coding	389.677	1.2106	0.287389	4.2124	2.53e-05	0.000814681
ENSMUSG00000021451	Sema4d	Semaphorin-4D [Source:UniProtKB/Swiss-Prot;Acc:O09126]	protein_coding	199.252	-1.3667	0.324517	-4.21148	2.54e-05	0.000816921
ENSMUSG00000026683	Nuf2	Mus musculus NUF2, NDC80 kinetochore complex component (Nuf2), transcript variant 2, mRNA. [Source:RefSeq mRNA;Acc:NM_001355159]	protein_coding	17.3378	3.94612	0.937337	4.20993	2.55e-05	0.000821464
ENSMUSG00000056234	Ncoa4	nuclear receptor coactivator 4 isoform b [Source:RefSeq peptide;Acc:NP_001271248]	protein_coding	831.653	0.977033	0.23211	4.20936	2.56e-05	0.00082247
ENSMUSG00000017009	Sdc4	syndecan 4 [Source:MGI Symbol;Acc:MGI:1349164]	protein_coding	842.67	-1.48667	0.35325	-4.20856	2.57e-05	0.000823845
ENSMUSG00000039515	Ptpa	protein phosphatase 2 protein activator [Source:MGI Symbol;Acc:MGI:1346006]	protein_coding	152.19	-1.43917	0.341975	-4.2084	2.57e-05	0.000823845
ENSMUSG00000020182	Ddc	Aromatic-L-amino-acid decarboxylase [Source:UniProtKB/Swiss-Prot;Acc:O88533]	protein_coding	28.1057	3.80097	0.903407	4.20738	2.58e-05	0.000826498
ENSMUSG00000031176	Dynlt3	Dynein light chain Tctex-type 3 [Source:UniProtKB/Swiss-Prot;Acc:P56387]	protein_coding	523.721	1.09532	0.260537	4.20409	2.62e-05	0.000837523
ENSMUSG00000034687	Fras1	Extracellular matrix protein FRAS1 [Source:UniProtKB/Swiss-Prot;Acc:Q80T14]	protein_coding	286.613	-1.24539	0.296401	-4.20172	2.65e-05	0.000845212
ENSMUSG00000038007	Acer2	alkaline ceramidase 2 [Source:MGI Symbol;Acc:MGI:1920932]	protein_coding	116.511	1.57458	0.374836	4.20072	2.66e-05	0.000847873
ENSMUSG00000015839	Nfe2l2	Nuclear factor erythroid 2-related factor 2 [Source:UniProtKB/Swiss-Prot;Acc:Q60795]	protein_coding	682.136	1.12228	0.267241	4.19952	2.67e-05	0.000851279
ENSMUSG00000042766	Trim46	tripartite motif-containing 46 [Source:MGI Symbol;Acc:MGI:2673000]	protein_coding	96.6296	-1.52345	0.362823	-4.19888	2.68e-05	0.000852589
ENSMUSG00000022096	Hr	Lysine-specific demethylase hairless [Source:UniProtKB/Swiss-Prot;Acc:Q61645]	protein_coding	128.362	-2.03663	0.485139	-4.19804	2.69e-05	0.000854652
ENSMUSG00000018476	Kdm6b	Lysine-specific demethylase 6B [Source:UniProtKB/Swiss-Prot;Acc:Q5NCY0]	protein_coding	620.69	-1.0741	0.256115	-4.19381	2.74e-05	0.000869618
ENSMUSG00000045414	1190002N15Rik	RIKEN cDNA 1190002N15 gene [Source:MGI Symbol;Acc:MGI:1916111]	protein_coding	484.424	1.03647	0.247226	4.19243	2.76e-05	0.000872708
ENSMUSG00000051341	Zfp52	zinc finger protein 52 [Source:MGI Symbol;Acc:MGI:99199]	protein_coding	240.745	1.43369	0.341972	4.19244	2.76e-05	0.000872708
ENSMUSG00000049517	Rps23	40S ribosomal protein S23 [Source:UniProtKB/Swiss-Prot;Acc:P62267]	protein_coding	344.499	1.54255	0.368084	4.19076	2.78e-05	0.00087773
ENSMUSG00000069045	Ddx3y	ATP-dependent RNA helicase DDX3Y [Source:UniProtKB/Swiss-Prot;Acc:Q62095]	protein_coding	564.553	8.49643	2.02752	4.19054	2.78e-05	0.00087773
ENSMUSG00000020048	Hsp90b1	heat shock protein 90, beta (Grp94), member 1 [Source:MGI Symbol;Acc:MGI:98817]	protein_coding	14713.6	0.878609	0.209763	4.18858	2.81e-05	0.000884239
ENSMUSG00000024261	Syt4	Synaptotagmin-4 [Source:UniProtKB/Swiss-Prot;Acc:P40749]	protein_coding	2754.92	1.03741	0.247734	4.1876	2.82e-05	0.000886913
ENSMUSG00000041607	Mbp	Myelin basic protein [Source:UniProtKB/Swiss-Prot;Acc:P04370]	protein_coding	237.179	-1.56026	0.37279	-4.18536	2.85e-05	0.000894578
ENSMUSG00000038181	Chpf2	chondroitin polymerizing factor 2 [Source:MGI Symbol;Acc:MGI:1917522]	protein_coding	210.325	-1.57544	0.376796	-4.18114	2.9e-05	0.00091018
ENSMUSG00000057897	Camk2b	Calcium/calmodulin-dependent protein kinase type II subunit beta [Source:UniProtKB/Swiss-Prot;Acc:P28652]	protein_coding	394.282	-1.37711	0.329454	-4.17998	2.92e-05	0.000913642
ENSMUSG00000037974	Muc5ac	0	protein_coding	26.6163	8.58858	2.05554	4.17826	2.94e-05	0.000919445
ENSMUSG00000025245	Lztfl1	Leucine zipper transcription factor-like protein 1 [Source:UniProtKB/Swiss-Prot;Acc:Q9JHQ5]	protein_coding	1117.78	1.06041	0.253962	4.17548	2.97e-05	0.000929561
ENSMUSG00000004044	Cavin1	Caveolae-associated protein 1 [Source:UniProtKB/Swiss-Prot;Acc:O54724]	protein_coding	79.4666	-1.80359	0.43201	-4.17489	2.98e-05	0.000930759
ENSMUSG00000024050	Wiz	widely-interspaced zinc finger motifs [Source:MGI Symbol;Acc:MGI:1332638]	protein_coding	140.333	-1.60183	0.383796	-4.17365	3e-05	0.000932311
ENSMUSG00000031825	Crispld2	Cysteine-rich secretory protein LCCL domain-containing 2 [Source:UniProtKB/Swiss-Prot;Acc:Q8BZQ2]	protein_coding	45.1279	-2.67103	0.639991	-4.17354	3e-05	0.000932311
ENSMUSG00000041272	Tox	Thymocyte selection-associated high mobility group box protein TOX [Source:UniProtKB/Swiss-Prot;Acc:Q66JW3]	protein_coding	493.035	1.14656	0.274732	4.17336	3e-05	0.000932311
ENSMUSG00000082095	Gm11991	predicted gene 11991 [Source:MGI Symbol;Acc:MGI:3651121]	processed_pseudogene	8.50003	7.38338	1.76905	4.17364	3e-05	0.000932311
ENSMUSG00000036109	Mbnl3	muscleblind like splicing factor 3 [Source:MGI Symbol;Acc:MGI:2444912]	protein_coding	35.3506	3.07636	0.737286	4.17255	3.01e-05	0.000934465
ENSMUSG00000024855	Pacs1	Phosphofurin acidic cluster sorting protein 1 [Source:UniProtKB/Swiss-Prot;Acc:Q8K212]	protein_coding	268.836	-1.04025	0.249452	-4.17015	3.04e-05	0.000941991
ENSMUSG00000052525	Spdya	speedy/RINGO cell cycle regulator family, member A [Source:MGI Symbol;Acc:MGI:1918141]	protein_coding	59.2711	1.95598	0.469017	4.17038	3.04e-05	0.000941991
ENSMUSG00000007097	Atp1a2	Sodium/potassium-transporting ATPase subunit alpha-2 [Source:UniProtKB/Swiss-Prot;Acc:Q6PIE5]	protein_coding	278.632	-1.88845	0.452997	-4.16879	3.06e-05	0.000946429
ENSMUSG00000031278	Acsl4	Long-chain-fatty-acid--CoA ligase 4 [Source:UniProtKB/Swiss-Prot;Acc:Q9QUJ7]	protein_coding	996.574	1.313	0.314999	4.16826	3.07e-05	0.000947451
ENSMUSG00000066036	Ubr4	ubiquitin protein ligase E3 component n-recognin 4 [Source:MGI Symbol;Acc:MGI:1916366]	protein_coding	1923.58	-0.910767	0.218655	-4.16533	3.11e-05	0.000958525
ENSMUSG00000102918	Pcdhgc3	protocadherin gamma subfamily C, 3 [Source:MGI Symbol;Acc:MGI:1935201]	protein_coding	410.398	-1.33503	0.320708	-4.16275	3.14e-05	0.000968209
ENSMUSG00000023025	Larp4	la-related protein 4 isoform 4 [Source:RefSeq peptide;Acc:NP_001271451]	protein_coding	1256.84	1.0213	0.245412	4.16158	3.16e-05	0.000971973
ENSMUSG00000018927	Ccl6	C-C motif chemokine 6 CCL6(22-95) CCL6(23-95) [Source:UniProtKB/Swiss-Prot;Acc:P27784]	protein_coding	8.60615	7.38693	1.77662	4.15786	3.21e-05	0.0009867
ENSMUSG00000023809	Rps6ka2	ribosomal protein S6 kinase, polypeptide 2 [Source:MGI Symbol;Acc:MGI:1342290]	protein_coding	300.191	-1.18419	0.284913	-4.15633	3.23e-05	0.000990831
ENSMUSG00000036916	Zfp280c	zinc finger protein 280C [Source:MGI Symbol;Acc:MGI:2387585]	protein_coding	460.648	1.3028	0.313442	4.15642	3.23e-05	0.000990831
ENSMUSG00000051985	Igfn1	Immunoglobulin-like and fibronectin type III domain-containing protein 1 [Source:UniProtKB/Swiss-Prot;Acc:Q3KNY0]	protein_coding	23.3087	4.16721	1.00347	4.15281	3.28e-05	0.00100497
ENSMUSG00000003378	Grik5	Glutamate receptor ionotropic, kainate 5 [Source:UniProtKB/Swiss-Prot;Acc:Q61626]	protein_coding	196.41	-1.22177	0.294229	-4.15244	3.29e-05	0.00100535
ENSMUSG00000046311	Zfp62	zinc finger protein 62 [Source:MGI Symbol;Acc:MGI:99662]	protein_coding	594.998	1.06066	0.255555	4.15044	3.32e-05	0.00101289
ENSMUSG00000093445	Lrch4	Leucine-rich repeat and calponin homology domain-containing protein 4 [Source:UniProtKB/Swiss-Prot;Acc:Q921G6]	protein_coding	181.723	-1.56519	0.377159	-4.14994	3.33e-05	0.00101384
ENSMUSG00000045350	Fam186a	Protein FAM186A [Source:UniProtKB/Swiss-Prot;Acc:Q9D9R9]	protein_coding	23.9157	3.54157	0.853835	4.14784	3.36e-05	0.00102194
ENSMUSG00000075070	4932412D23Rik	RIKEN cDNA 4932412D23 gene [Source:MGI Symbol;Acc:MGI:1922972]	processed_transcript	9.65917	7.33555	1.76881	4.14717	3.37e-05	0.00102367
ENSMUSG00000030286	Emc3	ER membrane protein complex subunit 3 [Source:UniProtKB/Swiss-Prot;Acc:Q99KI3]	protein_coding	327.95	1.07305	0.258783	4.14652	3.38e-05	0.00102529
ENSMUSG00000001229	Dpp9	Dipeptidyl peptidase 9 [Source:UniProtKB/Swiss-Prot;Acc:Q8BVG4]	protein_coding	90.858	-1.50656	0.363473	-4.1449	3.4e-05	0.00103122
ENSMUSG00000031826	Usp10	ubiquitin specific peptidase 10 [Source:MGI Symbol;Acc:MGI:894652]	protein_coding	272.027	-1.04482	0.25209	-4.14464	3.4e-05	0.00103122
ENSMUSG00000078870	Gm14410	0	protein_coding	188.534	1.56605	0.377892	4.14418	3.41e-05	0.00103202
ENSMUSG00000025873	Faf2	FAS-associated factor 2 [Source:UniProtKB/Swiss-Prot;Acc:Q3TDN2]	protein_coding	232.136	-1.08458	0.261787	-4.14297	3.43e-05	0.0010362
ENSMUSG00000030660	Pik3c2a	phosphatidylinositol-4-phosphate 3-kinase catalytic subunit type 2 alpha [Source:MGI Symbol;Acc:MGI:1203729]	protein_coding	1221.52	0.921361	0.222512	4.14072	3.46e-05	0.00104513
ENSMUSG00000012422	Tmem167	transmembrane protein 167 [Source:MGI Symbol;Acc:MGI:1913324]	protein_coding	895.829	1.0183	0.246011	4.13927	3.48e-05	0.0010505
ENSMUSG00000021796	Bmpr1a	Bone morphotic protein receptor type-1A [Source:UniProtKB/Swiss-Prot;Acc:P36895]	protein_coding	1968.92	0.98832	0.238794	4.13879	3.49e-05	0.00105138
ENSMUSG00000029247	Paics	Mus musculus phosphoribosylaminoimidazole carboxylase, phosphoribosylaminoribosylaminoimidazole, succinocarboxamide synthetase (Paics), transcript variant 5, mRNA. [Source:RefSeq mRNA;Acc:NM_001356974]	protein_coding	1467.04	0.897265	0.216813	4.13844	3.5e-05	0.00105173
ENSMUSG00000019428	Fkbp8	Peptidyl-prolyl cis-trans isomerase FKBP8 [Source:UniProtKB/Swiss-Prot;Acc:O35465]	protein_coding	123.236	-1.43096	0.346366	-4.13136	3.61e-05	0.00107775
ENSMUSG00000020196	Cabin1	calcineurin binding protein 1 [Source:MGI Symbol;Acc:MGI:1298375]	protein_coding	274.489	-1.19793	0.289919	-4.13194	3.6e-05	0.00107775
ENSMUSG00000024163	Mapk8ip3	C-Jun-amino-terminal kinase-interacting protein 3 [Source:UniProtKB/Swiss-Prot;Acc:Q9ESN9]	protein_coding	592.672	-1.32378	0.320333	-4.13252	3.59e-05	0.00107775
ENSMUSG00000026616	Cr2	complement C3d receptor 2 [Source:HGNC Symbol;Acc:HGNC:2336]	protein_coding	100.267	1.45849	0.353015	4.13152	3.6e-05	0.00107775
ENSMUSG00000057329	Bcl2	Apoptosis regulator Bcl-2 [Source:UniProtKB/Swiss-Prot;Acc:P10417]	protein_coding	453.423	-1.07552	0.260332	-4.13132	3.61e-05	0.00107775
ENSMUSG00000103385	Gm37752	predicted gene, 37752 [Source:MGI Symbol;Acc:MGI:5610980]	TEC	24.3731	3.97909	0.963192	4.13115	3.61e-05	0.00107775
ENSMUSG00000038271	Iffo1	Intermediate filament family orphan 1 [Source:UniProtKB/Swiss-Prot;Acc:Q8BXL9]	protein_coding	193.589	-1.31834	0.31923	-4.12977	3.63e-05	0.00108294
ENSMUSG00000027520	Zdbf2	zinc finger, DBF-type containing 2 [Source:MGI Symbol;Acc:MGI:1921134]	protein_coding	3956.97	0.948885	0.229805	4.12908	3.64e-05	0.00108329
ENSMUSG00000103032	Gm37121	predicted gene, 37121 [Source:MGI Symbol;Acc:MGI:5610349]	TEC	23.4216	3.27881	0.794121	4.12886	3.65e-05	0.00108329
ENSMUSG00000104391	Gm37960	predicted gene, 37960 [Source:MGI Symbol;Acc:MGI:5611188]	TEC	224.138	1.26039	0.305247	4.1291	3.64e-05	0.00108329
ENSMUSG00000038807	Rap1gap2	Rap1 GTPase-activating protein 2 [Source:UniProtKB/Swiss-Prot;Acc:Q5SVL6]	protein_coding	138.534	-1.42319	0.344927	-4.12606	3.69e-05	0.00109521
ENSMUSG00000028233	Tgs1	Trimethylguanosine synthase [Source:UniProtKB/Swiss-Prot;Acc:Q923W1]	protein_coding	597.471	0.900856	0.218509	4.12274	3.74e-05	0.0011098
ENSMUSG00000034724	Cnot6l	CCR4-NOT transcription complex subunit 6-like [Source:UniProtKB/Swiss-Prot;Acc:Q8VEG6]	protein_coding	1595.38	1.13307	0.274933	4.12126	3.77e-05	0.00111438
ENSMUSG00000036223	Ska1	spindle and kinetochore associated complex subunit 1 [Source:MGI Symbol;Acc:MGI:1913718]	protein_coding	9.78568	7.23916	1.75655	4.12124	3.77e-05	0.00111438
ENSMUSG00000025592	Dach2	Dachshund homolog 2 [Source:UniProtKB/Swiss-Prot;Acc:Q925Q8]	protein_coding	36.4388	2.89041	0.701543	4.12007	3.79e-05	0.0011187
ENSMUSG00000027248	Pdia3	Protein disulfide-isomerase A3 [Source:UniProtKB/Swiss-Prot;Acc:P27773]	protein_coding	7022.28	0.981951	0.238446	4.11813	3.82e-05	0.00112682
ENSMUSG00000020335	Zfp354b	zinc finger protein 354B [Source:MGI Symbol;Acc:MGI:1351476]	protein_coding	80.0136	1.55763	0.378335	4.11708	3.84e-05	0.0011306
ENSMUSG00000027002	Nckap1	Mus musculus NCK-associated protein 1 (Nckap1), transcript variant 4, mRNA. [Source:RefSeq mRNA;Acc:NM_001355411]	protein_coding	3018.54	0.973868	0.236655	4.11515	3.87e-05	0.00113875
ENSMUSG00000028199	Cryz	Quinone oxidoreductase [Source:UniProtKB/Swiss-Prot;Acc:P47199]	protein_coding	121.272	-1.41339	0.343616	-4.11327	3.9e-05	0.00114667
ENSMUSG00000025422	Agap2	Arf-GAP with GTPase, ANK repeat and PH domain-containing protein 2 [Source:UniProtKB/Swiss-Prot;Acc:Q3UHD9]	protein_coding	82.592	-1.55053	0.377185	-4.11078	3.94e-05	0.00115226
ENSMUSG00000032253	Phip	pleckstrin homology domain interacting protein [Source:HGNC Symbol;Acc:HGNC:15673]	protein_coding	4941.22	1.01021	0.245705	4.11147	3.93e-05	0.00115226
ENSMUSG00000044224	Dnajc21	DnaJ homolog subfamily C member 21 [Source:UniProtKB/Swiss-Prot;Acc:E9Q8D0]	protein_coding	732.496	0.992731	0.241494	4.11079	3.94e-05	0.00115226
ENSMUSG00000086429	Gt(ROSA)26Sor	gene trap ROSA 26, Philippe Soriano [Source:MGI Symbol;Acc:MGI:104735]	antisense	109.569	1.72285	0.419042	4.11139	3.93e-05	0.00115226
ENSMUSG00000102859	Gm8625	predicted gene 8625 [Source:MGI Symbol;Acc:MGI:3644686]	processed_pseudogene	10.5329	7.38122	1.79558	4.11078	3.94e-05	0.00115226
ENSMUSG00000031398	Plxna3	plexin A3 [Source:MGI Symbol;Acc:MGI:107683]	protein_coding	240.283	-1.24585	0.303172	-4.10938	3.97e-05	0.0011579
ENSMUSG00000024502	Jakmip2	janus kinase and microtubule interacting protein 2 [Source:MGI Symbol;Acc:MGI:1923467]	protein_coding	371.511	1.03794	0.252655	4.10813	3.99e-05	0.00116223
ENSMUSG00000032637	Atxn2l	Mus musculus ataxin 2-like (Atxn2l), transcript variant 2, mRNA. [Source:RefSeq mRNA;Acc:NM_001347658]	protein_coding	856.976	-0.996681	0.242621	-4.10797	3.99e-05	0.00116223
ENSMUSG00000074415	2610203C20Rik	RIKEN cDNA 2610203C20 gene [Source:MGI Symbol;Acc:MGI:1917705]	processed_transcript	994.321	-1.04901	0.255464	-4.10631	4.02e-05	0.0011692
ENSMUSG00000049123	Catsperg2	Cation channel sperm-associated protein subunit gamma 2 [Source:UniProtKB/Swiss-Prot;Acc:C6KI89]	protein_coding	10.5993	7.22824	1.76154	4.10337	4.07e-05	0.00118279
ENSMUSG00000034908	Sidt2	SID1 transmembrane family member 2 [Source:UniProtKB/Swiss-Prot;Acc:Q8CIF6]	protein_coding	176.159	-1.27716	0.311658	-4.09796	4.17e-05	0.00120934
ENSMUSG00000034949	Zfr2	zinc finger RNA binding protein 2 [Source:MGI Symbol;Acc:MGI:2143792]	protein_coding	144.878	-1.49051	0.36377	-4.0974	4.18e-05	0.00121086
ENSMUSG00000011382	Dhdh	Trans-1,2-dihydrobenzene-1,2-diol dehydrogenase [Source:UniProtKB/Swiss-Prot;Acc:Q9DBB8]	protein_coding	750.442	1.37371	0.33534	4.09646	4.2e-05	0.00121105
ENSMUSG00000038976	Ppp1r9b	protein phosphatase 1, regulatory subunit 9B [Source:MGI Symbol;Acc:MGI:2387581]	protein_coding	213.455	-1.2136	0.296269	-4.09627	4.2e-05	0.00121105
ENSMUSG00000066900	Suds3	Sin3 histone deacetylase corepressor complex component SDS3 [Source:UniProtKB/Swiss-Prot;Acc:Q8BR65]	protein_coding	193.226	-1.18591	0.289494	-4.09651	4.19e-05	0.00121105
ENSMUSG00000109031	Gm45201	predicted gene 45201 [Source:MGI Symbol;Acc:MGI:5753777]	TEC	159.717	1.38938	0.33916	4.09653	4.19e-05	0.00121105
ENSMUSG00000038174	Fam126b	Protein FAM126B [Source:UniProtKB/Swiss-Prot;Acc:Q8C729]	protein_coding	1000.88	1.09514	0.267503	4.09394	4.24e-05	0.00122187
ENSMUSG00000031523	Dlc1	DLC1 Rho GTPase activating protein [Source:HGNC Symbol;Acc:HGNC:2897]	protein_coding	229.471	-1.33878	0.3271	-4.09286	4.26e-05	0.00122613
ENSMUSG00000033909	Usp36	ubiquitin specific peptidase 36 [Source:MGI Symbol;Acc:MGI:1919594]	protein_coding	302.573	-0.997082	0.243742	-4.09073	4.3e-05	0.001236
ENSMUSG00000028354	Fmn2	Formin-2 [Source:UniProtKB/Swiss-Prot;Acc:Q9JL04]	protein_coding	462.975	1.05558	0.25809	4.08995	4.31e-05	0.00123872
ENSMUSG00000102926	Gm37151	predicted gene, 37151 [Source:MGI Symbol;Acc:MGI:5610379]	TEC	11.307	7.42363	1.81581	4.08833	4.34e-05	0.00124596
ENSMUSG00000106295	Gm42932	predicted gene 42932 [Source:MGI Symbol;Acc:MGI:5663069]	processed_pseudogene	21.3192	-3.98102	0.973896	-4.08773	4.36e-05	0.00124773
ENSMUSG00000018340	Anxa6	Annexin A6 [Source:UniProtKB/Swiss-Prot;Acc:P14824]	protein_coding	609.597	-1.2935	0.316678	-4.08458	4.42e-05	0.00126328
ENSMUSG00000050587	Lrrc4c	Leucine-rich repeat-containing protein 4C [Source:UniProtKB/Swiss-Prot;Acc:Q8C031]	protein_coding	222.008	1.39419	0.341376	4.08405	4.43e-05	0.00126474
ENSMUSG00000037674	Rfx7	regulatory factor X7 [Source:HGNC Symbol;Acc:HGNC:25777]	protein_coding	1970.15	0.943243	0.231047	4.08247	4.46e-05	0.00127039
ENSMUSG00000082658	Fau-ps2	Finkel-Biskis-Reilly murine sarcoma virus (FBR-MuSV) ubiquitously expressed (fox derived), pseudogene 2 [Source:MGI Symbol;Acc:MGI:103018]	processed_pseudogene	21.5068	6.96841	1.70681	4.0827	4.45e-05	0.00127039
ENSMUSG00000032589	Bsn	Protein bassoon [Source:UniProtKB/Swiss-Prot;Acc:O88737]	protein_coding	751.999	-0.875668	0.214706	-4.07845	4.53e-05	0.00129107
ENSMUSG00000020752	Recql5	ATP-dependent DNA helicase Q5 [Source:UniProtKB/Swiss-Prot;Acc:Q8VID5]	protein_coding	89.6627	-1.49392	0.366327	-4.07812	4.54e-05	0.00129144
ENSMUSG00000074607	Tox2	TOX high mobility group box family member 2 [Source:HGNC Symbol;Acc:HGNC:16095]	protein_coding	243.947	1.2794	0.313774	4.07747	4.55e-05	0.00129353
ENSMUSG00000045381	Olfr433	olfactory receptor 433 [Source:MGI Symbol;Acc:MGI:3030267]	protein_coding	11.3282	7.49694	1.83892	4.07681	4.57e-05	0.0012957
ENSMUSG00000025228	Actr1a	Alpha-centractin [Source:UniProtKB/Swiss-Prot;Acc:P61164]	protein_coding	234.346	-1.17823	0.289051	-4.0762	4.58e-05	0.00129761
ENSMUSG00000002812	Flii	isoform 2 [Source:RefSeq peptide;Acc:NP_001289136]	protein_coding	255.112	-1.1742	0.288085	-4.07588	4.58e-05	0.00129794
ENSMUSG00000055775	Myh8	Myosin-8 [Source:UniProtKB/Swiss-Prot;Acc:P13542]	protein_coding	9.99121	7.38907	1.81303	4.07553	4.59e-05	0.00129841
ENSMUSG00000029286	Enam	Enamelin [Source:UniProtKB/Swiss-Prot;Acc:O55196]	protein_coding	17.0641	7.14646	1.75416	4.074	4.62e-05	0.00130544
ENSMUSG00000031622	Sin3b	transcriptional regulator, SIN3B (yeast) [Source:MGI Symbol;Acc:MGI:107158]	protein_coding	187.934	-1.24741	0.306239	-4.07331	4.63e-05	0.00130783
ENSMUSG00000105128	Gm42870	predicted gene 42870 [Source:MGI Symbol;Acc:MGI:5663007]	TEC	10.5481	7.22457	1.77497	4.07024	4.7e-05	0.00132368
ENSMUSG00000033788	Dysf	Dysferlin [Source:UniProtKB/Swiss-Prot;Acc:Q9ESD7]	protein_coding	32.3452	-2.36591	0.581329	-4.06983	4.7e-05	0.0013245
ENSMUSG00000110564	Gm45697	predicted gene 45697 [Source:MGI Symbol;Acc:MGI:5804812]	TEC	58.7765	2.13882	0.525692	4.06857	4.73e-05	0.00133012
ENSMUSG00000045019	Acer1	alkaline ceramidase 1 [Source:MGI Symbol;Acc:MGI:2181962]	protein_coding	11.3908	7.20375	1.77216	4.06495	4.8e-05	0.0013494
ENSMUSG00000000282	Mnt	Max-binding protein MNT [Source:UniProtKB/Swiss-Prot;Acc:O08789]	protein_coding	180.65	-1.38189	0.34004	-4.0639	4.83e-05	0.00135395
ENSMUSG00000031913	Vps4a	vacuolar protein sorting 4A [Source:MGI Symbol;Acc:MGI:1890520]	protein_coding	120.808	-1.27966	0.314963	-4.06288	4.85e-05	0.00135834
ENSMUSG00000104577	Gm6641	predicted gene 6641 [Source:MGI Symbol;Acc:MGI:3645310]	processed_pseudogene	8.76849	7.1607	1.76368	4.0601	4.91e-05	0.00137306
ENSMUSG00000031633	Slc25a4	solute carrier family 25 (mitochondrial carrier, adenine nucleotide translocator), member 4 [Source:MGI Symbol;Acc:MGI:1353495]	protein_coding	1313.24	0.904369	0.222887	4.05752	4.96e-05	0.00138384
ENSMUSG00000070697	Utp3	UTP3 small subunit processome component [Source:MGI Symbol;Acc:MGI:1919230]	protein_coding	433.147	0.917539	0.226106	4.058	4.95e-05	0.00138384
ENSMUSG00000097777	Gm16794	predicted gene, 16794 [Source:MGI Symbol;Acc:MGI:4439718]	antisense	157.482	1.21288	0.298924	4.05748	4.96e-05	0.00138384
ENSMUSG00000058709	Egln2	Egl nine homolog 2 [Source:UniProtKB/Swiss-Prot;Acc:Q91YE2]	protein_coding	106.691	-1.73061	0.426899	-4.05391	5.04e-05	0.00140356
ENSMUSG00000089652	Gm16025	predicted gene 16025 [Source:MGI Symbol;Acc:MGI:3802144]	lincRNA	12.4474	7.40977	1.82843	4.05253	5.07e-05	0.00141023
ENSMUSG00000036856	Wnt4	wingless-type MMTV integration site family, member 4 [Source:MGI Symbol;Acc:MGI:98957]	protein_coding	73.8591	-1.98851	0.490777	-4.05175	5.08e-05	0.00141334
ENSMUSG00000037608	Bclaf1	Bcl-2-associated transcription factor 1 [Source:UniProtKB/Swiss-Prot;Acc:Q8K019]	protein_coding	5597.65	0.991579	0.244754	4.05134	5.09e-05	0.00141427
ENSMUSG00000003402	Prkcsh	protein kinase C substrate 80K-H [Source:MGI Symbol;Acc:MGI:107877]	protein_coding	163.006	-1.48403	0.366514	-4.04904	5.14e-05	0.00142662
ENSMUSG00000025145	Lrrc45	Leucine-rich repeat-containing protein 45 [Source:UniProtKB/Swiss-Prot;Acc:Q8CIM1]	protein_coding	114.194	-1.65338	0.408489	-4.04755	5.18e-05	0.0014341
ENSMUSG00000001583	Tnk1	Non-receptor tyrosine-protein kinase TNK1 [Source:UniProtKB/Swiss-Prot;Acc:Q99ML2]	protein_coding	49.8482	-1.85199	0.457588	-4.04729	5.18e-05	0.00143411
ENSMUSG00000104211	Gm37985	predicted gene, 37985 [Source:MGI Symbol;Acc:MGI:5611213]	TEC	96.3225	5.41589	1.33826	4.04696	5.19e-05	0.00143447
ENSMUSG00000068893	Sprr2a2	small proline-rich protein 2A2 [Source:MGI Symbol;Acc:MGI:3845026]	protein_coding	25.937	3.19356	0.789294	4.04609	5.21e-05	0.00143823
ENSMUSG00000106725	Gm43363	predicted gene 43363 [Source:MGI Symbol;Acc:MGI:5663500]	TEC	8.69267	7.30384	1.80546	4.04541	5.22e-05	0.00144078
ENSMUSG00000041528	Rnf123	ring finger protein 123 [Source:MGI Symbol;Acc:MGI:2148796]	protein_coding	172.725	-1.28439	0.317666	-4.0432	5.27e-05	0.00145283
ENSMUSG00000034675	Dbn1	Drebrin [Source:UniProtKB/Swiss-Prot;Acc:Q9QXS6]	protein_coding	52.4758	-2.04584	0.506103	-4.04234	5.29e-05	0.00145653
ENSMUSG00000030779	Rbbp6	E3 ubiquitin-protein ligase RBBP6 [Source:UniProtKB/Swiss-Prot;Acc:P97868]	protein_coding	4821.15	1.02802	0.254353	4.04169	5.31e-05	0.00145733
ENSMUSG00000079020	Slc45a4	Mus musculus solute carrier family 45, member 4 (Slc45a4), transcript variant 3, mRNA. [Source:RefSeq mRNA;Acc:NM_001357747]	protein_coding	153.985	-1.35979	0.336424	-4.04191	5.3e-05	0.00145733
ENSMUSG00000031637	Lrp2bp	LRP2-binding protein [Source:UniProtKB/Swiss-Prot;Acc:Q9D4C6]	protein_coding	111.682	1.61597	0.399897	4.04097	5.32e-05	0.00146017
ENSMUSG00000037892	Pcdh18	Protocadherin 18 [Source:UniProtKB/Swiss-Prot;Acc:Q8VHR0]	protein_coding	270.183	1.76164	0.43619	4.03871	5.37e-05	0.00147153
ENSMUSG00000044496	2510039O18Rik	Uncharacterized protein KIAA2013 [Source:UniProtKB/Swiss-Prot;Acc:Q91X21]	protein_coding	121.413	-1.45418	0.360067	-4.03863	5.38e-05	0.00147153
ENSMUSG00000102151	Gm37472	predicted gene, 37472 [Source:MGI Symbol;Acc:MGI:5610700]	TEC	133.539	1.4661	0.363084	4.0379	5.39e-05	0.00147419
ENSMUSG00000108865	Gm44617	predicted gene 44617 [Source:MGI Symbol;Acc:MGI:5753193]	processed_transcript	11.5592	7.16518	1.77457	4.03769	5.4e-05	0.00147419
ENSMUSG00000022034	Esco2	N-acetyltransferase ESCO2 [Source:UniProtKB/Swiss-Prot;Acc:Q8CIB9]	protein_coding	9.93439	6.84824	1.69635	4.03705	5.41e-05	0.00147492
ENSMUSG00000024298	Zfp871	zinc finger protein 871 [Source:MGI Symbol;Acc:MGI:1921793]	protein_coding	3517.04	1.10696	0.274194	4.03712	5.41e-05	0.00147492
ENSMUSG00000031367	Ap1s2	AP-1 complex subunit sigma-2 [Source:UniProtKB/Swiss-Prot;Acc:Q9DB50]	protein_coding	990.441	1.36421	0.33796	4.0366	5.42e-05	0.0014761
ENSMUSG00000027933	Ints3	Integrator complex subunit 3 [Source:UniProtKB/Swiss-Prot;Acc:Q7TPD0]	protein_coding	378.152	-1.14402	0.283608	-4.03379	5.49e-05	0.00149224
ENSMUSG00000039748	Exo1	Exonuclease 1 [Source:UniProtKB/Swiss-Prot;Acc:Q9QZ11]	protein_coding	16.5738	4.46248	1.10652	4.03289	5.51e-05	0.0014963
ENSMUSG00000063410	Stk24	serine/threonine kinase 24 [Source:MGI Symbol;Acc:MGI:2385007]	protein_coding	567.125	0.971307	0.240896	4.03205	5.53e-05	0.00149999
ENSMUSG00000034928	Rnf44	RING finger protein 44 [Source:UniProtKB/Swiss-Prot;Acc:Q3UHJ8]	protein_coding	301.434	-1.24205	0.308287	-4.02886	5.6e-05	0.00151881
ENSMUSG00000031027	Stk33	Serine/threonine-protein kinase 33 [Source:UniProtKB/Swiss-Prot;Acc:Q924X7]	protein_coding	164.864	1.61415	0.400679	4.02853	5.61e-05	0.0015193
ENSMUSG00000054256	Msi1	RNA-binding 1 [Source:UniProtKB/Swiss-Prot;Acc:Q61474]	protein_coding	357.84	-1.26266	0.313555	-4.02692	5.65e-05	0.00152808
ENSMUSG00000034614	Pik3ip1	Phosphoinositide-3-kinase-interacting protein 1 [Source:UniProtKB/Swiss-Prot;Acc:Q7TMJ8]	protein_coding	149.524	-1.37347	0.341118	-4.02637	5.66e-05	0.00152994
ENSMUSG00000025324	Atp10a	Probable phospholipid-transporting ATPase VA [Source:UniProtKB/Swiss-Prot;Acc:O54827]	protein_coding	91.699	-1.70839	0.424651	-4.02305	5.75e-05	0.00154965
ENSMUSG00000071477	Zfp777	zinc finger protein 777 [Source:MGI Symbol;Acc:MGI:1919556]	protein_coding	42.0963	-2.49478	0.620154	-4.02284	5.75e-05	0.00154965
ENSMUSG00000031202	Rab39b	RAB39B, member RAS oncogene family [Source:MGI Symbol;Acc:MGI:1915040]	protein_coding	512.237	1.00087	0.249043	4.01886	5.85e-05	0.00157439
ENSMUSG00000030523	Trpm1	Transient receptor potential cation channel subfamily M member 1 [Source:UniProtKB/Swiss-Prot;Acc:Q2TV84]	protein_coding	16.2655	4.62157	1.15036	4.01749	5.88e-05	0.00158185
ENSMUSG00000061603	Akap6	A kinase (PRKA) anchor protein 6 [Source:MGI Symbol;Acc:MGI:3050566]	protein_coding	439.57	1.37952	0.343422	4.01698	5.89e-05	0.00158348
ENSMUSG00000024976	Shoc2	Mus musculus soc-2 (suppressor of clear) homolog (C. elegans) (Shoc2), transcript variant 3, mRNA. [Source:RefSeq mRNA;Acc:NM_001355242]	protein_coding	1663.79	1.02162	0.254367	4.01633	5.91e-05	0.00158617
ENSMUSG00000039477	Tnrc18	trinucleotide repeat-containing 18 protein isoform A [Source:RefSeq peptide;Acc:NP_001116202]	protein_coding	468.216	-1.29371	0.322258	-4.01451	5.96e-05	0.00159674
ENSMUSG00000020135	Apc2	APC2, WNT signaling pathway regulator [Source:HGNC Symbol;Acc:HGNC:24036]	protein_coding	105.61	-1.76714	0.440267	-4.01379	5.98e-05	0.00159984
ENSMUSG00000079620	Muc4	mucin-4 [Source:RefSeq peptide;Acc:NP_536705]	protein_coding	89.8678	5.01354	1.24976	4.01161	6.03e-05	0.00161294
ENSMUSG00000047141	Zfp654	zinc finger protein 654 [Source:MGI Symbol;Acc:MGI:1919270]	protein_coding	595.717	1.12354	0.28025	4.00906	6.1e-05	0.00162868
ENSMUSG00000024949	Sf1	Splicing factor 1 [Source:UniProtKB/Swiss-Prot;Acc:Q64213]	protein_coding	928.247	-1.008	0.251461	-4.00857	6.11e-05	0.00163027
ENSMUSG00000026158	Ogfrl1	Opioid growth factor receptor-like protein 1 [Source:UniProtKB/Swiss-Prot;Acc:Q8VE52]	protein_coding	485.502	1.02582	0.25624	4.00336	6.24e-05	0.00166123
ENSMUSG00000037610	Kcnmb2	Calcium-activated potassium channel subunit beta-2 [Source:UniProtKB/Swiss-Prot;Acc:Q9CZM9]	protein_coding	64.7643	1.81218	0.452654	4.00346	6.24e-05	0.00166123
ENSMUSG00000039313	AF529169	UPF0258 protein KIAA1024 [Source:UniProtKB/Swiss-Prot;Acc:Q8K3V7]	protein_coding	176.01	1.51785	0.379116	4.00366	6.24e-05	0.00166123
ENSMUSG00000073722	4931408C20Rik	RIKEN cDNA 4931408C20 gene [Source:MGI Symbol;Acc:MGI:3588222]	protein_coding	11.5511	7.51675	1.87774	4.00309	6.25e-05	0.00166137
ENSMUSG00000020846	Rflnb	Refilin-B [Source:UniProtKB/Swiss-Prot;Acc:Q5SVD0]	protein_coding	404.251	-1.29677	0.324154	-4.00047	6.32e-05	0.00167626
ENSMUSG00000034538	Zfp418	zinc finger protein 418 [Source:MGI Symbol;Acc:MGI:2444763]	protein_coding	175.181	1.19338	0.298292	4.0007	6.32e-05	0.00167626
ENSMUSG00000095279	Gm10067	0	lincRNA	9.1751	7.54324	1.88572	4.00019	6.33e-05	0.00167638
ENSMUSG00000001833	39326	septin-7 isoform 2 [Source:RefSeq peptide;Acc:NP_001192296]	protein_coding	965.803	1.15777	0.289456	3.9998	6.34e-05	0.00167734
ENSMUSG00000032485	Scap	SREBF chaperone [Source:MGI Symbol;Acc:MGI:2135958]	protein_coding	190.042	-1.30665	0.326705	-3.99946	6.35e-05	0.00167796
ENSMUSG00000027523	Gnas	GNAS (guanine nucleotide binding protein, alpha stimulating) complex locus [Source:MGI Symbol;Acc:MGI:95777]	protein_coding	14233.8	-1.31486	0.328792	-3.99906	6.36e-05	0.00167889
ENSMUSG00000033768	Nrxn2	neurexin II [Source:MGI Symbol;Acc:MGI:1096362]	protein_coding	228.049	-1.0964	0.274198	-3.99857	6.37e-05	0.00167889
ENSMUSG00000106990	Gm42547	predicted gene 42547 [Source:MGI Symbol;Acc:MGI:5662684]	TEC	187.196	1.62319	0.405936	3.99863	6.37e-05	0.00167889
ENSMUSG00000024487	Yipf5	Yip1 domain family, member 5 [Source:MGI Symbol;Acc:MGI:1914430]	protein_coding	525.702	1.17036	0.292714	3.99831	6.38e-05	0.00167895
ENSMUSG00000006456	Rbm14	RNA-binding protein 14 [Source:UniProtKB/Swiss-Prot;Acc:Q8C2Q3]	protein_coding	144.161	-1.40202	0.350822	-3.99638	6.43e-05	0.00169087
ENSMUSG00000024079	Eif2ak2	Interferon-induced, double-stranded RNA-activated protein kinase [Source:UniProtKB/Swiss-Prot;Acc:Q03963]	protein_coding	775.738	1.08984	0.27281	3.99488	6.47e-05	0.001698
ENSMUSG00000025354	Dnajc14	DnaJ homolog subfamily C member 14 [Source:UniProtKB/Swiss-Prot;Acc:Q921R4]	protein_coding	201.779	-1.31992	0.330392	-3.99502	6.47e-05	0.001698
ENSMUSG00000038070	Cntln	Centlein [Source:UniProtKB/Swiss-Prot;Acc:A2AM05]	protein_coding	642.783	1.13912	0.285166	3.99459	6.48e-05	0.00169827
ENSMUSG00000019817	Plagl1	0	protein_coding	5773.08	2.09669	0.525308	3.99136	6.57e-05	0.00171557
ENSMUSG00000025290	Rps24	ribosomal protein S24 [Source:MGI Symbol;Acc:MGI:98147]	protein_coding	422.952	1.33022	0.333269	3.99143	6.57e-05	0.00171557
ENSMUSG00000031374	Zfp92	zinc finger protein 92 [Source:MGI Symbol;Acc:MGI:108094]	protein_coding	948.939	0.917118	0.229785	3.9912	6.57e-05	0.00171557
ENSMUSG00000057455	Rit2	GTP-binding protein Rit2 [Source:UniProtKB/Swiss-Prot;Acc:P70425]	protein_coding	2229.67	0.830833	0.208167	3.99118	6.57e-05	0.00171557
ENSMUSG00000061411	Nol4l	nucleolar protein 4 like [Source:HGNC Symbol;Acc:HGNC:16106]	protein_coding	538.571	-0.881463	0.220892	-3.99046	6.59e-05	0.00171714
ENSMUSG00000064127	Med14	Mediator of RNA polymerase II transcription subunit 14 [Source:UniProtKB/Swiss-Prot;Acc:A2ABV5]	protein_coding	1261.05	0.864135	0.216537	3.9907	6.59e-05	0.00171714
ENSMUSG00000045083	Lingo2	leucine rich repeat and Ig domain containing 2 [Source:MGI Symbol;Acc:MGI:2442298]	protein_coding	192.815	1.33171	0.333745	3.99018	6.6e-05	0.00171734
ENSMUSG00000049723	Mmp12	Macrophage metalloelastase [Source:UniProtKB/Swiss-Prot;Acc:P34960]	protein_coding	30.9602	3.26467	0.818245	3.98984	6.61e-05	0.00171799
ENSMUSG00000035868	Zfp983	zinc finger protein 983 [Source:MGI Symbol;Acc:MGI:1920479]	protein_coding	121.594	1.64776	0.413019	3.98955	6.62e-05	0.00171828
ENSMUSG00000019558	Slc6a8	solute carrier family 6 (neurotransmitter transporter, creatine), member 8 [Source:MGI Symbol;Acc:MGI:2147834]	protein_coding	227.232	-1.12267	0.281423	-3.98924	6.63e-05	0.00171872
ENSMUSG00000026443	Lrrn2	leucine rich repeat protein 2, neuronal [Source:MGI Symbol;Acc:MGI:106037]	protein_coding	298.708	-1.44697	0.362959	-3.98659	6.7e-05	0.00173624
ENSMUSG00000050982	Apol10a	apolipoprotein L 10A [Source:MGI Symbol;Acc:MGI:3036238]	protein_coding	15.4763	4.4523	1.11696	3.98607	6.72e-05	0.00173818
ENSMUSG00000050558	Prokr2	Prokineticin receptor 2 [Source:UniProtKB/Swiss-Prot;Acc:Q8K458]	protein_coding	16.6957	6.56061	1.64602	3.98575	6.73e-05	0.0017387
ENSMUSG00000004054	Map3k11	Mitogen-activated protein kinase kinase kinase 11 [Source:UniProtKB/Swiss-Prot;Acc:Q80XI6]	protein_coding	120.052	-1.87024	0.469347	-3.98477	6.75e-05	0.00174173
ENSMUSG00000026004	Kansl1l	Mus musculus KAT8 regulatory NSL complex subunit 1-like (Kansl1l), transcript variant 3, mRNA. [Source:RefSeq mRNA;Acc:NM_001357156]	protein_coding	393.968	1.07249	0.269155	3.98464	6.76e-05	0.00174173
ENSMUSG00000102780	Gm38253	predicted gene, 38253 [Source:MGI Symbol;Acc:MGI:5611481]	TEC	124.363	1.29214	0.324283	3.98459	6.76e-05	0.00174173
ENSMUSG00000046179	E2f8	Transcription factor E2F8 [Source:UniProtKB/Swiss-Prot;Acc:Q58FA4]	protein_coding	13.1046	5.04786	1.26725	3.98331	6.8e-05	0.00174932
ENSMUSG00000040415	Dtx3	Probable E3 ubiquitin-protein ligase DTX3 [Source:UniProtKB/Swiss-Prot;Acc:Q80V91]	protein_coding	131.86	-1.62742	0.408622	-3.98271	6.81e-05	0.00175192
ENSMUSG00000024542	Cep192	centrosomal protein 192 [Source:MGI Symbol;Acc:MGI:1918049]	protein_coding	425.566	1.0232	0.256933	3.98236	6.82e-05	0.00175265
ENSMUSG00000108963	Gm16478	predicted pseudogene 16478 [Source:MGI Symbol;Acc:MGI:3648411]	processed_pseudogene	9.54549	7.47169	1.87735	3.97992	6.89e-05	0.00176891
ENSMUSG00000002297	Dbf4	A [Source:UniProtKB/Swiss-Prot;Acc:Q9QZ41]	protein_coding	44.1986	2.03581	0.511643	3.97897	6.92e-05	0.00176946
ENSMUSG00000031095	Cul4b	Cullin-4B [Source:UniProtKB/Swiss-Prot;Acc:A2A432]	protein_coding	774.82	1.35263	0.339954	3.97886	6.92e-05	0.00176946
ENSMUSG00000038205	Prkab2	protein kinase, AMP-activated, beta 2 non-catalytic subunit [Source:MGI Symbol;Acc:MGI:1336185]	protein_coding	292.042	-0.95784	0.240714	-3.97916	6.92e-05	0.00176946
ENSMUSG00000051166	Eml5	Echinoderm microtubule-associated protein-like 5 [Source:UniProtKB/Swiss-Prot;Acc:Q8BQM8]	protein_coding	2043.23	0.797781	0.200493	3.9791	6.92e-05	0.00176946
ENSMUSG00000025716	Myo3a	myosin-IIIa [Source:RefSeq peptide;Acc:NP_680779]	protein_coding	18.7301	3.63158	0.913086	3.97726	6.97e-05	0.00177958
ENSMUSG00000034993	Vat1	vesicle amine transport 1 [Source:MGI Symbol;Acc:MGI:1349450]	protein_coding	229.896	-1.19651	0.300863	-3.97692	6.98e-05	0.00178025
ENSMUSG00000031960	Aars	alanyl-tRNA synthetase [Source:MGI Symbol;Acc:MGI:2384560]	protein_coding	226.167	-1.12506	0.283041	-3.97489	7.04e-05	0.00179362
ENSMUSG00000064357	mt-Atp6	mitochondrially encoded ATP synthase 6 [Source:MGI Symbol;Acc:MGI:99927]	protein_coding	2365.74	2.78765	0.701394	3.97444	7.05e-05	0.00179517
ENSMUSG00000047085	Lrrc4b	Leucine-rich repeat-containing protein 4B [Source:UniProtKB/Swiss-Prot;Acc:P0C192]	protein_coding	81.9658	-1.87568	0.472007	-3.97385	7.07e-05	0.00179781
ENSMUSG00000005949	Ctns	Mus musculus cystinosis, nephropathic (Ctns), transcript variant 2, mRNA. [Source:RefSeq mRNA;Acc:NM_001357891]	protein_coding	85.3502	-1.53968	0.387634	-3.97199	7.13e-05	0.00180879
ENSMUSG00000033597	Caskin1	Caskin-1 [Source:UniProtKB/Swiss-Prot;Acc:Q6P9K8]	protein_coding	183.872	-1.2532	0.315516	-3.97189	7.13e-05	0.00180879
ENSMUSG00000035726	Supt16	suppressor of Ty 16 [Source:MGI Symbol;Acc:MGI:1890948]	protein_coding	1429.97	0.795413	0.200272	3.97166	7.14e-05	0.00180879
ENSMUSG00000063873	Slc24a3	solute carrier family 24 (sodium/potassium/calcium exchanger), member 3 [Source:MGI Symbol;Acc:MGI:2137513]	protein_coding	418.29	-1.05279	0.265129	-3.97087	7.16e-05	0.00181291
ENSMUSG00000027546	Atp9a	Mus musculus ATPase, class II, type 9A (Atp9a), transcript variant 4, mRNA. [Source:RefSeq mRNA;Acc:NM_001354977]	protein_coding	128.866	-1.22543	0.308625	-3.9706	7.17e-05	0.00181311
ENSMUSG00000020238	Ncln	Nicalin [Source:UniProtKB/Swiss-Prot;Acc:Q8VCM8]	protein_coding	40.9236	-2.04732	0.515724	-3.9698	7.19e-05	0.00181735
ENSMUSG00000079071	Gm14085	0	protein_coding	11.0727	7.21384	1.81924	3.96531	7.33e-05	0.00185002
ENSMUSG00000030816	Rnf40	ring finger protein 40 [Source:MGI Symbol;Acc:MGI:2142048]	protein_coding	137.036	-1.29798	0.327488	-3.96346	7.39e-05	0.00186252
ENSMUSG00000022483	Col2a1	Collagen alpha-1(II) chain Collagen alpha-1(II) chain Chondrocalcin [Source:UniProtKB/Swiss-Prot;Acc:P28481]	protein_coding	33.4089	-2.66463	0.672556	-3.96194	7.43e-05	0.00187246
ENSMUSG00000012443	Kif11	Kinesin-like protein KIF11 [Source:UniProtKB/Swiss-Prot;Acc:Q6P9P6]	protein_coding	41.825	2.71937	0.686642	3.9604	7.48e-05	0.00188271
ENSMUSG00000026932	Nacc2	Nucleus accumbens-associated protein 2 [Source:UniProtKB/Swiss-Prot;Acc:Q9DCM7]	protein_coding	301.149	-1.20465	0.304343	-3.9582	7.55e-05	0.00189687
ENSMUSG00000028238	Atp6v0d2	V-type proton ATPase subunit d 2 [Source:UniProtKB/Swiss-Prot;Acc:Q80SY3]	protein_coding	7.60947	7.31397	1.84784	3.95812	7.55e-05	0.00189687
ENSMUSG00000031060	Rbm10	Mus musculus RNA binding motif protein 10 (Rbm10), transcript variant 4, mRNA. [Source:RefSeq mRNA;Acc:NM_001358903]	protein_coding	206.595	-1.0654	0.269222	-3.95734	7.58e-05	0.00189918
ENSMUSG00000040455	Usp45	ubiquitin specific petidase 45 [Source:MGI Symbol;Acc:MGI:101850]	protein_coding	505.022	1.11798	0.282496	3.95751	7.57e-05	0.00189918
ENSMUSG00000025478	Dpysl4	dihydropyrimidinase like 4 [Source:HGNC Symbol;Acc:HGNC:3016]	protein_coding	94.759	-1.68484	0.42595	-3.95549	7.64e-05	0.001912
ENSMUSG00000037544	Dlgap5	DLG associated protein 5 [Source:HGNC Symbol;Acc:HGNC:16864]	protein_coding	15.3355	4.84821	1.22616	3.95396	7.69e-05	0.0019223
ENSMUSG00000027457	Snph	Syntaphilin [Source:UniProtKB/Swiss-Prot;Acc:Q80U23]	protein_coding	234.502	-1.27986	0.323839	-3.95215	7.75e-05	0.00193499
ENSMUSG00000022687	Boc	BOC cell adhesion associated, oncogene regulated [Source:HGNC Symbol;Acc:HGNC:17173]	protein_coding	62.9143	-1.83663	0.464924	-3.9504	7.8e-05	0.00194721
ENSMUSG00000072762	4930522L14Rik	RIKEN cDNA 4930522L14 gene [Source:MGI Symbol;Acc:MGI:1925270]	protein_coding	33.9333	2.24237	0.567776	3.94939	7.84e-05	0.00195347
ENSMUSG00000052676	Zmat1	zinc finger, matrin type 1 [Source:MGI Symbol;Acc:MGI:2442284]	protein_coding	398.993	1.01703	0.257641	3.94746	7.9e-05	0.00196729
ENSMUSG00000005871	Apc	APC, WNT signaling pathway regulator [Source:HGNC Symbol;Acc:HGNC:583]	protein_coding	3212.48	0.965437	0.244628	3.94656	7.93e-05	0.00197271
ENSMUSG00000061232	H2-K1	histocompatibility 2, K1, K region [Source:MGI Symbol;Acc:MGI:95904]	protein_coding	879.439	-1.32491	0.335737	-3.94627	7.94e-05	0.00197307
ENSMUSG00000021806	Nid2	Nidogen-2 [Source:UniProtKB/Swiss-Prot;Acc:O88322]	protein_coding	186.246	-1.42132	0.360347	-3.94431	8e-05	0.00198731
ENSMUSG00000009090	Ap1b1	Mus musculus adaptor protein complex AP-1, beta 1 subunit (Ap1b1), transcript variant 4, mRNA. [Source:RefSeq mRNA;Acc:NM_001355659]	protein_coding	198.662	-1.12864	0.286209	-3.94341	8.03e-05	0.00199273
ENSMUSG00000029577	Ube3b	ubiquitin protein ligase E3B [Source:MGI Symbol;Acc:MGI:1891295]	protein_coding	155.492	-1.12343	0.285181	-3.93935	8.17e-05	0.00202475
ENSMUSG00000016349	Eef1a2	Elongation factor 1-alpha 2 [Source:UniProtKB/Swiss-Prot;Acc:P62631]	protein_coding	149.797	-1.44353	0.366742	-3.93608	8.28e-05	0.00204633
ENSMUSG00000028389	Zfp37	zinc finger protein 37 [Source:MGI Symbol;Acc:MGI:99181]	protein_coding	373.011	1.08214	0.274897	3.93651	8.27e-05	0.00204633
ENSMUSG00000034032	Rpap1	RNA polymerase II-associated protein 1 [Source:UniProtKB/Swiss-Prot;Acc:Q80TE0]	protein_coding	86.3591	-1.59298	0.404709	-3.93611	8.28e-05	0.00204633
ENSMUSG00000043088	Il17re	Interleukin-17 receptor E [Source:UniProtKB/Swiss-Prot;Acc:Q8BH06]	protein_coding	52.2109	-2.12397	0.539948	-3.93366	8.37e-05	0.00206499
ENSMUSG00000031292	Cdkl5	Cyclin-dependent kinase-like 5 [Source:UniProtKB/Swiss-Prot;Acc:Q3UTQ8]	protein_coding	906.235	1.13795	0.289377	3.93241	8.41e-05	0.00207364
ENSMUSG00000001021	S100a3	S100 calcium binding protein A3 [Source:MGI Symbol;Acc:MGI:1338849]	protein_coding	11.1004	7.20077	1.8317	3.93118	8.45e-05	0.00208127
ENSMUSG00000055963	Triqk	Triple QxxK/R motif-containing protein [Source:UniProtKB/Swiss-Prot;Acc:B2B9E1]	protein_coding	90.0272	1.57472	0.400584	3.93105	8.46e-05	0.00208127
ENSMUSG00000095836	Gm21960	predicted gene, 21960 [Source:MGI Symbol;Acc:MGI:5439429]	processed_pseudogene	37.7669	2.10232	0.535111	3.92876	8.54e-05	0.00209907
ENSMUSG00000022641	Bbx	HMG box transcription factor BBX [Source:UniProtKB/Swiss-Prot;Acc:Q8VBW5]	protein_coding	3476.21	1.01882	0.259447	3.9269	8.6e-05	0.00211324
ENSMUSG00000032127	Vps11	VPS11, CORVET/HOPS core subunit [Source:MGI Symbol;Acc:MGI:1918982]	protein_coding	157.53	-1.35082	0.344067	-3.92605	8.64e-05	0.00211716
ENSMUSG00000084803	5830444B04Rik	RIKEN cDNA 5830444B04 gene [Source:MGI Symbol;Acc:MGI:3603170]	processed_transcript	40.706	2.84886	0.725644	3.92598	8.64e-05	0.00211716
ENSMUSG00000051098	Mblac2	Metallo-beta-lactamase domain-containing protein 2 [Source:UniProtKB/Swiss-Prot;Acc:Q8BL86]	protein_coding	404.182	1.51513	0.386118	3.924	8.71e-05	0.00213252
ENSMUSG00000099930	Gm2396	predicted gene 2396 [Source:MGI Symbol;Acc:MGI:3780564]	processed_transcript	17.158	4.92319	1.25504	3.92273	8.76e-05	0.00214164
ENSMUSG00000043079	Synpo	Synaptopodin [Source:UniProtKB/Swiss-Prot;Acc:Q8CC35]	protein_coding	612.491	-0.91627	0.233704	-3.92065	8.83e-05	0.00215812
ENSMUSG00000063887	Nlgn1	Neuroligin-1 [Source:UniProtKB/Swiss-Prot;Acc:Q99K10]	protein_coding	391.529	1.12918	0.288205	3.91796	8.93e-05	0.00218015
ENSMUSG00000031788	Kifc3	Kinesin-like protein KIFC3 [Source:UniProtKB/Swiss-Prot;Acc:O35231]	protein_coding	71.0872	-1.92979	0.49279	-3.91606	9e-05	0.00219523
ENSMUSG00000071659	Hnrnpul2	Heteroous nuclear ribonucleoprotein U-like protein 2 [Source:UniProtKB/Swiss-Prot;Acc:Q00PI9]	protein_coding	1643.14	0.935995	0.23907	3.91514	9.04e-05	0.00219875
ENSMUSG00000074224	4932431P20Rik	RIKEN cDNA 4932431P20 gene [Source:MGI Symbol;Acc:MGI:2149781]	transcribed_unitary_pseudogene	21.7296	6.64496	1.69724	3.91516	9.03e-05	0.00219875
ENSMUSG00000109812	Gm45640	predicted gene 45640 [Source:MGI Symbol;Acc:MGI:5791476]	TEC	84.5914	-1.79425	0.458307	-3.91496	9.04e-05	0.00219875
ENSMUSG00000004565	Pnpla6	Mus musculus patatin-like phospholipase domain containing 6 (Pnpla6), transcript variant 4, mRNA. [Source:RefSeq mRNA;Acc:NM_001359122]	protein_coding	253.142	-1.12404	0.287215	-3.91359	9.09e-05	0.00220129
ENSMUSG00000025150	Cbr2	Carbonyl reductase [NADPH] 2 [Source:UniProtKB/Swiss-Prot;Acc:P08074]	protein_coding	43.4855	-2.42297	0.619036	-3.9141	9.07e-05	0.00220129
ENSMUSG00000030733	Sh2b1	SH2B adapter protein 1 [Source:UniProtKB/Swiss-Prot;Acc:Q91ZM2]	protein_coding	89.3555	-1.53901	0.393259	-3.91349	9.1e-05	0.00220129
ENSMUSG00000033278	Ptprm	protein tyrosine phosphatase, receptor type, M [Source:MGI Symbol;Acc:MGI:102694]	protein_coding	75.7288	-1.59043	0.406349	-3.91396	9.08e-05	0.00220129
ENSMUSG00000035342	Lzts2	Leucine zipper putative tumor suppressor 2 [Source:UniProtKB/Swiss-Prot;Acc:Q91YU6]	protein_coding	62.8701	-2.05423	0.524818	-3.91418	9.07e-05	0.00220129
ENSMUSG00000006476	Nsmf	NMDA receptor synaptonuclear signaling and neuronal migration factor [Source:UniProtKB/Swiss-Prot;Acc:Q99NF2]	protein_coding	109.22	-1.64793	0.421251	-3.91199	9.15e-05	0.00221287
ENSMUSG00000074405	Zfp865	zinc finger protein 865 [Source:MGI Symbol;Acc:MGI:2442656]	protein_coding	325.229	-0.89765	0.229648	-3.90881	9.28e-05	0.00223999
ENSMUSG00000109506	Gm44724	predicted gene 44724 [Source:MGI Symbol;Acc:MGI:5753300]	lincRNA	9.91393	7.09955	1.81731	3.90663	9.36e-05	0.00225804
ENSMUSG00000028551	Cdkn2c	Cyclin-dependent kinase 4 inhibitor C [Source:UniProtKB/Swiss-Prot;Acc:Q60772]	protein_coding	38.4276	2.21984	0.56837	3.90563	9.4e-05	0.00226519
ENSMUSG00000020260	Pofut2	protein O-fucosyltransferase 2 [Source:MGI Symbol;Acc:MGI:1916863]	protein_coding	175.009	-1.26722	0.324577	-3.90423	9.45e-05	0.00227615
ENSMUSG00000024862	Klc2	kinesin light chain 2 [Source:HGNC Symbol;Acc:HGNC:20716]	protein_coding	72.2659	-1.75035	0.448435	-3.90324	9.49e-05	0.00228093
ENSMUSG00000035236	Scai	Protein SCAI [Source:UniProtKB/Swiss-Prot;Acc:Q8C8N2]	protein_coding	1176.14	0.915126	0.234467	3.90301	9.5e-05	0.00228093
ENSMUSG00000049148	Plcxd3	phosphatidylinositol-specific phospholipase C, X domain containing 3 [Source:MGI Symbol;Acc:MGI:2442605]	protein_coding	43.6915	2.31401	0.592853	3.90318	9.49e-05	0.00228093
ENSMUSG00000024220	Zfp523	zinc finger protein 523 [Source:MGI Symbol;Acc:MGI:2687278]	protein_coding	137.877	-1.4558	0.373117	-3.90172	9.55e-05	0.00229089
ENSMUSG00000015437	Gzmb	granzyme B [Source:MGI Symbol;Acc:MGI:109267]	protein_coding	18.0914	-3.73732	0.958154	-3.90054	9.6e-05	0.00229986
ENSMUSG00000087461	C230014O12Rik	RIKEN cDNA C230014O12 gene [Source:MGI Symbol;Acc:MGI:3045377]	lincRNA	78.1108	1.4351	0.367952	3.90022	9.61e-05	0.00230064
ENSMUSG00000071984	Fndc1	fibronectin type III domain containing 1 [Source:HGNC Symbol;Acc:HGNC:21184]	protein_coding	84.3212	-1.44035	0.369407	-3.89909	9.66e-05	0.00230915
ENSMUSG00000031586	Rbpms	RNA-binding protein with multiple splicing [Source:UniProtKB/Swiss-Prot;Acc:Q9WVB0]	protein_coding	447.742	-1.24965	0.320747	-3.89606	9.78e-05	0.00233478
ENSMUSG00000056268	Dennd1b	DENN domain-containing protein 1B [Source:UniProtKB/Swiss-Prot;Acc:Q3U1T9]	protein_coding	838.527	0.89965	0.230919	3.89595	9.78e-05	0.00233478
ENSMUSG00000028582	Cc2d1b	Coiled-coil and C2 domain-containing protein 1B [Source:UniProtKB/Swiss-Prot;Acc:Q8BRN9]	protein_coding	133.332	-1.52328	0.391197	-3.89389	9.87e-05	0.00235243
ENSMUSG00000105290	Gm43528	predicted gene 43528 [Source:MGI Symbol;Acc:MGI:5663665]	TEC	173.218	1.43371	0.36828	3.89299	9.9e-05	0.00235885
ENSMUSG00000026792	Lrsam1	E3 ubiquitin-protein ligase LRSAM1 [Source:UniProtKB/Swiss-Prot;Acc:Q80ZI6]	protein_coding	55.7894	-2.00288	0.514569	-3.89235	9.93e-05	0.00236279
ENSMUSG00000074733	Zfp950	zinc finger protein 950 [Source:MGI Symbol;Acc:MGI:2652824]	protein_coding	1781.83	0.784532	0.201599	3.89155	9.96e-05	0.0023683
ENSMUSG00000069495	Epc2	Enhancer of polycomb homolog 2 [Source:UniProtKB/Swiss-Prot;Acc:Q8C0I4]	protein_coding	1044.14	0.901621	0.231722	3.89096	9.98e-05	0.00236951
ENSMUSG00000104860	Gm42510	predicted gene 42510 [Source:MGI Symbol;Acc:MGI:5662647]	TEC	65.4144	2.09939	0.539526	3.89117	9.98e-05	0.00236951
ENSMUSG00000042029	Ncapg2	non-SMC condensin II complex, subunit G2 [Source:MGI Symbol;Acc:MGI:1923294]	protein_coding	194.303	1.3142	0.337967	3.88853	0.000100852	0.00239103
ENSMUSG00000028059	Arhgef2	Rho guanine nucleotide exchange factor 2 [Source:UniProtKB/Swiss-Prot;Acc:Q60875]	protein_coding	510.216	-0.985685	0.253526	-3.8879	0.000101116	0.00239498
ENSMUSG00000030123	Plxnd1	plexin D1 [Source:MGI Symbol;Acc:MGI:2154244]	protein_coding	65.6877	-1.70193	0.437819	-3.88728	0.000101372	0.00239876
ENSMUSG00000037419	Endod1	Endonuclease domain-containing 1 protein [Source:UniProtKB/Swiss-Prot;Acc:Q8C522]	protein_coding	196.968	-1.16915	0.300865	-3.88596	0.000101927	0.00240958
ENSMUSG00000087242	C78197	expressed sequence C78197 [Source:MGI Symbol;Acc:MGI:2144636]	antisense	58.0053	-1.73698	0.447057	-3.88538	0.000102172	0.00241303
ENSMUSG00000021541	Trpc7	transient receptor potential cation channel, subfamily C, member 7 [Source:MGI Symbol;Acc:MGI:1349470]	protein_coding	65.7074	1.81911	0.468412	3.88358	0.000102931	0.00241723
ENSMUSG00000022235	Cmbl	Carboxymethylenebutenolidase homolog [Source:UniProtKB/Swiss-Prot;Acc:Q8R1G2]	protein_coding	177.399	1.19351	0.307255	3.88442	0.000102576	0.00241723
ENSMUSG00000022676	Snai2	snail family zinc finger 2 [Source:MGI Symbol;Acc:MGI:1096393]	protein_coding	73.5145	1.75291	0.451316	3.884	0.000102754	0.00241723
ENSMUSG00000025510	Cd151	CD151 antigen [Source:UniProtKB/Swiss-Prot;Acc:O35566]	protein_coding	167.421	-1.2829	0.33034	-3.88358	0.000102928	0.00241723
ENSMUSG00000029798	Herc6	E3 ISG15--protein ligase Herc6 [Source:UniProtKB/Swiss-Prot;Acc:F2Z461]	protein_coding	425.109	1.20233	0.30961	3.88336	0.000103022	0.00241723
ENSMUSG00000081406	Rps6-ps4	ribosomal protein S6, pseudogene 4 [Source:MGI Symbol;Acc:MGI:3650907]	processed_pseudogene	1973.11	1.14669	0.295267	3.88356	0.000102936	0.00241723
ENSMUSG00000097855	A930007I19Rik	RIKEN cDNA A930007I19 gene [Source:MGI Symbol;Acc:MGI:1925029]	lincRNA	33.8412	2.19711	0.565779	3.88333	0.000103036	0.00241723
ENSMUSG00000033124	Atg9a	autophagy-related protein 9A isoform b [Source:RefSeq peptide;Acc:NP_001275542]	protein_coding	132.719	-1.49565	0.385448	-3.88029	0.000104332	0.00244511
ENSMUSG00000036371	Serbp1	Plasminogen activator inhibitor 1 RNA-binding protein [Source:UniProtKB/Swiss-Prot;Acc:Q9CY58]	protein_coding	2827.17	0.774477	0.199617	3.87982	0.000104532	0.00244511
ENSMUSG00000037331	Larp1	La-related protein 1 [Source:UniProtKB/Swiss-Prot;Acc:Q6ZQ58]	protein_coding	1113.59	-0.909116	0.234331	-3.87962	0.000104622	0.00244511
ENSMUSG00000043496	Tril	TLR4 interactor with leucine rich repeats [Source:UniProtKB/Swiss-Prot;Acc:Q9DBY4]	protein_coding	63.9513	-2.07789	0.535555	-3.87989	0.000104505	0.00244511
ENSMUSG00000001098	Kctd10	potassium channel tetramerisation domain containing 10 [Source:MGI Symbol;Acc:MGI:2141207]	protein_coding	310.355	-1.08708	0.280257	-3.87887	0.000104944	0.00245031
ENSMUSG00000023017	Asic1	Acid-sensing ion channel 1 [Source:UniProtKB/Swiss-Prot;Acc:Q6NXK8]	protein_coding	146.027	-1.28578	0.331764	-3.8756	0.00010636	0.00248104
ENSMUSG00000041642	Kif21b	kinesin family member 21B [Source:HGNC Symbol;Acc:HGNC:29442]	protein_coding	568.14	-0.849073	0.219103	-3.87522	0.000106527	0.00248258
ENSMUSG00000026196	Bard1	BRCA1-associated RING domain protein 1 [Source:UniProtKB/Swiss-Prot;Acc:O70445]	protein_coding	28.7342	2.69272	0.695048	3.87414	0.000107	0.00249124
ENSMUSG00000024302	Dtna	Dystrobrevin alpha [Source:UniProtKB/Swiss-Prot;Acc:Q9D2N4]	protein_coding	298.859	-1.09407	0.282434	-3.87372	0.000107185	0.00249319
ENSMUSG00000020524	Gria1	Glutamate receptor 1 [Source:UniProtKB/Swiss-Prot;Acc:P23818]	protein_coding	221.471	-1.3239	0.341795	-3.87337	0.000107343	0.0024945
ENSMUSG00000028961	Pgd	phosphogluconate dehydrogenase [Source:MGI Symbol;Acc:MGI:97553]	protein_coding	194.898	-1.20006	0.309958	-3.87169	0.000108083	0.00250934
ENSMUSG00000038388	Mpp6	membrane protein, palmitoylated 6 (MAGUK p55 subfamily member 6) [Source:MGI Symbol;Acc:MGI:1927340]	protein_coding	303.467	1.10679	0.28603	3.8695	0.000109059	0.00252723
ENSMUSG00000085651	Gm11695	predicted gene 11695 [Source:MGI Symbol;Acc:MGI:3649841]	antisense	19.7262	3.33955	0.863034	3.86954	0.00010904	0.00252723
ENSMUSG00000028854	Slc9a1	solute carrier family 9 (sodium/hydrogen exchanger), member 1 [Source:MGI Symbol;Acc:MGI:102462]	protein_coding	225.185	-1.10492	0.285573	-3.86913	0.000109226	0.00252872
ENSMUSG00000027111	Itga6	Integrin alpha-6 Integrin alpha-6 heavy chain Integrin alpha-6 light chain [Source:UniProtKB/Swiss-Prot;Acc:Q61739]	protein_coding	321.802	-1.49022	0.385193	-3.86877	0.000109385	0.00253003
ENSMUSG00000026965	Anapc2	Anaphase-promoting complex subunit 2 [Source:UniProtKB/Swiss-Prot;Acc:Q8BZQ7]	protein_coding	140.294	-1.20733	0.312173	-3.86751	0.000109952	0.00253837
ENSMUSG00000027680	Fxr1	Fragile X mental retardation syndrome-related protein 1 [Source:UniProtKB/Swiss-Prot;Acc:Q61584]	protein_coding	1430.83	0.810904	0.20966	3.86771	0.000109864	0.00253837
ENSMUSG00000056153	Socs6	Suppressor of cytokine signaling 6 [Source:UniProtKB/Swiss-Prot;Acc:Q9JLY0]	protein_coding	317.456	0.947338	0.245024	3.86631	0.000110495	0.00254852
ENSMUSG00000020024	Cep83	Centrosomal protein of 83 kDa [Source:UniProtKB/Swiss-Prot;Acc:Q9D5R3]	protein_coding	249.21	1.10544	0.286022	3.86489	0.000111138	0.00256096
ENSMUSG00000022119	Rbm26	RNA-binding protein 26 [Source:UniProtKB/Swiss-Prot;Acc:Q6NZN0]	protein_coding	1631.94	0.780222	0.201893	3.86454	0.000111298	0.00256225
ENSMUSG00000020661	Dnmt3a	DNA (cytosine-5)-methyltransferase 3A [Source:UniProtKB/Swiss-Prot;Acc:O88508]	protein_coding	1168.8	-0.848829	0.219681	-3.86391	0.000111585	0.00256405
ENSMUSG00000024740	Ddb1	DNA damage-binding protein 1 [Source:UniProtKB/Swiss-Prot;Acc:Q3U1J4]	protein_coding	702.255	-0.784559	0.203046	-3.86394	0.000111572	0.00256405
ENSMUSG00000033965	Slc16a2	solute carrier family 16 (monocarboxylic acid transporters), member 2 [Source:MGI Symbol;Acc:MGI:1203732]	protein_coding	311.758	-1.27407	0.329789	-3.86329	0.000111872	0.00256825
ENSMUSG00000002265	Peg3	Paternally-expressed 3 protein [Source:UniProtKB/Swiss-Prot;Acc:Q3URU2]	protein_coding	36775.5	0.649852	0.168287	3.86158	0.000112656	0.00258321
ENSMUSG00000105341	Gm43817	predicted gene 43817 [Source:MGI Symbol;Acc:MGI:5663954]	TEC	52.4692	1.90942	0.494488	3.86141	0.000112733	0.00258321
ENSMUSG00000031715	Smarca5	SWI/SNF-related matrix-associated actin-dependent regulator of chromatin subfamily A member 5 [Source:UniProtKB/Swiss-Prot;Acc:Q91ZW3]	protein_coding	1406.93	1.23592	0.320127	3.86072	0.000113054	0.00258816
ENSMUSG00000034210	Efcab14	EF-hand calcium-binding domain-containing protein 14 [Source:UniProtKB/Swiss-Prot;Acc:Q8BGQ6]	protein_coding	1761.17	0.779145	0.201838	3.86025	0.000113269	0.00259068
ENSMUSG00000039285	Azi2	5-azacytidine-induced protein 2 [Source:UniProtKB/Swiss-Prot;Acc:Q9QYP6]	protein_coding	612.868	0.901406	0.233538	3.85979	0.000113484	0.00259078
ENSMUSG00000104470	Gm38207	predicted gene, 38207 [Source:MGI Symbol;Acc:MGI:5611435]	TEC	8.7011	7.31539	1.89517	3.86001	0.000113381	0.00259078
ENSMUSG00000036980	Taf6	Mus musculus TATA-box binding protein associated factor 6 (Taf6), transcript variant 4, mRNA. [Source:RefSeq mRNA;Acc:NM_001356602]	protein_coding	135.346	-1.37152	0.355375	-3.85937	0.000113679	0.00259166
ENSMUSG00000055322	Tns1	tensin 1 [Source:MGI Symbol;Acc:MGI:104552]	protein_coding	550.77	-1.34896	0.349546	-3.85917	0.000113773	0.00259166
ENSMUSG00000066357	Wdr6	WD repeat domain 6 [Source:MGI Symbol;Acc:MGI:1930140]	protein_coding	312	-1.20295	0.311724	-3.85903	0.000113838	0.00259166
ENSMUSG00000069769	Msi2	RNA-binding 2 [Source:UniProtKB/Swiss-Prot;Acc:Q920Q6]	protein_coding	6317.42	0.971737	0.251833	3.85866	0.000114009	0.00259314
ENSMUSG00000025224	Gbf1	golgi brefeldin A resistant guanine nucleotide exchange factor 1 [Source:HGNC Symbol;Acc:HGNC:4181]	protein_coding	953.255	-0.800242	0.207434	-3.85781	0.000114406	0.0025965
ENSMUSG00000037852	Cpe	Carboxypeptidase E [Source:UniProtKB/Swiss-Prot;Acc:Q00493]	protein_coding	3347.69	1.10472	0.28637	3.85767	0.000114473	0.0025965
ENSMUSG00000095463	Entpd4	Ectonucleoside triphosphate diphosphohydrolase 4 [Source:UniProtKB/Swiss-Prot;Acc:Q9DBT4]	protein_coding	192.546	-1.52156	0.394394	-3.85796	0.000114336	0.0025965
ENSMUSG00000045205	Dpy19l4	Probable C-mannosyltransferase DPY19L4 [Source:UniProtKB/Swiss-Prot;Acc:A2AJQ3]	protein_coding	1753.84	1.10598	0.286713	3.85744	0.000114579	0.00259652
ENSMUSG00000017314	Mpp2	Mus musculus membrane protein, palmitoylated 2 (MAGUK p55 subfamily member 2) (Mpp2), transcript variant 1, mRNA. [Source:RefSeq mRNA;Acc:NM_001356324]	protein_coding	416.698	-1.00073	0.259594	-3.85498	0.000115741	0.00262045
ENSMUSG00000042323	Pbrm1	Protein polybromo-1 [Source:UniProtKB/Swiss-Prot;Acc:Q8BSQ9]	protein_coding	2321.42	0.869399	0.225612	3.85351	0.000116435	0.00263374
ENSMUSG00000038612	Mcl1	Induced myeloid leukemia cell differentiation [Source:UniProtKB/Swiss-Prot;Acc:P97287]	protein_coding	1536.6	1.16863	0.303283	3.85328	0.000116547	0.00263385
ENSMUSG00000055370	Gm9968	0	lincRNA	161.853	1.28111	0.33264	3.85133	0.000117476	0.00264998
ENSMUSG00000058793	Cds2	Phosphatidate cytidylyltransferase 2 [Source:UniProtKB/Swiss-Prot;Acc:Q99L43]	protein_coding	2090.24	-0.835616	0.216962	-3.85144	0.000117427	0.00264998
ENSMUSG00000024899	Papss2	Bifunctional 3'-phosphoadenosine 5'-phosphosulfate synthase 2 Sulfate adenylyltransferase Adenylyl-sulfate kinase [Source:UniProtKB/Swiss-Prot;Acc:O88428]	protein_coding	64.3154	1.85315	0.48154	3.84837	0.000118905	0.00267719
ENSMUSG00000027323	Rad51	DNA repair 1 [Source:UniProtKB/Swiss-Prot;Acc:Q08297]	protein_coding	44.2423	2.03974	0.530014	3.84846	0.000118861	0.00267719
ENSMUSG00000037058	Paip2	Polyadenylate-binding protein-interacting protein 2 [Source:UniProtKB/Swiss-Prot;Acc:Q9D6V8]	protein_coding	949.555	0.983602	0.255603	3.84816	0.000119008	0.00267719
ENSMUSG00000097447	Gm26630	predicted gene, 26630 [Source:MGI Symbol;Acc:MGI:5477124]	processed_transcript	8.16368	7.05947	1.83495	3.84722	0.000119464	0.00268501
ENSMUSG00000034586	Hid1	Mus musculus HID1 domain containing (Hid1), transcript variant 2, mRNA. [Source:RefSeq mRNA;Acc:NM_001346774]	protein_coding	542.002	-0.861811	0.224029	-3.84688	0.000119634	0.00268636
ENSMUSG00000035776	Cd99l2	CD99 antigen-like protein 2 [Source:UniProtKB/Swiss-Prot;Acc:Q8BIF0]	protein_coding	527.993	-1.00421	0.261062	-3.84665	0.000119746	0.00268643
ENSMUSG00000106099	Gm42664	predicted gene 42664 [Source:MGI Symbol;Acc:MGI:5662801]	sense_intronic	265.016	1.2377	0.321929	3.84464	0.00012073	0.00270605
ENSMUSG00000072763	5430403G16Rik	RIKEN cDNA 5430403G16 gene [Source:MGI Symbol;Acc:MGI:1924450]	protein_coding	98.902	1.61597	0.420347	3.84437	0.000120863	0.00270657
ENSMUSG00000023940	Sgo1	Shugoshin 1 [Source:UniProtKB/Swiss-Prot;Acc:Q9CXH7]	protein_coding	31.4091	2.55739	0.66587	3.84067	0.000122696	0.00274513
ENSMUSG00000034156	Tspoap1	Peripheral-type benzodiazepine receptor-associated protein 1 [Source:UniProtKB/Swiss-Prot;Acc:Q7TNF8]	protein_coding	68.3643	-1.90599	0.496736	-3.83704	0.000124528	0.00278358
ENSMUSG00000091896	Ube2d2a	ubiquitin-conjugating enzyme E2D 2A [Source:MGI Symbol;Acc:MGI:1930715]	protein_coding	651.691	1.37539	0.358651	3.83491	0.00012561	0.00280523
ENSMUSG00000020866	Cacna1g	calcium channel, voltage-dependent, T type, alpha 1G subunit [Source:MGI Symbol;Acc:MGI:1201678]	protein_coding	46.3865	-1.92495	0.50201	-3.83449	0.000125824	0.00280616
ENSMUSG00000025255	Zfhx4	zinc finger homeodomain 4 [Source:MGI Symbol;Acc:MGI:2137668]	protein_coding	5661.94	0.893748	0.233088	3.83438	0.00012588	0.00280616
ENSMUSG00000009394	Syn2	Synapsin-2 [Source:UniProtKB/Swiss-Prot;Acc:Q64332]	protein_coding	226.394	-1.26422	0.329736	-3.83405	0.000126052	0.00280745
ENSMUSG00000028047	Thbs3	Thrombospondin-3 [Source:UniProtKB/Swiss-Prot;Acc:Q05895]	protein_coding	63.5528	-2.02594	0.528684	-3.83205	0.000127081	0.0028278
ENSMUSG00000005045	Chd5	Chromodomain-helicase-DNA-binding protein 5 [Source:UniProtKB/Swiss-Prot;Acc:A2A8L1]	protein_coding	978.483	-1.12056	0.292436	-3.83182	0.000127198	0.00282785
ENSMUSG00000015970	Chdh	Choline dehydrogenase, mitochondrial [Source:UniProtKB/Swiss-Prot;Acc:Q8BJ64]	protein_coding	87.5465	-1.56243	0.407795	-3.8314	0.000127415	0.00283013
ENSMUSG00000058546	Rpl23a	ribosomal protein L23A [Source:MGI Symbol;Acc:MGI:3040672]	protein_coding	510.278	1.19952	0.313339	3.82818	0.000129096	0.00286489
ENSMUSG00000015671	Psma2	Proteasome subunit alpha type-2 [Source:UniProtKB/Swiss-Prot;Acc:P49722]	protein_coding	287.479	1.15957	0.302945	3.82767	0.000129361	0.00286819
ENSMUSG00000110654	Gm45746	predicted gene 45746 [Source:MGI Symbol;Acc:MGI:5804861]	TEC	7.48764	7.00065	1.82915	3.82728	0.000129568	0.00287018
ENSMUSG00000055485	Soga1	suppressor of glucose, autophagy associated 1 [Source:HGNC Symbol;Acc:HGNC:16111]	protein_coding	354.445	-1.11979	0.292633	-3.82661	0.000129921	0.00287542
ENSMUSG00000026927	Sdccag3	Serologically defined colon cancer antigen 3 homolog [Source:UniProtKB/Swiss-Prot;Acc:A2AIW0]	protein_coding	168.284	-1.31955	0.344892	-3.82598	0.000130251	0.00287756
ENSMUSG00000053411	Cbx7	Chromobox protein homolog 7 [Source:UniProtKB/Swiss-Prot;Acc:Q8VDS3]	protein_coding	290.939	-1.12324	0.293571	-3.82612	0.00013018	0.00287756
ENSMUSG00000020380	Rad50	RAD50 double strand break repair protein [Source:MGI Symbol;Acc:MGI:109292]	protein_coding	590.503	1.01867	0.266283	3.82552	0.000130494	0.00288034
ENSMUSG00000095954	Gm3183	0	protein_coding	8.62674	7.00079	1.83026	3.82502	0.000130759	0.0028836
ENSMUSG00000007783	Cpt1c	Mus musculus carnitine palmitoyltransferase 1c (Cpt1c), transcript variant 3, mRNA. [Source:RefSeq mRNA;Acc:NM_001357670]	protein_coding	102.151	-1.74497	0.456302	-3.82415	0.000131224	0.00289127
ENSMUSG00000029123	Stk32b	Serine/threonine-protein kinase 32B [Source:UniProtKB/Swiss-Prot;Acc:Q9JJX8]	protein_coding	37.9817	2.13357	0.557973	3.82379	0.000131418	0.00289295
ENSMUSG00000028433	Ubap2	ubiquitin-associated protein 2 [Source:MGI Symbol;Acc:MGI:1916176]	protein_coding	585.815	-0.846333	0.221359	-3.82335	0.000131653	0.00289554
ENSMUSG00000091509	Gm17066	predicted gene 17066 [Source:MGI Symbol;Acc:MGI:4937893]	processed_transcript	95.6033	1.57146	0.41105	3.82303	0.000131821	0.00289658
ENSMUSG00000104263	9430062P05Rik	RIKEN cDNA 9430062P05 gene [Source:MGI Symbol;Acc:MGI:2441746]	TEC	9.91189	6.80188	1.77928	3.82282	0.000131935	0.00289658
ENSMUSG00000018537	Pcgf2	Polycomb group RING finger protein 2 [Source:UniProtKB/Swiss-Prot;Acc:P23798]	protein_coding	271.14	-1.30877	0.342396	-3.82239	0.000132162	0.00289898
ENSMUSG00000019927	Ube2d1	ubiquitin-conjugating enzyme E2D 1 [Source:MGI Symbol;Acc:MGI:2384911]	protein_coding	364.734	1.2538	0.328148	3.82084	0.000132996	0.00291208
ENSMUSG00000026463	Atp2b4	Plasma membrane calcium-transporting ATPase 4 [Source:UniProtKB/Swiss-Prot;Acc:Q6Q477]	protein_coding	1061.02	-1.1631	0.304409	-3.82085	0.00013299	0.00291208
ENSMUSG00000048562	Sp8	Transcription factor Sp8 [Source:UniProtKB/Swiss-Prot;Acc:Q8BMJ8]	protein_coding	27.502	2.96362	0.776006	3.81906	0.000133959	0.00292955
ENSMUSG00000070501	Ifi214	0	protein_coding	11.4433	3.98897	1.04452	3.81893	0.000134032	0.00292955
ENSMUSG00000027009	Itga4	integrin subunit alpha 4 [Source:HGNC Symbol;Acc:HGNC:6140]	protein_coding	167.479	1.25471	0.328634	3.81796	0.000134558	0.00293844
ENSMUSG00000073062	Zxdb	zinc finger, X-linked, duplicated B [Source:MGI Symbol;Acc:MGI:3694898]	protein_coding	218.773	1.24626	0.326455	3.81754	0.00013479	0.00294091
ENSMUSG00000033228	Scaf11	SR-related CTD associated factor 11 [Source:HGNC Symbol;Acc:HGNC:10784]	protein_coding	2104.29	0.863611	0.226287	3.81644	0.00013539	0.0029512
ENSMUSG00000109157	Gm44829	predicted gene 44829 [Source:MGI Symbol;Acc:MGI:5753405]	TEC	129.443	1.72604	0.452289	3.81624	0.000135502	0.0029512
ENSMUSG00000032366	Tpm1	tropomyosin 1, alpha [Source:MGI Symbol;Acc:MGI:98809]	protein_coding	1011.41	-0.960763	0.251815	-3.81535	0.000135992	0.00295665
ENSMUSG00000033007	Asic4	Acid-sensing ion channel 4 [Source:UniProtKB/Swiss-Prot;Acc:Q7TNS7]	protein_coding	89.7601	-1.69759	0.444918	-3.81552	0.000135896	0.00295665
ENSMUSG00000082195	Gm13034	0	processed_pseudogene	9.96826	7.19082	1.88489	3.81498	0.000136194	0.00295843
ENSMUSG00000026748	Plxdc2	Plexin domain-containing protein 2 [Source:UniProtKB/Swiss-Prot;Acc:Q9DC11]	protein_coding	450.798	1.10351	0.289328	3.81404	0.000136713	0.00296548
ENSMUSG00000063894	Zkscan8	zinc finger with KRAB and SCAN domains 8 [Source:MGI Symbol;Acc:MGI:1913815]	protein_coding	905.928	0.9582	0.251235	3.81396	0.000136759	0.00296548
ENSMUSG00000027977	Ndst3	N-deacetylase/N-sulfotransferase (heparan glucosaminyl) 3 [Source:MGI Symbol;Acc:MGI:1932544]	protein_coding	1176.65	0.996221	0.261243	3.8134	0.00013707	0.00296962
ENSMUSG00000054976	Nyap2	neuronal tyrosine-phophorylated phosphoinositide 3-kinase adaptor 2 [Source:MGI Symbol;Acc:MGI:2443135]	protein_coding	1066.29	1.01124	0.265277	3.81203	0.000137829	0.00298343
ENSMUSG00000037722	Gnpnat1	glucosamine-phosphate N-acetyltransferase 1 [Source:MGI Symbol;Acc:MGI:1858963]	protein_coding	131.66	1.24581	0.327039	3.80934	0.000139336	0.00301339
ENSMUSG00000040370	Etfrf1	Electron transfer flavoprotein regulatory factor 1 [Source:UniProtKB/Swiss-Prot;Acc:Q91V16]	protein_coding	214.061	1.47939	0.388467	3.80828	0.000139935	0.00302371
ENSMUSG00000054808	Actn4	Alpha-actinin-4 [Source:UniProtKB/Swiss-Prot;Acc:P57780]	protein_coding	392.179	-0.95219	0.250113	-3.80705	0.000140636	0.00303618
ENSMUSG00000001424	Snd1	Staphylococcal nuclease domain-containing protein 1 [Source:UniProtKB/Swiss-Prot;Acc:Q78PY7]	protein_coding	600.1	-0.923707	0.242715	-3.80573	0.000141388	0.00304176
ENSMUSG00000039952	Dag1	Dystroglycan Alpha-dystroglycan Beta-dystroglycan [Source:UniProtKB/Swiss-Prot;Acc:Q62165]	protein_coding	875.105	-0.817065	0.214686	-3.80586	0.000141313	0.00304176
ENSMUSG00000048385	Scrt1	Transcriptional repressor scratch 1 [Source:UniProtKB/Swiss-Prot;Acc:Q99M85]	protein_coding	111.201	-1.27914	0.336067	-3.8062	0.000141117	0.00304176
ENSMUSG00000089706	B230216N24Rik	RIKEN cDNA B230216N24 gene [Source:MGI Symbol;Acc:MGI:1925853]	processed_transcript	327.944	1.59013	0.417809	3.80589	0.000141296	0.00304176
ENSMUSG00000024259	Slc25a46	Mus musculus solute carrier family 25, member 46 (Slc25a46), transcript variant 2, mRNA. [Source:RefSeq mRNA;Acc:NM_001357461]	protein_coding	853.584	1.2667	0.332916	3.80486	0.000141882	0.0030444
ENSMUSG00000026866	Kynu	kynureninase [Source:HGNC Symbol;Acc:HGNC:6469]	protein_coding	32.7305	2.24903	0.591092	3.80487	0.000141876	0.0030444
ENSMUSG00000055737	Ghr	Growth hormone receptor Growth hormone-binding protein [Source:UniProtKB/Swiss-Prot;Acc:P16882]	protein_coding	355.635	1.13861	0.299221	3.80526	0.000141655	0.0030444
ENSMUSG00000040007	Bahd1	bromo adjacent homology domain containing 1 [Source:HGNC Symbol;Acc:HGNC:29153]	protein_coding	96.4302	-1.41133	0.370951	-3.80463	0.000142015	0.00304461
ENSMUSG00000035623	Rsf1	remodeling and spacing factor 1 [Source:HGNC Symbol;Acc:HGNC:18118]	protein_coding	2596.53	0.93383	0.245521	3.80347	0.000142684	0.00305629
ENSMUSG00000034570	Inpp5j	Phosphatidylinositol 4,5-bisphosphate 5-phosphatase A [Source:UniProtKB/Swiss-Prot;Acc:P59644]	protein_coding	99.3665	-1.45707	0.383162	-3.80275	0.000143099	0.00305986
ENSMUSG00000055480	Zfp458	zinc finger protein 458 [Source:MGI Symbol;Acc:MGI:3040691]	protein_coding	159.782	1.48686	0.390975	3.80296	0.000142979	0.00305986
ENSMUSG00000021506	Pitx1	paired-like homeodomain transcription factor 1 [Source:MGI Symbol;Acc:MGI:107374]	protein_coding	101.305	-1.8644	0.490327	-3.80236	0.000143327	0.00306099
ENSMUSG00000037887	Dusp8	Dual specificity protein phosphatase 8 [Source:UniProtKB/Swiss-Prot;Acc:O09112]	protein_coding	162.196	-1.08063	0.284225	-3.80201	0.000143525	0.00306099
ENSMUSG00000053825	Ppfia2	protein tyrosine phosphatase, receptor type, f polypeptide (PTPRF), interacting protein (liprin), alpha 2 [Source:MGI Symbol;Acc:MGI:2443834]	protein_coding	1607.29	0.924277	0.243096	3.80211	0.000143468	0.00306099
ENSMUSG00000071415	Rpl23	60S ribosomal protein L23 [Source:UniProtKB/Swiss-Prot;Acc:P62830]	protein_coding	278.845	1.40709	0.370112	3.80178	0.00014366	0.00306122
ENSMUSG00000018654	Ikzf1	IKAROS family zinc finger 1 [Source:MGI Symbol;Acc:MGI:1342540]	protein_coding	52.5243	1.82755	0.48079	3.80114	0.00014403	0.00306175
ENSMUSG00000029033	Acap3	ArfGAP with coiled-coil, ankyrin repeat and PH domains 3 [Source:MGI Symbol;Acc:MGI:2153589]	protein_coding	90.2177	-1.61738	0.425504	-3.8011	0.000144057	0.00306175
ENSMUSG00000029178	Klf3	Krueppel-like factor 3 [Source:UniProtKB/Swiss-Prot;Acc:Q60980]	protein_coding	1096.03	0.773071	0.20337	3.8013	0.000143938	0.00306175
ENSMUSG00000026043	Col3a1	Collagen alpha-1(III) chain [Source:UniProtKB/Swiss-Prot;Acc:P08121]	protein_coding	93.6727	1.92596	0.506902	3.79946	0.000145011	0.00307937
ENSMUSG00000037692	Ahdc1	AT-hook DNA-binding motif-containing protein 1 [Source:UniProtKB/Swiss-Prot;Acc:Q6PAL7]	protein_coding	236.89	-1.27543	0.335753	-3.79871	0.00014545	0.00308602
ENSMUSG00000022614	Lmf2	Lipase maturation factor 2 [Source:UniProtKB/Swiss-Prot;Acc:Q8C3X8]	protein_coding	69.486	-1.62374	0.427526	-3.79799	0.000145873	0.00309234
ENSMUSG00000017929	B4galt5	Beta-1,4-galactosyltransferase 5 [Source:UniProtKB/Swiss-Prot;Acc:Q9JMK0]	protein_coding	259.139	-1.3454	0.354307	-3.79727	0.000146297	0.00309599
ENSMUSG00000103270	Gm37915	predicted gene, 37915 [Source:MGI Symbol;Acc:MGI:5611143]	antisense	11.1265	6.45059	1.69866	3.79746	0.000146187	0.00309599
ENSMUSG00000022255	Mtdh	Protein LYRIC [Source:UniProtKB/Swiss-Prot;Acc:Q80WJ7]	protein_coding	1485.2	0.770849	0.203016	3.79698	0.000146469	0.00309697
ENSMUSG00000102073	Gm6818	predicted gene 6818 [Source:MGI Symbol;Acc:MGI:3645331]	unprocessed_pseudogene	8.81565	7.24196	1.90757	3.79644	0.000146791	0.00310111
ENSMUSG00000054934	Kcnmb4	Calcium-activated potassium channel subunit beta-4 [Source:UniProtKB/Swiss-Prot;Acc:Q9JIN6]	protein_coding	291.277	1.13242	0.298375	3.79529	0.000147473	0.00311285
ENSMUSG00000039633	Lonrf1	LON peptidase N-terminal domain and ring finger 1 [Source:HGNC Symbol;Acc:HGNC:26302]	protein_coding	283.153	1.40967	0.371467	3.79487	0.000147719	0.00311538
ENSMUSG00000045790	Ccdc149	coiled-coil domain containing 149 [Source:MGI Symbol;Acc:MGI:2685293]	protein_coding	186.346	-1.09916	0.289792	-3.79291	0.000148892	0.00313743
ENSMUSG00000031198	Fundc2	FUN14 domain-containing protein 2 [Source:UniProtKB/Swiss-Prot;Acc:Q9D6K8]	protein_coding	499.986	1.09025	0.287664	3.79001	0.000150638	0.00316881
ENSMUSG00000042308	Setd1a	SET domain containing 1A [Source:MGI Symbol;Acc:MGI:2446244]	protein_coding	349.826	-1.39073	0.366932	-3.79014	0.00015056	0.00316881
ENSMUSG00000013089	Etv5	ETS translocation variant 5 [Source:UniProtKB/Swiss-Prot;Acc:Q9CXC9]	protein_coding	220.444	-1.03095	0.272051	-3.78956	0.000150914	0.00317191
ENSMUSG00000034730	Adgrb1	Adhesion G protein-coupled receptor B1 Vasculostatin-120 Vasculostatin-40 [Source:UniProtKB/Swiss-Prot;Acc:Q3UHD1]	protein_coding	206.747	-1.38126	0.36463	-3.78811	0.000151799	0.00318777
ENSMUSG00000034245	Hdac11	Histone deacetylase 11 [Source:UniProtKB/Swiss-Prot;Acc:Q91WA3]	protein_coding	415.157	-1.02418	0.270504	-3.78619	0.000152976	0.00320976
ENSMUSG00000076432	Ywhaq	tyrosine 3-monooxygenase/tryptophan 5-monooxygenase activation protein theta [Source:MGI Symbol;Acc:MGI:891963]	protein_coding	1447.92	1.13512	0.29983	3.78588	0.000153165	0.00321099
ENSMUSG00000067698	Gm10220	0	protein_coding	9.61452	7.26027	1.9182	3.78494	0.000153747	0.00322045
ENSMUSG00000025372	Baiap2	Brain-specific angiosis inhibitor 1-associated protein 2 [Source:UniProtKB/Swiss-Prot;Acc:Q8BKX1]	protein_coding	77.3131	-1.57557	0.41635	-3.78425	0.000154172	0.00322386
ENSMUSG00000029918	Mrps33	28S ribosomal protein S33, mitochondrial [Source:UniProtKB/Swiss-Prot;Acc:Q9D2R8]	protein_coding	220.425	1.14273	0.301957	3.7844	0.000154081	0.00322386
ENSMUSG00000002625	Akap8l	A-kinase anchoring protein 8 like [Source:HGNC Symbol;Acc:HGNC:29857]	protein_coding	116.901	-1.40086	0.370338	-3.78265	0.000155168	0.00323417
ENSMUSG00000036687	Tmem184a	transmembrane protein 184a [Source:MGI Symbol;Acc:MGI:2385897]	protein_coding	176.142	-1.24954	0.330337	-3.78261	0.00015519	0.00323417
ENSMUSG00000036769	Wdr44	WD repeat domain 44 [Source:MGI Symbol;Acc:MGI:1919654]	protein_coding	222.274	1.0795	0.285376	3.78271	0.000155128	0.00323417
ENSMUSG00000058740	Kcnt1	Potassium channel subfamily T member 1 [Source:UniProtKB/Swiss-Prot;Acc:Q6ZPR4]	protein_coding	218.699	-1.45679	0.38508	-3.78308	0.000154899	0.00323417
ENSMUSG00000031553	Adam3	A disintegrin and metallopeptidase domain 3 [Source:UniProtKB/Swiss-Prot;Acc:F8VQ03]	protein_coding	26.4384	2.56384	0.67796	3.7817	0.000155761	0.00324332
ENSMUSG00000050912	Tmem123	transmembrane protein 123 [Source:MGI Symbol;Acc:MGI:1919179]	protein_coding	530.027	1.13028	0.299031	3.77982	0.000156943	0.00326518
ENSMUSG00000034247	Plekhm1	Pleckstrin homology domain-containing family M member 1 [Source:UniProtKB/Swiss-Prot;Acc:Q7TSI1]	protein_coding	202.901	-1.01291	0.268014	-3.7793	0.000157269	0.0032692
ENSMUSG00000031543	Ank1	Ankyrin-1 [Source:UniProtKB/Swiss-Prot;Acc:Q02357]	protein_coding	330.969	-1.09596	0.290232	-3.77616	0.000159268	0.00330796
ENSMUSG00000026429	Ube2t	ubiquitin-conjugating enzyme E2T [Source:MGI Symbol;Acc:MGI:1914446]	protein_coding	41.4428	2.0482	0.542555	3.7751	0.000159942	0.00331918
ENSMUSG00000041734	Kirrel	Kin of IRRE-like protein 1 [Source:UniProtKB/Swiss-Prot;Acc:Q80W68]	protein_coding	117.915	-1.68406	0.446451	-3.7721	0.000161877	0.00335649
ENSMUSG00000024830	Rps6kb2	ribosomal protein S6 kinase, polypeptide 2 [Source:MGI Symbol;Acc:MGI:1927343]	protein_coding	68.3749	-1.68473	0.446679	-3.77169	0.000162148	0.00335929
ENSMUSG00000028327	Stra6l	Stimulated by retinoic acid 6 protein-like [Source:UniProtKB/Swiss-Prot;Acc:Q9DBN1]	protein_coding	7.6727	6.87296	1.82244	3.7713	0.000162396	0.00336161
ENSMUSG00000040711	Sh3pxd2b	SH3 and PX domain-containing protein 2B [Source:UniProtKB/Swiss-Prot;Acc:A2AAY5]	protein_coding	132.978	-1.73114	0.459089	-3.77082	0.000162715	0.00336302
ENSMUSG00000070423	Olfr558	olfactory receptor family 51 subfamily E member 1 [Source:HGNC Symbol;Acc:HGNC:15194]	protein_coding	8.01744	6.76762	1.79475	3.77078	0.000162738	0.00336302
ENSMUSG00000066232	Ipo7	Importin-7 [Source:UniProtKB/Swiss-Prot;Acc:Q9EPL8]	protein_coding	757.438	0.954012	0.253038	3.77024	0.00016309	0.00336748
ENSMUSG00000029098	Acox3	Mus musculus acyl-Coenzyme A oxidase 3, pristanoyl (Acox3), transcript variant 3, mRNA. [Source:RefSeq mRNA;Acc:NM_001357019]	protein_coding	155.131	-1.1723	0.310976	-3.76974	0.000163421	0.00337148
ENSMUSG00000024812	Tjp2	Tight junction protein ZO-2 [Source:UniProtKB/Swiss-Prot;Acc:Q9Z0U1]	protein_coding	234.649	-1.2226	0.324484	-3.76784	0.000164665	0.0033943
ENSMUSG00000058558	Rpl5	ribosomal protein L5 [Source:MGI Symbol;Acc:MGI:102854]	protein_coding	381.737	1.20713	0.320453	3.76694	0.000165263	0.00340377
ENSMUSG00000025905	Oprk1	Kappa-type opioid receptor [Source:UniProtKB/Swiss-Prot;Acc:P33534]	protein_coding	14.7723	4.55191	1.20853	3.76648	0.000165565	0.00340715
ENSMUSG00000038828	Tmem214	Transmembrane protein 214 [Source:UniProtKB/Swiss-Prot;Acc:Q8BM55]	protein_coding	344.42	-1.02154	0.271262	-3.76587	0.000165972	0.00341267
ENSMUSG00000028023	Pitx2	paired-like homeodomain transcription factor 2 [Source:MGI Symbol;Acc:MGI:109340]	protein_coding	192.534	-1.32994	0.353269	-3.76467	0.000166768	0.00342618
ENSMUSG00000023284	Zfp605	zinc finger protein 605 [Source:MGI Symbol;Acc:MGI:2444933]	protein_coding	275.589	0.993667	0.263984	3.76412	0.000167134	0.00342752
ENSMUSG00000029687	Ezh2	Histone-lysine N-methyltransferase EZH2 [Source:UniProtKB/Swiss-Prot;Acc:Q61188]	protein_coding	152.079	1.16879	0.310523	3.76395	0.00016725	0.00342752
ENSMUSG00000030276	Ttll3	tubulin tyrosine ligase-like family, member 3 [Source:MGI Symbol;Acc:MGI:2141418]	protein_coding	75.1913	-1.65977	0.440949	-3.76409	0.000167157	0.00342752
ENSMUSG00000096141	Dnah7a	0	protein_coding	30.1352	2.82385	0.75074	3.76142	0.000168954	0.00345955
ENSMUSG00000036676	Tmtc3	transmembrane and tetratricopeptide repeat containing 3 [Source:MGI Symbol;Acc:MGI:3036255]	protein_coding	805.53	1.10356	0.293438	3.76079	0.000169375	0.00346529
ENSMUSG00000024527	Afg3l2	AFG3-like protein 2 [Source:UniProtKB/Swiss-Prot;Acc:Q8JZQ2]	protein_coding	461.476	-0.890892	0.236975	-3.75943	0.000170301	0.00348135
ENSMUSG00000068220	Lgals1	Galectin-1 [Source:UniProtKB/Swiss-Prot;Acc:P16045]	protein_coding	12.9692	3.96281	1.05465	3.75746	0.000171644	0.0035059
ENSMUSG00000028647	Mycbp	c-Myc-binding protein [Source:UniProtKB/Swiss-Prot;Acc:Q9EQS3]	protein_coding	434.384	1.21094	0.322318	3.75698	0.000171977	0.00350978
ENSMUSG00000040746	Rnf167	E3 ubiquitin-protein ligase RNF167 [Source:UniProtKB/Swiss-Prot;Acc:Q91XF4]	protein_coding	147.664	-1.378	0.366901	-3.75577	0.000172812	0.00352391
ENSMUSG00000034732	Pabpc5	poly(A) binding protein cytoplasmic 5 [Source:HGNC Symbol;Acc:HGNC:13629]	protein_coding	107.794	1.51875	0.404423	3.75535	0.000173099	0.00352685
ENSMUSG00000062661	Ncs1	Neuronal calcium sensor 1 [Source:UniProtKB/Swiss-Prot;Acc:Q8BNY6]	protein_coding	35.1073	-2.16212	0.57581	-3.75492	0.000173399	0.00352712
ENSMUSG00000082938	Gm2810	predicted pseudogene 2810 [Source:MGI Symbol;Acc:MGI:3780980]	processed_pseudogene	238.813	1.2881	0.343033	3.75505	0.000173309	0.00352712
ENSMUSG00000079297	Gm2223	predicted pseudogene 2223 [Source:MGI Symbol;Acc:MGI:3780393]	processed_pseudogene	273.453	-1.42398	0.379432	-3.75293	0.000174777	0.00355221
ENSMUSG00000060429	Sntb1	Beta-1-syntrophin [Source:UniProtKB/Swiss-Prot;Acc:Q99L88]	protein_coding	294.185	1.46379	0.390062	3.75271	0.000174931	0.00355242
ENSMUSG00000033014	Trim33	tripartite motif containing 33 [Source:HGNC Symbol;Acc:HGNC:16290]	protein_coding	1218.14	0.892514	0.238001	3.75004	0.000176805	0.0035875
ENSMUSG00000096024	Gm17174	0	protein_coding	8.02478	6.92896	1.84857	3.74829	0.000178045	0.0036097
ENSMUSG00000075054	Yae1d1	Yae1 domain containing 1 [Source:MGI Symbol;Acc:MGI:1914258]	protein_coding	366.618	1.07396	0.286757	3.74519	0.000180258	0.00365156
ENSMUSG00000029578	Wipi2	WD repeat domain, phosphoinositide interacting 2 [Source:MGI Symbol;Acc:MGI:1923831]	protein_coding	303.696	-1.14914	0.306868	-3.74473	0.000180586	0.00365519
ENSMUSG00000005897	Nr2c1	Nuclear receptor subfamily 2 group C member 1 [Source:UniProtKB/Swiss-Prot;Acc:Q505F1]	protein_coding	191.742	1.05046	0.280616	3.74339	0.000181554	0.00366875
ENSMUSG00000047187	Rab2a	Ras-related protein Rab-2A [Source:UniProtKB/Swiss-Prot;Acc:P53994]	protein_coding	3512.05	0.884275	0.236217	3.74348	0.000181486	0.00366875
ENSMUSG00000042506	Usp22	ubiquitin specific peptidase 22 [Source:MGI Symbol;Acc:MGI:2144157]	protein_coding	525.34	-1.13949	0.304578	-3.74121	0.00018314	0.00369778
ENSMUSG00000019579	Mydgf	Myeloid-derived growth factor [Source:UniProtKB/Swiss-Prot;Acc:Q9CPT4]	protein_coding	256.831	1.2101	0.32349	3.74076	0.000183462	0.00369821
ENSMUSG00000082030	Gm13081	predicted gene 13081 [Source:MGI Symbol;Acc:MGI:3650234]	processed_pseudogene	8.7669	6.97754	1.86522	3.74088	0.000183379	0.00369821
ENSMUSG00000048924	Ccdc125	Coiled-coil domain-containing protein 125 [Source:UniProtKB/Swiss-Prot;Acc:Q5U465]	protein_coding	14.1997	-3.98273	1.06483	-3.74025	0.00018384	0.0037028
ENSMUSG00000039704	Lmbrd2	LMBR1 domain-containing protein 2 [Source:UniProtKB/Swiss-Prot;Acc:Q8C561]	protein_coding	1144.48	1.15187	0.308093	3.7387	0.000184973	0.00372259
ENSMUSG00000026587	Astn1	Astrotactin-1 [Source:UniProtKB/Swiss-Prot;Acc:Q61137]	protein_coding	1069.53	0.899646	0.240709	3.73749	0.000185866	0.00373749
ENSMUSG00000027423	Snx5	Sorting nexin-5 [Source:UniProtKB/Swiss-Prot;Acc:Q9D8U8]	protein_coding	735.004	0.917615	0.245551	3.73697	0.000186252	0.00374067
ENSMUSG00000044501	Zfp758	zinc finger protein 758 [Source:MGI Symbol;Acc:MGI:2385044]	protein_coding	104.576	1.26883	0.339544	3.73687	0.000186327	0.00374067
ENSMUSG00000031592	Pcm1	pericentriolar material 1 [Source:MGI Symbol;Acc:MGI:1277958]	protein_coding	3944.57	0.956199	0.255959	3.73576	0.000187151	0.00374941
ENSMUSG00000038351	Sgsm2	Small G protein signaling modulator 2 [Source:UniProtKB/Swiss-Prot;Acc:Q80U12]	protein_coding	139.456	-1.33048	0.356124	-3.73601	0.00018696	0.00374941
ENSMUSG00000050192	Eif5a2	Eukaryotic translation initiation factor 5A-2 [Source:UniProtKB/Swiss-Prot;Acc:Q8BGY2]	protein_coding	224.525	1.06964	0.286332	3.73567	0.000187219	0.00374941
ENSMUSG00000020612	Prkar1a	protein kinase, cAMP dependent regulatory, type I, alpha [Source:MGI Symbol;Acc:MGI:104878]	protein_coding	6516.75	0.956261	0.256101	3.73392	0.000188519	0.00377238
ENSMUSG00000068284	Usf3	upstream transcription factor family member 3 [Source:MGI Symbol;Acc:MGI:2685454]	protein_coding	1665.41	0.902406	0.241693	3.7337	0.000188691	0.00377274
ENSMUSG00000024472	Dcp2	m7GpppN-mRNA hydrolase [Source:UniProtKB/Swiss-Prot;Acc:Q9CYC6]	protein_coding	888.127	1.04896	0.280995	3.73303	0.000189189	0.00377963
ENSMUSG00000034317	Trim59	Tripartite motif-containing protein 59 [Source:UniProtKB/Swiss-Prot;Acc:Q922Y2]	protein_coding	25.5581	2.56211	0.686933	3.72978	0.000191648	0.00382567
ENSMUSG00000042105	Inpp5f	inositol polyphosphate-5-phosphatase F [Source:MGI Symbol;Acc:MGI:2141867]	protein_coding	1470.13	1.00768	0.270254	3.72865	0.000192511	0.00383978
ENSMUSG00000039917	Rhbdd2	Mus musculus rhomboid domain containing 2 (Rhbdd2), transcript variant 2, mRNA. [Source:RefSeq mRNA;Acc:NM_001357037]	protein_coding	533.775	-0.810146	0.217302	-3.72821	0.000192843	0.00384329
ENSMUSG00000096966	Gm18336	0	protein_coding	17.8052	5.88363	1.57889	3.72642	0.000194217	0.00386753
ENSMUSG00000059474	Mbtd1	MBT domain-containing protein 1 [Source:UniProtKB/Swiss-Prot;Acc:Q6P5G3]	protein_coding	1115.63	0.813064	0.218311	3.72434	0.00019583	0.0038965
ENSMUSG00000000325	Arvcf	Armadillo repeat protein deleted in velo-cardio-facial syndrome homolog [Source:UniProtKB/Swiss-Prot;Acc:P98203]	protein_coding	123.551	-1.39096	0.373694	-3.72219	0.000197505	0.00392666
ENSMUSG00000022075	Rhobtb2	Rho-related BTB domain-containing protein 2 [Source:UniProtKB/Swiss-Prot;Acc:Q91V93]	protein_coding	120.203	-1.21912	0.327573	-3.72167	0.00019791	0.00392839
ENSMUSG00000095990	Zfp97	zinc finger protein 97 [Source:MGI Symbol;Acc:MGI:105921]	protein_coding	127.698	1.54884	0.41616	3.72175	0.000197847	0.00392839
ENSMUSG00000064293	Cntn4	Contactin-4 [Source:UniProtKB/Swiss-Prot;Acc:Q69Z26]	protein_coding	141.535	1.83948	0.494437	3.72034	0.000198955	0.00394594
ENSMUSG00000000948	Gm38393	SNRPN upstream reading frame protein [Source:UniProtKB/Swiss-Prot;Acc:Q9WU12]	protein_coding	229.84	1.31124	0.352516	3.71966	0.000199492	0.00395137
ENSMUSG00000063200	Nol7	Nucleolar protein 7 [Source:UniProtKB/Swiss-Prot;Acc:Q9D7Z3]	protein_coding	222.893	1.12922	0.303588	3.71959	0.00019955	0.00395137
ENSMUSG00000027331	Knstrn	Small kinetochore-associated protein [Source:UniProtKB/Swiss-Prot;Acc:Q9D9Z1]	protein_coding	31.1864	2.18483	0.587558	3.7185	0.000200413	0.00396528
ENSMUSG00000026247	Ecel1	Endothelin-converting enzyme-like 1 [Source:UniProtKB/Swiss-Prot;Acc:Q9JMI0]	protein_coding	43.7717	-2.54995	0.68587	-3.71783	0.000200944	0.0039686
ENSMUSG00000027379	Bub1	mitotic checkpoint serine/threonine-protein kinase BUB1 isoform 2 [Source:RefSeq peptide;Acc:NP_033902]	protein_coding	15.0023	4.33817	1.16689	3.71773	0.000201018	0.0039686
ENSMUSG00000073176	Zfp449	zinc finger protein 449 [Source:MGI Symbol;Acc:MGI:1925869]	protein_coding	117.314	1.30218	0.350266	3.71768	0.000201064	0.0039686
ENSMUSG00000006740	Kif5b	Kinesin-1 heavy chain [Source:UniProtKB/Swiss-Prot;Acc:Q61768]	protein_coding	2384.58	0.794087	0.213629	3.71714	0.00020149	0.00397172
ENSMUSG00000085884	Gm15342	predicted gene 15342 [Source:MGI Symbol;Acc:MGI:3705188]	processed_transcript	47.8809	-2.04007	0.548867	-3.71687	0.000201706	0.00397172
ENSMUSG00000089992	G6pd2	0	protein_coding	9.95906	7.06619	1.90101	3.71707	0.00020155	0.00397172
ENSMUSG00000035671	Zswim4	zinc finger SWIM-type containing 4 [Source:MGI Symbol;Acc:MGI:2443726]	protein_coding	76.2818	-1.50517	0.404979	-3.71666	0.000201877	0.00397192
ENSMUSG00000072214	38596	Septin-5 [Source:UniProtKB/Swiss-Prot;Acc:Q9Z2Q6]	protein_coding	121.429	-1.32574	0.356807	-3.71557	0.00020275	0.0039859
ENSMUSG00000025132	Arhgdia	Rho GDP-dissociation inhibitor 1 [Source:UniProtKB/Swiss-Prot;Acc:Q99PT1]	protein_coding	443.697	-1.11351	0.299711	-3.71528	0.000202982	0.00398728
ENSMUSG00000023353	Agap3	arf-GAP with GTPase, ANK repeat and PH domain-containing protein 3 isoform b [Source:RefSeq peptide;Acc:NP_001243360]	protein_coding	97.583	-1.48447	0.399618	-3.71473	0.000203423	0.00399277
ENSMUSG00000024213	Nudt3	Diphosphoinositol polyphosphate phosphohydrolase 1 [Source:UniProtKB/Swiss-Prot;Acc:Q9JI46]	protein_coding	162.705	-1.49632	0.402856	-3.71427	0.000203792	0.00399682
ENSMUSG00000054752	Fsd1l	Mus musculus fibronectin type III and SPRY domain containing 1-like (Fsd1l), transcript variant 3, mRNA. [Source:RefSeq mRNA;Acc:NM_001355377]	protein_coding	882.66	1.1243	0.302732	3.71385	0.00020413	0.00399709
ENSMUSG00000079165	Sap25	0	protein_coding	53.8958	-2.07772	0.559439	-3.71394	0.000204058	0.00399709
ENSMUSG00000021969	Zdhhc20	zinc finger, DHHC domain containing 20 [Source:MGI Symbol;Acc:MGI:1923215]	protein_coding	774.518	0.989389	0.26645	3.71323	0.000204631	0.00400372
ENSMUSG00000033569	Adgrb3	Adhesion G protein-coupled receptor B3 [Source:UniProtKB/Swiss-Prot;Acc:Q80ZF8]	protein_coding	333.679	1.00032	0.26942	3.71289	0.00020491	0.00400599
ENSMUSG00000004815	Dgkq	Diacylglycerol kinase theta [Source:UniProtKB/Swiss-Prot;Acc:Q6P5E8]	protein_coding	92.4473	-1.74362	0.469735	-3.71192	0.000205696	0.0040097
ENSMUSG00000033831	Fgb	Fibrinogen beta chain Fibrinopeptide B Fibrinogen beta chain [Source:UniProtKB/Swiss-Prot;Acc:Q8K0E8]	protein_coding	18.456	4.08915	1.10154	3.7122	0.000205469	0.0040097
ENSMUSG00000067049	Unc93a	unc-93 homolog A (C. elegans) [Source:MGI Symbol;Acc:MGI:1933250]	protein_coding	37.2729	-1.94403	0.523698	-3.71213	0.000205522	0.0040097
ENSMUSG00000079435	Rpl36a	60S ribosomal protein L36a [Source:UniProtKB/Swiss-Prot;Acc:P83882]	protein_coding	182.718	1.44178	0.388426	3.71185	0.000205751	0.0040097
ENSMUSG00000030718	Ppme1	Protein phosphatase methylesterase 1 [Source:UniProtKB/Swiss-Prot;Acc:Q8BVQ5]	protein_coding	123.561	-1.32224	0.356259	-3.71146	0.000206066	0.00401267
ENSMUSG00000025723	Nmb	Neuromedin-B Neuromedin-B-32 Neuromedin-B [Source:UniProtKB/Swiss-Prot;Acc:Q9CR53]	protein_coding	26.5685	2.61376	0.704369	3.71077	0.000206626	0.00402039
ENSMUSG00000019822	Smpd2	sphingomyelin phosphodiesterase 2, neutral [Source:MGI Symbol;Acc:MGI:1278330]	protein_coding	45.1232	-1.85102	0.498854	-3.71054	0.00020682	0.00402099
ENSMUSG00000068130	Zfp442	zinc finger protein 442 [Source:MGI Symbol;Acc:MGI:3651999]	protein_coding	98.1451	1.44392	0.389199	3.70999	0.000207268	0.00402653
ENSMUSG00000020694	Tlk2	Serine/threonine-protein kinase tousled-like 2 [Source:UniProtKB/Swiss-Prot;Acc:O55047]	protein_coding	750.883	0.738448	0.199066	3.70956	0.000207619	0.00403016
ENSMUSG00000002944	Cd36	Platelet glycoprotein 4 [Source:UniProtKB/Swiss-Prot;Acc:Q08857]	protein_coding	19.6602	3.12604	0.842968	3.70838	0.000208593	0.00404384
ENSMUSG00000063253	Scoc	Short coiled-coil protein [Source:UniProtKB/Swiss-Prot;Acc:Q78YZ6]	protein_coding	585.924	1.42427	0.384076	3.7083	0.000208652	0.00404384
ENSMUSG00000035864	Syt1	synaptotagmin I [Source:MGI Symbol;Acc:MGI:99667]	protein_coding	5621.79	0.850152	0.229337	3.707	0.000209726	0.00406146
ENSMUSG00000019841	Rev3l	DNA polymerase zeta catalytic subunit [Source:UniProtKB/Swiss-Prot;Acc:Q61493]	protein_coding	2748.09	0.818098	0.220707	3.70671	0.000209965	0.0040629
ENSMUSG00000022892	App	amyloid beta (A4) precursor protein [Source:MGI Symbol;Acc:MGI:88059]	protein_coding	1033.53	-0.96167	0.25947	-3.70629	0.000210316	0.00406331
ENSMUSG00000026678	Rgs5	regulator of G-protein signaling 5 [Source:MGI Symbol;Acc:MGI:1098434]	protein_coding	732.624	1.0068	0.271643	3.70633	0.000210288	0.00406331
ENSMUSG00000029060	Mib2	E3 ubiquitin-protein ligase MIB2 [Source:UniProtKB/Swiss-Prot;Acc:Q8R516]	protein_coding	70.7176	-1.7847	0.481669	-3.70524	0.000211191	0.00407702
ENSMUSG00000026622	Nek2	Serine/threonine-protein kinase Nek2 [Source:UniProtKB/Swiss-Prot;Acc:O35942]	protein_coding	17.7908	3.64828	0.985001	3.70384	0.000212363	0.00409322
ENSMUSG00000052837	Junb	Transcription factor jun-B [Source:UniProtKB/Swiss-Prot;Acc:P09450]	protein_coding	46.6965	-2.5741	0.694981	-3.70384	0.000212359	0.00409322
ENSMUSG00000036966	Spryd3	SPRY domain containing 3 [Source:HGNC Symbol;Acc:HGNC:25920]	protein_coding	73.0802	-1.48233	0.400274	-3.70329	0.000212818	0.00409879
ENSMUSG00000030207	Fam234b	Protein FAM234B [Source:UniProtKB/Swiss-Prot;Acc:Q8BYI8]	protein_coding	163.52	-1.11157	0.300234	-3.70233	0.000213627	0.00411115
ENSMUSG00000055961	BC051076	cDNA sequence BC051076 [Source:MGI Symbol;Acc:MGI:2670982]	antisense	8.35963	7.33475	1.98145	3.70172	0.000214146	0.00411792
ENSMUSG00000048834	Vstm2a	V-set and transmembrane domain containing 2A [Source:MGI Symbol;Acc:MGI:2384826]	protein_coding	166.153	1.37747	0.372177	3.70111	0.000214662	0.00412463
ENSMUSG00000020713	Gh	Somatotropin [Source:UniProtKB/Swiss-Prot;Acc:P06880]	protein_coding	6375.67	-2.27397	0.614646	-3.69964	0.000215909	0.00414535
ENSMUSG00000042350	Arel1	Apoptosis-resistant E3 ubiquitin protein ligase 1 [Source:UniProtKB/Swiss-Prot;Acc:Q8CHG5]	protein_coding	348.501	-0.876411	0.23691	-3.69934	0.000216157	0.00414688
ENSMUSG00000036529	Sbf1	SET binding factor 1 [Source:MGI Symbol;Acc:MGI:1925230]	protein_coding	121.409	-1.43322	0.387555	-3.69811	0.000217213	0.00416389
ENSMUSG00000069307	Hist1h2bq	Histone H2B type 1-F/J/L [Source:UniProtKB/Swiss-Prot;Acc:P10853]	protein_coding	7.94332	6.90193	1.8666	3.6976	0.000217644	0.00416892
ENSMUSG00000000563	Atp5f1	ATP synthase F(0) complex subunit B1, mitochondrial [Source:UniProtKB/Swiss-Prot;Acc:Q9CQQ7]	protein_coding	285.852	1.08815	0.294351	3.69678	0.000218354	0.00417927
ENSMUSG00000033543	Gtf2a2	Transcription initiation factor IIA subunit 2 [Source:UniProtKB/Swiss-Prot;Acc:Q80ZM7]	protein_coding	191.462	1.17041	0.316693	3.69574	0.00021925	0.00419316
ENSMUSG00000085041	BB031773	expressed sequence BB031773 [Source:MGI Symbol;Acc:MGI:2140631]	antisense	7.35282	6.99054	1.89174	3.69529	0.000219635	0.00419727
ENSMUSG00000044916	1700029I15Rik	RIKEN cDNA 1700029I15 gene [Source:MGI Symbol;Acc:MGI:1916742]	protein_coding	28.8398	-2.24127	0.606646	-3.69453	0.000220291	0.00420328
ENSMUSG00000049109	Themis	thymocyte selection associated [Source:MGI Symbol;Acc:MGI:2443552]	protein_coding	11.0075	4.4846	1.21382	3.69462	0.000220217	0.00420328
ENSMUSG00000024639	Gnaq	guanine nucleotide binding protein, alpha q polypeptide [Source:MGI Symbol;Acc:MGI:95776]	protein_coding	1514.93	0.899618	0.2437	3.69149	0.000222942	0.00425056
ENSMUSG00000090919	Pabpc4l	poly(A) binding protein cytoplasmic 4 like [Source:HGNC Symbol;Acc:HGNC:31955]	protein_coding	41.9266	2.06982	0.561016	3.68941	0.000224776	0.00428222
ENSMUSG00000029050	Ski	SKI proto-oncogene [Source:HGNC Symbol;Acc:HGNC:10896]	protein_coding	700.046	-0.86495	0.234554	-3.68763	0.000226349	0.00430885
ENSMUSG00000028282	Casp8ap2	CASP8-associated protein 2 [Source:UniProtKB/Swiss-Prot;Acc:Q9WUF3]	protein_coding	822.512	1.11093	0.30129	3.68724	0.000226702	0.00430891
ENSMUSG00000039463	Slc9a8	Sodium/hydrogen exchanger 8 [Source:UniProtKB/Swiss-Prot;Acc:Q8R4D1]	protein_coding	359.69	-0.974886	0.264382	-3.68741	0.000226546	0.00430891
ENSMUSG00000097138	Gm26625	predicted gene, 26625 [Source:MGI Symbol;Acc:MGI:5477119]	lincRNA	43.3289	1.75075	0.47492	3.68641	0.000227436	0.00431952
ENSMUSG00000001415	Smg5	Protein SMG5 [Source:UniProtKB/Swiss-Prot;Acc:Q6ZPY2]	protein_coding	150.392	-1.1031	0.299286	-3.68578	0.000228002	0.00432362
ENSMUSG00000009035	Tmem184b	Transmembrane protein 184B [Source:UniProtKB/Swiss-Prot;Acc:Q8BG09]	protein_coding	248.769	-1.02253	0.277418	-3.68589	0.000227908	0.00432362
ENSMUSG00000064210	Ano6	Anoctamin-6 [Source:UniProtKB/Swiss-Prot;Acc:Q6P9J9]	protein_coding	577.095	-0.954814	0.259194	-3.68378	0.000229804	0.00435444
ENSMUSG00000089672	#N/A	#N/A	#N/A	38.3453	2.28656	0.620877	3.68279	0.000230693	0.00436792
ENSMUSG00000042487	Leo1	RNA polymerase-associated protein LEO1 [Source:UniProtKB/Swiss-Prot;Acc:Q5XJE5]	protein_coding	595.381	0.91593	0.248738	3.68231	0.000231133	0.00437289
ENSMUSG00000072664	Ugt3a1	UDP glycosyltransferases 3 family, polypeptide A1 [Source:MGI Symbol;Acc:MGI:2146055]	protein_coding	8.08292	7.0928	1.92698	3.68078	0.00023252	0.00439576
ENSMUSG00000022099	Dmtn	Dematin [Source:UniProtKB/Swiss-Prot;Acc:Q9WV69]	protein_coding	160.253	-1.13173	0.307524	-3.68012	0.00023312	0.00440372
ENSMUSG00000030774	Pak1	Mus musculus p21 protein (Cdc42/Rac)-activated kinase 1 (Pak1), transcript variant 3, mRNA. [Source:RefSeq mRNA;Acc:NM_001357363]	protein_coding	425.014	-1.01052	0.274696	-3.6787	0.000234423	0.00442155
ENSMUSG00000110277	Gm45871	0	protein_coding	109.687	1.40261	0.381268	3.67881	0.000234326	0.00442155
ENSMUSG00000016018	Skiv2l2	Superkiller viralicidic activity 2-like 2 [Source:UniProtKB/Swiss-Prot;Acc:Q9CZU3]	protein_coding	789.47	0.839328	0.228231	3.67755	0.000235489	0.00443825
ENSMUSG00000035435	Abca17	ATP-binding cassette, sub-family A (ABC1), member 17 [Source:MGI Symbol;Acc:MGI:3625331]	protein_coding	6.78304	6.5608	1.7842	3.67716	0.000235842	0.00444152
ENSMUSG00000037656	Slc20a2	Sodium-dependent phosphate transporter 2 [Source:UniProtKB/Swiss-Prot;Acc:Q80UP8]	protein_coding	232.88	-1.01379	0.27584	-3.67527	0.000237597	0.00446773
ENSMUSG00000097891	Gm3650	predicted gene 3650 [Source:MGI Symbol;Acc:MGI:3781826]	unprocessed_pseudogene	10.4999	6.93537	1.88698	3.67537	0.000237505	0.00446773
ENSMUSG00000096276	Gm2042	0	protein_coding	7.02751	6.92373	1.88397	3.67506	0.000237789	0.00446794
ENSMUSG00000039831	Arhgap29	Mus musculus Rho GTPase activating protein 29 (Arhgap29), transcript variant 2, mRNA. [Source:RefSeq mRNA;Acc:NM_001356524]	protein_coding	795.448	0.947931	0.257951	3.67484	0.000237994	0.00446837
ENSMUSG00000026361	Cdc73	Parafibromin [Source:UniProtKB/Swiss-Prot;Acc:Q8JZM7]	protein_coding	1525.04	0.794347	0.216176	3.67454	0.000238276	0.00447026
ENSMUSG00000026981	Il1rn	Interleukin-1 receptor antagonist protein [Source:UniProtKB/Swiss-Prot;Acc:P25085]	protein_coding	12.1784	6.10332	1.66138	3.67364	0.000239122	0.00448271
ENSMUSG00000024219	Anks1	Ankyrin repeat and SAM domain-containing protein 1A [Source:UniProtKB/Swiss-Prot;Acc:P59672]	protein_coding	106.268	-1.26063	0.343219	-3.67295	0.000239763	0.00448791
ENSMUSG00000030533	Unc45a	unc-45 myosin chaperone A [Source:MGI Symbol;Acc:MGI:2142246]	protein_coding	112.536	-1.59761	0.434949	-3.6731	0.000239621	0.00448791
ENSMUSG00000029064	Gnb1	guanine nucleotide binding protein (G protein), beta 1 [Source:MGI Symbol;Acc:MGI:95781]	protein_coding	1573.51	-0.798605	0.217451	-3.67257	0.000240127	0.00448853
ENSMUSG00000041408	Wapl	WAPL cohesin release factor [Source:MGI Symbol;Acc:MGI:2675859]	protein_coding	2079.4	0.986467	0.268607	3.67253	0.000240161	0.00448853
ENSMUSG00000049191	Rtl5	retrotransposon Gag like 5 [Source:MGI Symbol;Acc:MGI:3045324]	protein_coding	535.089	-1.34272	0.365683	-3.67182	0.000240827	0.00449757
ENSMUSG00000003166	Dgcr2	0	protein_coding	162.337	-1.19953	0.326773	-3.67083	0.000241759	0.00450474
ENSMUSG00000039512	Uhrf1bp1	UHRF1 (ICBP90) binding protein 1 [Source:MGI Symbol;Acc:MGI:3041238]	protein_coding	175.881	-1.10698	0.30155	-3.67096	0.000241644	0.00450474
ENSMUSG00000057098	Ebf1	early B cell factor 1 [Source:MGI Symbol;Acc:MGI:95275]	protein_coding	44.0153	2.18594	0.595447	3.67108	0.000241523	0.00450474
ENSMUSG00000045103	Dmd	Dystrophin [Source:UniProtKB/Swiss-Prot;Acc:P11531]	protein_coding	2962.4	0.781347	0.212903	3.66997	0.00024258	0.00451661
ENSMUSG00000094638	Gm21972	0	protein_coding	45.2497	6.90299	1.88119	3.66949	0.000243039	0.00452174
ENSMUSG00000052155	Acvr2a	Activin receptor type-2A [Source:UniProtKB/Swiss-Prot;Acc:P27038]	protein_coding	980.261	0.863656	0.235379	3.66921	0.0002433	0.00452318
ENSMUSG00000046186	Cd109	CD109 antigen [Source:UniProtKB/Swiss-Prot;Acc:Q8R422]	protein_coding	108.883	1.92418	0.5245	3.6686	0.000243878	0.00453051
ENSMUSG00000030577	Cd22	CD22 molecule [Source:HGNC Symbol;Acc:HGNC:1643]	protein_coding	6.59577	6.82184	1.85968	3.66828	0.000244186	0.00453175
ENSMUSG00000040282	BC052040	Uncharacterized [Source:UniProtKB/Swiss-Prot;Acc:Q3U4G0]	protein_coding	131.622	1.28757	0.351033	3.66796	0.000244497	0.00453175
ENSMUSG00000097037	Gm26818	predicted gene, 26818 [Source:MGI Symbol;Acc:MGI:5477312]	lincRNA	13.1484	4.57716	1.24787	3.66799	0.000244467	0.00453175
ENSMUSG00000025860	Xiap	X-linked inhibitor of apoptosis [Source:MGI Symbol;Acc:MGI:107572]	protein_coding	1064.22	1.0318	0.281353	3.66729	0.000245137	0.0045402
ENSMUSG00000017615	Tnfaip1	tumor necrosis factor, alpha-induced protein 1 (endothelial) [Source:MGI Symbol;Acc:MGI:104961]	protein_coding	244.494	-0.958182	0.26133	-3.66656	0.000245834	0.00454627
ENSMUSG00000029998	Pcyox1	Mus musculus prenylcysteine oxidase 1 (Pcyox1), transcript variant 2, mRNA. [Source:RefSeq mRNA;Acc:NM_001355687]	protein_coding	405.461	-0.848652	0.231448	-3.6667	0.000245696	0.00454627
ENSMUSG00000052560	Cpne8	Mus musculus copine VIII (Cpne8), transcript variant 3, mRNA. [Source:RefSeq mRNA;Acc:NM_001357979]	protein_coding	607.322	0.918595	0.250566	3.66609	0.000246289	0.00455126
ENSMUSG00000027787	Nmd3	60S ribosomal export protein NMD3 [Source:UniProtKB/Swiss-Prot;Acc:Q99L48]	protein_coding	445.696	1.06281	0.289929	3.66578	0.000246588	0.00455279
ENSMUSG00000038147	Cd84	CD84 antigen [Source:MGI Symbol;Acc:MGI:1336885]	protein_coding	55.1679	2.02638	0.552835	3.66543	0.000246926	0.00455279
ENSMUSG00000103100	Gm37664	predicted gene, 37664 [Source:MGI Symbol;Acc:MGI:5610892]	TEC	6.53171	6.99389	1.90797	3.66561	0.000246748	0.00455279
ENSMUSG00000105460	Gm42671	predicted gene 42671 [Source:MGI Symbol;Acc:MGI:5662808]	TEC	25.0155	2.47235	0.674557	3.66514	0.000247201	0.00455446
ENSMUSG00000041354	Rgl2	Ral guanine nucleotide dissociation stimulator-like 2 [Source:UniProtKB/Swiss-Prot;Acc:Q61193]	protein_coding	77.646	-1.7369	0.473924	-3.66492	0.000247413	0.00455496
ENSMUSG00000022822	Abcc5	Multidrug resistance-associated protein 5 [Source:UniProtKB/Swiss-Prot;Acc:Q9R1X5]	protein_coding	626.207	-0.856196	0.233688	-3.66385	0.000248455	0.00457072
ENSMUSG00000025234	Arih1	E3 ubiquitin-protein ligase ARIH1 [Source:UniProtKB/Swiss-Prot;Acc:Q9Z1K5]	protein_coding	2035.98	0.920019	0.251121	3.66365	0.000248651	0.00457091
ENSMUSG00000030035	Wbp1	WW domain binding protein 1 [Source:MGI Symbol;Acc:MGI:104710]	protein_coding	86.3807	-1.35007	0.368659	-3.66212	0.000250137	0.0045948
ENSMUSG00000027957	Slc35a3	UDP-N-acetylglucosamine transporter [Source:UniProtKB/Swiss-Prot;Acc:Q8R1T4]	protein_coding	1081.75	1.18061	0.322637	3.65926	0.000252943	0.00461879
ENSMUSG00000029014	Dnajc2	DnaJ homolog subfamily C member 2 [Source:UniProtKB/Swiss-Prot;Acc:P54103]	protein_coding	310.597	0.985467	0.269287	3.65954	0.000252673	0.00461879
ENSMUSG00000030701	Plekhb1	pleckstrin homology domain containing, family B (evectins) member 1 [Source:MGI Symbol;Acc:MGI:1351469]	protein_coding	510.894	-0.861741	0.235483	-3.65947	0.000252737	0.00461879
ENSMUSG00000038884	A230050P20Rik	Repressor of yield of DENV protein homolog [Source:UniProtKB/Swiss-Prot;Acc:Q8CAK3]	protein_coding	75.0288	-1.91188	0.52232	-3.66036	0.000251861	0.00461879
ENSMUSG00000040283	Btnl9	Butyrophilin-like protein 9 [Source:UniProtKB/Swiss-Prot;Acc:Q8BJE2]	protein_coding	20.2955	3.39514	0.927662	3.65989	0.000252328	0.00461879
ENSMUSG00000041930	Fam222a	Protein FAM222A [Source:UniProtKB/Swiss-Prot;Acc:Q6PGH4]	protein_coding	129.226	-1.51319	0.413375	-3.66058	0.000251642	0.00461879
ENSMUSG00000044477	Zfand3	zinc finger, AN1-type domain 3 [Source:MGI Symbol;Acc:MGI:1096572]	protein_coding	191.851	-1.25942	0.344159	-3.6594	0.000252806	0.00461879
ENSMUSG00000105293	Gm42843	predicted gene 42843 [Source:MGI Symbol;Acc:MGI:5662980]	TEC	171.039	1.2231	0.33417	3.66013	0.000252092	0.00461879
ENSMUSG00000006301	Tmbim1	transmembrane BAX inhibitor motif containing 1 [Source:MGI Symbol;Acc:MGI:1916910]	protein_coding	370.031	-0.889206	0.243098	-3.65781	0.000254378	0.00463532
ENSMUSG00000022144	Gdnf	Mus musculus glial cell line derived neurotrophic factor (Gdnf), transcript variant 3, mRNA. [Source:RefSeq mRNA;Acc:NM_001301333]	protein_coding	55.4622	1.89959	0.519352	3.65761	0.000254577	0.00463532
ENSMUSG00000061787	Rps17	ribosomal protein S17 [Source:MGI Symbol;Acc:MGI:1309526]	protein_coding	485.798	1.23835	0.33855	3.65781	0.000254375	0.00463532
ENSMUSG00000097971	Gm26917	predicted gene, 26917 [Source:MGI Symbol;Acc:MGI:5504032]	lincRNA	2564.43	-3.33793	0.912636	-3.65747	0.000254722	0.00463532
ENSMUSG00000102861	Gm37637	predicted gene, 37637 [Source:MGI Symbol;Acc:MGI:5610865]	antisense	35.9901	2.35725	0.644516	3.6574	0.000254789	0.00463532
ENSMUSG00000022964	Tmem50b	Transmembrane protein 50B [Source:UniProtKB/Swiss-Prot;Acc:Q9D1X9]	protein_coding	337.581	-1.04573	0.286081	-3.65535	0.000256829	0.00466876
ENSMUSG00000027965	Olfm3	olfactomedin 3 [Source:MGI Symbol;Acc:MGI:2387329]	protein_coding	547.133	1.0562	0.288959	3.65518	0.000257007	0.00466876
ENSMUSG00000035403	Crb2	2 [Source:UniProtKB/Swiss-Prot;Acc:Q80YA8]	protein_coding	49.5795	-1.97632	0.540738	-3.65486	0.000257326	0.00467112
ENSMUSG00000046761	Fam83h	Protein FAM83H [Source:UniProtKB/Swiss-Prot;Acc:Q148V8]	protein_coding	79.9488	-1.77939	0.487	-3.65378	0.000258412	0.00467723
ENSMUSG00000066877	Nck2	Cytoplasmic protein NCK2 [Source:UniProtKB/Swiss-Prot;Acc:O55033]	protein_coding	119.917	-1.17549	0.321682	-3.65418	0.000258002	0.00467723
ENSMUSG00000104988	Gm43622	predicted gene 43622 [Source:MGI Symbol;Acc:MGI:5663759]	TEC	22.8623	2.83759	0.776602	3.65385	0.00025834	0.00467723
ENSMUSG00000109823	Gm45388	predicted gene 45388 [Source:MGI Symbol;Acc:MGI:5791224]	lincRNA	7.44455	6.8419	1.87256	3.65377	0.000258422	0.00467723
ENSMUSG00000109693	Gm45483	predicted gene 45483 [Source:MGI Symbol;Acc:MGI:5791319]	TEC	54.2842	1.79675	0.491878	3.65284	0.000259358	0.00469073
ENSMUSG00000032327	Stra6	stimulated by retinoic acid gene 6 [Source:MGI Symbol;Acc:MGI:107742]	protein_coding	32.1102	-2.3367	0.639774	-3.65238	0.000259816	0.00469556
ENSMUSG00000022443	Myh9	myosin, heavy polypeptide 9, non-muscle [Source:MGI Symbol;Acc:MGI:107717]	protein_coding	660.798	-0.915369	0.250664	-3.65177	0.000260435	0.00470329
ENSMUSG00000021112	Mpp5	membrane protein, palmitoylated 5 (MAGUK p55 subfamily member 5) [Source:MGI Symbol;Acc:MGI:1927339]	protein_coding	1456.57	1.14385	0.313377	3.65008	0.00026216	0.00472751
ENSMUSG00000032596	Uba7	ubiquitin-like modifier activating enzyme 7 [Source:MGI Symbol;Acc:MGI:1349462]	protein_coding	70.2178	-1.84772	0.506202	-3.65017	0.000262071	0.00472751
ENSMUSG00000022231	Sema5a	sema domain, seven thrombospondin repeats (type 1 and type 1-like), transmembrane domain (TM) and short cytoplasmic domain, (semaphorin) 5A [Source:MGI Symbol;Acc:MGI:107556]	protein_coding	986.031	2.47177	0.677411	3.64884	0.000263423	0.00474334
ENSMUSG00000039096	Rsad1	Radical S-adenosyl methionine domain-containing protein 1, mitochondrial [Source:UniProtKB/Swiss-Prot;Acc:Q5SUV1]	protein_coding	119.959	-1.63566	0.448262	-3.64889	0.000263376	0.00474334
ENSMUSG00000021549	Rasa1	RAS p21 protein activator 1 [Source:HGNC Symbol;Acc:HGNC:9871]	protein_coding	550.052	0.899093	0.246447	3.64823	0.000264056	0.00474495
ENSMUSG00000051786	Tubgcp6	tubulin, gamma complex associated protein 6 [Source:MGI Symbol;Acc:MGI:2146071]	protein_coding	156.561	-1.26186	0.345885	-3.6482	0.000264085	0.00474495
ENSMUSG00000070425	Xntrpc	Xndc1-transient receptor potential cation channel, subfamily C, member 2 readthrough [Source:MGI Symbol;Acc:MGI:5546370]	protein_coding	24.4546	-2.93049	0.803272	-3.64819	0.00026409	0.00474495
ENSMUSG00000019302	Atp6v0a1	ATPase, H+ transporting, lysosomal V0 subunit A1 [Source:MGI Symbol;Acc:MGI:103286]	protein_coding	973.884	-0.712127	0.195249	-3.64728	0.000265031	0.0047485
ENSMUSG00000022185	Acin1	apoptotic chromatin condensation inducer 1 [Source:MGI Symbol;Acc:MGI:1891824]	protein_coding	760.18	-0.923335	0.253156	-3.6473	0.000265012	0.0047485
ENSMUSG00000040359	Ufl1	UFM1 specific ligase 1 [Source:MGI Symbol;Acc:MGI:1914740]	protein_coding	1056.98	0.829796	0.227513	3.64725	0.000265058	0.0047485
ENSMUSG00000085735	Mettl5os	methyltransferase like 5, opposite strand [Source:MGI Symbol;Acc:MGI:1922537]	antisense	40.7779	2.0656	0.566282	3.64765	0.000264653	0.0047485
ENSMUSG00000020256	Aldh1l2	Mitochondrial 10-formyltetrahydrofolate dehydrogenase [Source:UniProtKB/Swiss-Prot;Acc:Q8K009]	protein_coding	54.2481	1.92641	0.528256	3.64673	0.000265599	0.00475128
ENSMUSG00000024588	Fech	Mus musculus ferrochelatase (Fech), transcript variant 2, mRNA. [Source:RefSeq mRNA;Acc:NM_001348055]	protein_coding	683.023	1.10785	0.303791	3.64675	0.000265574	0.00475128
ENSMUSG00000103891	Gm37941	predicted gene, 37941 [Source:MGI Symbol;Acc:MGI:5611169]	TEC	144.206	1.18498	0.324976	3.64636	0.000265985	0.00475473
ENSMUSG00000106310	Gm43523	predicted gene 43523 [Source:MGI Symbol;Acc:MGI:5663660]	TEC	97.2055	1.49143	0.409132	3.64534	0.000267037	0.00477007
ENSMUSG00000025531	Chm	choroidermia (RAB escort protein 1) [Source:MGI Symbol;Acc:MGI:892979]	protein_coding	457.354	1.08446	0.297541	3.64475	0.000267647	0.0047775
ENSMUSG00000054162	Spock3	Testican-3 [Source:UniProtKB/Swiss-Prot;Acc:Q8BKV0]	protein_coding	131.281	1.39852	0.383794	3.64394	0.000268495	0.00478916
ENSMUSG00000034684	Sema3f	Semaphorin-3F [Source:UniProtKB/Swiss-Prot;Acc:O88632]	protein_coding	97.0569	-1.71789	0.471483	-3.64359	0.000268858	0.00479217
ENSMUSG00000030978	Rrm1	Ribonucleoside-diphosphate reductase large subunit [Source:UniProtKB/Swiss-Prot;Acc:P07742]	protein_coding	284.757	0.970084	0.26627	3.64323	0.000269238	0.00479547
ENSMUSG00000019873	Reep3	Receptor expression-enhancing protein 3 [Source:UniProtKB/Swiss-Prot;Acc:Q99KK1]	protein_coding	759.98	1.07157	0.294156	3.64288	0.000269609	0.0047955
ENSMUSG00000033033	Calhm2	Calcium homeostasis modulator protein 2 [Source:UniProtKB/Swiss-Prot;Acc:Q8VEC4]	protein_coding	51.7062	-1.80783	0.496268	-3.64286	0.000269629	0.0047955
ENSMUSG00000103849	Gm37806	predicted gene, 37806 [Source:MGI Symbol;Acc:MGI:5611034]	TEC	6.59717	6.76481	1.85767	3.64155	0.000271002	0.00481645
ENSMUSG00000002845	Tmem39a	Transmembrane protein 39A [Source:UniProtKB/Swiss-Prot;Acc:Q9CYC3]	protein_coding	1093.76	0.930666	0.255595	3.64117	0.000271397	0.00481677
ENSMUSG00000023007	Prpf40b	pre-mRNA processing factor 40B [Source:MGI Symbol;Acc:MGI:1925583]	protein_coding	135.513	-1.41469	0.388527	-3.64116	0.000271411	0.00481677
ENSMUSG00000037750	Fam222b	Protein FAM222B [Source:UniProtKB/Swiss-Prot;Acc:Q6P539]	protein_coding	439.597	-0.795573	0.218519	-3.64075	0.00027185	0.00482108
ENSMUSG00000026923	Notch1	Neurogenic locus notch homolog protein 1 Notch 1 extracellular truncation Notch 1 intracellular domain [Source:UniProtKB/Swiss-Prot;Acc:Q01705]	protein_coding	112.964	-1.35809	0.373069	-3.64032	0.000272296	0.00482205
ENSMUSG00000043323	Fbrsl1	fibrosin-1-like protein isoform 3 [Source:RefSeq peptide;Acc:NP_001303971]	protein_coding	268.535	-1.16909	0.321147	-3.64037	0.000272248	0.00482205
ENSMUSG00000062647	Rpl7a	ribosomal protein L7A [Source:MGI Symbol;Acc:MGI:1353472]	protein_coding	570.726	0.892423	0.245244	3.63891	0.000273789	0.00484153
ENSMUSG00000068206	Pick1	protein interacting with C kinase 1 [Source:MGI Symbol;Acc:MGI:894645]	protein_coding	240.142	-1.01683	0.279422	-3.63903	0.000273667	0.00484153
ENSMUSG00000028364	Tnc	tenascin C [Source:MGI Symbol;Acc:MGI:101922]	protein_coding	27.685	2.75516	0.757667	3.63637	0.000276512	0.00488267
ENSMUSG00000038446	Cdc40	Pre-mRNA-processing factor 17 [Source:UniProtKB/Swiss-Prot;Acc:Q9DC48]	protein_coding	631.399	0.955649	0.262795	3.63648	0.000276389	0.00488267
ENSMUSG00000022051	Bnip3l	BCL2/adenovirus E1B 19 kDa protein-interacting protein 3-like [Source:UniProtKB/Swiss-Prot;Acc:Q9Z2F7]	protein_coding	1093.69	1.1013	0.30299	3.63477	0.000278225	0.00490939
ENSMUSG00000034612	Chst11	Carbohydrate sulfotransferase 11 [Source:UniProtKB/Swiss-Prot;Acc:Q9JME2]	protein_coding	314.256	-1.14985	0.316416	-3.63398	0.000279086	0.00491744
ENSMUSG00000073656	Gm10558	0	antisense	119.42	1.4632	0.402659	3.63384	0.000279235	0.00491744
ENSMUSG00000110246	C130073E24Rik	RIKEN cDNA C130073E24 gene [Source:MGI Symbol;Acc:MGI:2442759]	lincRNA	621.457	1.11914	0.30798	3.6338	0.00027928	0.00491744
ENSMUSG00000100826	Snhg14	small nucleolar RNA host gene 14 [Source:MGI Symbol;Acc:MGI:1289201]	processed_transcript	403.527	1.25472	0.345361	3.63306	0.000280079	0.00492799
ENSMUSG00000020929	Eftud2	116 kDa U5 small nuclear ribonucleoprotein component [Source:UniProtKB/Swiss-Prot;Acc:O08810]	protein_coding	168.712	-1.14026	0.313968	-3.63177	0.000281479	0.00494632
ENSMUSG00000058239	Usf2	upstream transcription factor 2 [Source:MGI Symbol;Acc:MGI:99961]	protein_coding	95.3307	-1.44381	0.397554	-3.63173	0.000281523	0.00494632
ENSMUSG00000028068	Iqgap3	IQ motif containing GTPase activating protein 3 [Source:HGNC Symbol;Acc:HGNC:20669]	protein_coding	11.6874	6.07343	1.67352	3.62913	0.000284373	0.00499284
ENSMUSG00000050822	Slc29a4	Equilibrative nucleoside transporter 4 [Source:UniProtKB/Swiss-Prot;Acc:Q8R139]	protein_coding	67.661	-1.65262	0.455549	-3.62775	0.000285896	0.00501598
ENSMUSG00000085084	4930570G19Rik	RIKEN cDNA 4930570G19 gene [Source:MGI Symbol;Acc:MGI:1923158]	lincRNA	478.489	1.02164	0.28163	3.62757	0.000286098	0.00501598
ENSMUSG00000026586	Prrx1	Paired mesoderm homeobox protein 1 [Source:UniProtKB/Swiss-Prot;Acc:P63013]	protein_coding	619.143	1.07532	0.296461	3.62718	0.000286534	0.00501649
ENSMUSG00000047749	Zc3hav1l	zinc finger CCCH-type, antiviral 1-like [Source:MGI Symbol;Acc:MGI:2443387]	protein_coding	588.025	0.854878	0.235676	3.62735	0.000286344	0.00501649
ENSMUSG00000029012	Orc5	Origin recognition complex subunit 5 [Source:UniProtKB/Swiss-Prot;Acc:Q9WUV0]	protein_coding	116.252	1.21687	0.335773	3.62409	0.000289981	0.00506963
ENSMUSG00000062609	Kcnj15	ATP-sensitive inward rectifier potassium channel 15 [Source:UniProtKB/Swiss-Prot;Acc:O88932]	protein_coding	19.6563	3.96346	1.09363	3.62412	0.000289942	0.00506963
ENSMUSG00000009828	Ick	Serine/threonine-protein kinase ICK [Source:UniProtKB/Swiss-Prot;Acc:Q9JKV2]	protein_coding	623.394	0.780036	0.215305	3.62294	0.000291275	0.00508863
ENSMUSG00000096213	Gm15088	predicted gene 15088 [Source:MGI Symbol;Acc:MGI:3705869]	unprocessed_pseudogene	7.66905	7.2404	1.99873	3.62249	0.000291775	0.00509376
ENSMUSG00000029472	Anapc5	Anaphase-promoting complex subunit 5 [Source:UniProtKB/Swiss-Prot;Acc:Q8BTZ4]	protein_coding	845.449	-0.770821	0.21287	-3.62109	0.000293362	0.00511784
ENSMUSG00000033420	Antxr1	Anthrax toxin receptor 1 [Source:UniProtKB/Swiss-Prot;Acc:Q9CZ52]	protein_coding	513.362	-1.14253	0.315652	-3.61959	0.000295072	0.00513825
ENSMUSG00000051339	2900026A02Rik	Mus musculus RIKEN cDNA 2900026A02 (2900026A02Rik), transcript variant 1, mRNA. [Source:RefSeq mRNA;Acc:NM_001347397]	protein_coding	586.105	-0.91663	0.253244	-3.61955	0.000295111	0.00513825
ENSMUSG00000083594	Gm13722	predicted gene 13722 [Source:MGI Symbol;Acc:MGI:3651668]	processed_pseudogene	7.9345	6.83686	1.88889	3.61951	0.000295158	0.00513825
ENSMUSG00000084416	Rpl10a-ps1	ribosomal protein L10A, pseudogene 1 [Source:MGI Symbol;Acc:MGI:3705885]	processed_pseudogene	767.145	1.14371	0.316049	3.61877	0.000296006	0.00514938
ENSMUSG00000027971	Ndst4	Bifunctional heparan sulfate N-deacetylase/N-sulfotransferase 4 Heparan sulfate N-deacetylase 4 Heparan sulfate N-sulfotransferase 4 [Source:UniProtKB/Swiss-Prot;Acc:Q9EQW8]	protein_coding	261.291	1.59911	0.441951	3.61829	0.000296551	0.00515522
ENSMUSG00000042410	Agps	alkylglycerone phosphate synthase [Source:HGNC Symbol;Acc:HGNC:327]	protein_coding	1067.82	1.09046	0.301394	3.61806	0.000296825	0.00515634
ENSMUSG00000041431	Ccnb1	G2/mitotic-specific cyclin-B1 [Source:UniProtKB/Swiss-Prot;Acc:P24860]	protein_coding	15.0692	4.71769	1.30464	3.6161	0.000299076	0.00518821
ENSMUSG00000066640	Fbxl18	F-box and leucine rich repeat protein 18 [Source:HGNC Symbol;Acc:HGNC:21874]	protein_coding	126.513	-1.10963	0.30686	-3.61609	0.000299081	0.00518821
ENSMUSG00000001507	Itga3	Integrin alpha-3 Integrin alpha-3 heavy chain Integrin alpha-3 light chain [Source:UniProtKB/Swiss-Prot;Acc:Q62470]	protein_coding	440.558	-1.08856	0.301076	-3.61556	0.000299701	0.00519334
ENSMUSG00000045038	Prkce	protein kinase C, epsilon [Source:MGI Symbol;Acc:MGI:97599]	protein_coding	382.603	-1.39916	0.386991	-3.61547	0.000299798	0.00519334
ENSMUSG00000039364	Sectm1b	secreted and transmembrane 1B [Source:MGI Symbol;Acc:MGI:1929083]	protein_coding	16.1083	4.86476	1.34573	3.61495	0.000300407	0.00519658
ENSMUSG00000095597	Gm6472	predicted pseudogene 6472 [Source:MGI Symbol;Acc:MGI:3648396]	transcribed_processed_pseudogene	217.979	1.24955	0.345661	3.61496	0.000300392	0.00519658
ENSMUSG00000026842	Abl1	c-abl oncogene 1, non-receptor tyrosine kinase [Source:MGI Symbol;Acc:MGI:87859]	protein_coding	267.465	-1.07749	0.298123	-3.61424	0.000301231	0.00520718
ENSMUSG00000039577	Nphp4	Mus musculus nephronophthisis 4 (juvenile) homolog (human) (Nphp4), transcript variant 2, mRNA. [Source:RefSeq mRNA;Acc:NM_001355738]	protein_coding	53.0656	-1.94413	0.537979	-3.61376	0.000301786	0.00521021
ENSMUSG00000110333	Gm45861	0	protein_coding	7.02385	6.64999	1.8402	3.61372	0.000301829	0.00521021
ENSMUSG00000052105	Mtcl1	Microtubule cross-linking factor 1 [Source:UniProtKB/Swiss-Prot;Acc:Q3UHU5]	protein_coding	397.304	-0.883785	0.244596	-3.61324	0.000302393	0.00521627
ENSMUSG00000102723	Gm37936	predicted gene, 37936 [Source:MGI Symbol;Acc:MGI:5611164]	TEC	13.3432	3.83959	1.06274	3.61291	0.000302779	0.00521928
ENSMUSG00000002980	Bcam	Basal cell adhesion molecule [Source:UniProtKB/Swiss-Prot;Acc:Q9R069]	protein_coding	102.027	-1.49159	0.413026	-3.61138	0.000304575	0.00524657
ENSMUSG00000004364	Cul3	Cullin-3 [Source:UniProtKB/Swiss-Prot;Acc:Q9JLV5]	protein_coding	1878.22	0.988081	0.273808	3.60866	0.000307785	0.00529816
ENSMUSG00000042063	Zfp386	zinc finger protein 386 (Kruppel-like) [Source:MGI Symbol;Acc:MGI:1930708]	protein_coding	493.723	0.975244	0.270285	3.60821	0.000308315	0.00530358
ENSMUSG00000021820	Camk2g	Calcium/calmodulin-dependent protein kinase type II subunit gamma [Source:UniProtKB/Swiss-Prot;Acc:Q923T9]	protein_coding	245.768	-0.95087	0.263549	-3.60794	0.000308642	0.00530549
ENSMUSG00000031665	Sall1	spalt like transcription factor 1 [Source:MGI Symbol;Acc:MGI:1889585]	protein_coding	121.039	-1.4759	0.409092	-3.60776	0.000308857	0.0053055
ENSMUSG00000052572	Dlg2	Disks large homolog 2 [Source:UniProtKB/Swiss-Prot;Acc:Q91XM9]	protein_coding	3406.5	0.916407	0.254056	3.60711	0.000309623	0.00531494
ENSMUSG00000027011	Ube2e3	ubiquitin-conjugating enzyme E2E 3 [Source:MGI Symbol;Acc:MGI:107412]	protein_coding	329.1	1.03651	0.287585	3.60418	0.00031314	0.00536883
ENSMUSG00000027342	Pcna	proliferating cell nuclear antigen [Source:MGI Symbol;Acc:MGI:97503]	protein_coding	199.084	1.30226	0.361325	3.60413	0.000313198	0.00536883
ENSMUSG00000036180	Gatad2a	Transcriptional repressor p66 alpha [Source:UniProtKB/Swiss-Prot;Acc:Q8CHY6]	protein_coding	304.828	-0.893259	0.247919	-3.60302	0.000314541	0.0053881
ENSMUSG00000035545	Leng8	Leukocyte receptor cluster member 8 homolog [Source:UniProtKB/Swiss-Prot;Acc:Q8CBY3]	protein_coding	1202.36	-1.01429	0.281563	-3.60235	0.000315349	0.00539818
ENSMUSG00000028132	Tmem56	Mus musculus transmembrane protein 56 (Tmem56), transcript variant 1, mRNA. [Source:RefSeq mRNA;Acc:NM_001355678]	protein_coding	544.948	1.02196	0.283729	3.60189	0.000315915	0.00540412
ENSMUSG00000040329	Il7	Interleukin-7 [Source:UniProtKB/Swiss-Prot;Acc:P10168]	protein_coding	27.896	2.49244	0.692068	3.60144	0.000316462	0.00540973
ENSMUSG00000085873	Ttc39aos1	Ttc39a opposite strand RNA 1 [Source:MGI Symbol;Acc:MGI:3651956]	antisense	185.845	1.12088	0.31134	3.60018	0.000317992	0.0054321
ENSMUSG00000075316	Scn9a	Sodium channel protein type 9 subunit alpha [Source:UniProtKB/Swiss-Prot;Acc:Q62205]	protein_coding	204.021	1.32793	0.368939	3.59933	0.00031904	0.00544624
ENSMUSG00000020594	Pum2	pumilio RNA-binding family member 2 [Source:MGI Symbol;Acc:MGI:1931751]	protein_coding	2302.19	1.04718	0.290979	3.59882	0.00031967	0.00545321
ENSMUSG00000045980	Tmem104	Transmembrane protein 104 [Source:UniProtKB/Swiss-Prot;Acc:Q3TB48]	protein_coding	131.586	-1.09432	0.304161	-3.59783	0.000320889	0.00546643
ENSMUSG00000101035	Gm28451	predicted gene 28451 [Source:MGI Symbol;Acc:MGI:5579157]	processed_pseudogene	8.47619	6.78811	1.88666	3.59795	0.000320735	0.00546643
ENSMUSG00000028467	Gba2	Non-lysosomal glucosylceramidase [Source:UniProtKB/Swiss-Prot;Acc:Q69ZF3]	protein_coding	89.4792	-1.41613	0.393706	-3.59693	0.000321994	0.00548147
ENSMUSG00000012609	Ttll5	tubulin tyrosine ligase-like family, member 5 [Source:MGI Symbol;Acc:MGI:2443657]	protein_coding	404.208	-0.798691	0.222078	-3.59645	0.000322592	0.00548785
ENSMUSG00000035958	Tdp2	tyrosyl-DNA phosphodiesterase 2 [Source:MGI Symbol;Acc:MGI:1860486]	protein_coding	74.5029	1.59663	0.444112	3.5951	0.00032427	0.00550879
ENSMUSG00000078517	Emc1	ER membrane protein complex subunit 1 [Source:UniProtKB/Swiss-Prot;Acc:Q8C7X2]	protein_coding	431.673	-0.990655	0.275555	-3.59512	0.000324238	0.00550879
ENSMUSG00000043004	Gng2	guanine nucleotide binding protein (G protein), gamma 2 [Source:MGI Symbol;Acc:MGI:102705]	protein_coding	2927.73	0.818015	0.227593	3.59421	0.00032538	0.00552384
ENSMUSG00000089940	Gm4117	predicted gene 4117 [Source:MGI Symbol;Acc:MGI:3782293]	antisense	223.118	1.54183	0.429006	3.59396	0.000325694	0.00552535
ENSMUSG00000096546	Smlr1	0	protein_coding	6.55531	6.79554	1.89095	3.59372	0.00032599	0.00552658
ENSMUSG00000029910	Mad2l1	Mitotic spindle assembly checkpoint protein MAD2A [Source:UniProtKB/Swiss-Prot;Acc:Q9Z1B5]	protein_coding	129.62	1.31366	0.365567	3.59347	0.000326299	0.00552801
ENSMUSG00000059832	Kprp	Keratinocyte proline-rich protein [Source:UniProtKB/Swiss-Prot;Acc:B2RUR4]	protein_coding	8.83818	7.05452	1.96463	3.59076	0.000329718	0.00557825
ENSMUSG00000063524	Eno1	Alpha-enolase [Source:UniProtKB/Swiss-Prot;Acc:P17182]	protein_coding	512.436	-1.04623	0.291359	-3.59086	0.000329594	0.00557825
ENSMUSG00000055670	Zzef1	zinc finger, ZZ-type with EF hand domain 1 [Source:MGI Symbol;Acc:MGI:2444286]	protein_coding	776.099	-0.768117	0.213938	-3.59038	0.000330199	0.00558255
ENSMUSG00000091183	Gm5141	0	protein_coding	83.7169	1.3858	0.386039	3.58979	0.000330946	0.00559135
ENSMUSG00000009293	Ube2g2	ubiquitin-conjugating enzyme E2G 2 [Source:MGI Symbol;Acc:MGI:1343188]	protein_coding	72.5268	-1.47018	0.409656	-3.58882	0.000332173	0.00560823
ENSMUSG00000107655	Gm44220	predicted gene, 44220 [Source:MGI Symbol;Acc:MGI:5690612]	TEC	283.319	1.25308	0.349186	3.58859	0.000332476	0.00560951
ENSMUSG00000058927	Gm10053	predicted gene 10053 [Source:MGI Symbol;Acc:MGI:3704493]	protein_coding	229.843	0.996407	0.277804	3.58673	0.000334848	0.00564566
ENSMUSG00000109985	Gm18640	predicted gene, 18640 [Source:MGI Symbol;Acc:MGI:5010825]	processed_pseudogene	6.84594	6.60616	1.84208	3.58626	0.00033546	0.00565211
ENSMUSG00000027699	Ect2	Protein ECT2 [Source:UniProtKB/Swiss-Prot;Acc:Q07139]	protein_coding	30.9528	2.70965	0.75568	3.5857	0.00033617	0.00566021
ENSMUSG00000052137	Rbm12b2	Mus musculus RNA binding motif protein 12 B2 (Rbm12b2), transcript variant 3, mRNA. [Source:RefSeq mRNA;Acc:NM_001356563]	protein_coding	459.773	0.932111	0.259977	3.58536	0.000336619	0.0056639
ENSMUSG00000048799	Cep120	Centrosomal protein of 120 kDa [Source:UniProtKB/Swiss-Prot;Acc:Q7TSG1]	protein_coding	424.424	0.864369	0.241125	3.58473	0.000337422	0.00567353
ENSMUSG00000028833	Ncdn	Neurochondrin [Source:UniProtKB/Swiss-Prot;Acc:Q9Z0E0]	protein_coding	150.244	-1.40285	0.391425	-3.58395	0.000338433	0.00568665
ENSMUSG00000073755	5730409E04Rik	UPF0500 [Source:UniProtKB/Swiss-Prot;Acc:Q8BP99]	protein_coding	220.247	0.967719	0.270072	3.58318	0.000339432	0.00569459
ENSMUSG00000082198	Gm14504	predicted gene 14504 [Source:MGI Symbol;Acc:MGI:3705735]	processed_pseudogene	7.79984	7.24094	2.02098	3.58288	0.000339831	0.00569459
ENSMUSG00000097564	C430014B12Rik	RIKEN cDNA C430014B12 gene [Source:MGI Symbol;Acc:MGI:2444820]	processed_transcript	14.3335	3.64038	1.01604	3.58291	0.000339792	0.00569459
ENSMUSG00000102689	Gm37217	predicted gene, 37217 [Source:MGI Symbol;Acc:MGI:5610445]	TEC	7.62933	6.66227	1.85925	3.58332	0.000339256	0.00569459
ENSMUSG00000024805	Pcgf5	Polycomb group RING finger protein 5 [Source:UniProtKB/Swiss-Prot;Acc:Q3UK78]	protein_coding	129.332	1.32992	0.371244	3.58232	0.000340553	0.00570193
ENSMUSG00000026977	39142	E3 ubiquitin-protein ligase MARCH7 [Source:UniProtKB/Swiss-Prot;Acc:Q9WV66]	protein_coding	941.017	0.959606	0.267896	3.58201	0.000340963	0.00570193
ENSMUSG00000038400	Pmepa1	prostate transmembrane protein, androgen induced 1 [Source:HGNC Symbol;Acc:HGNC:14107]	protein_coding	320.946	-1.04145	0.290743	-3.58202	0.000340942	0.00570193
ENSMUSG00000003731	Kpna6	Importin subunit alpha-7 [Source:UniProtKB/Swiss-Prot;Acc:O35345]	protein_coding	1081.61	0.784252	0.219037	3.58045	0.000342997	0.00572428
ENSMUSG00000099647	Gm5776	predicted gene 5776 [Source:MGI Symbol;Acc:MGI:3647650]	processed_pseudogene	10.2415	-6.02751	1.68337	-3.58062	0.000342778	0.00572428
ENSMUSG00000103038	Gm37124	predicted gene, 37124 [Source:MGI Symbol;Acc:MGI:5610352]	TEC	34.5875	2.40272	0.671054	3.58051	0.000342926	0.00572428
ENSMUSG00000096169	Olfr1564	0	protein_coding	14.6247	3.20477	0.895219	3.57987	0.00034376	0.00573314
ENSMUSG00000104221	Gm37051	predicted gene, 37051 [Source:MGI Symbol;Acc:MGI:5610279]	TEC	22.8243	2.41239	0.674011	3.57915	0.000344713	0.00574514
ENSMUSG00000046613	Vwa5b2	von Willebrand factor A domain containing 5B2 [Source:MGI Symbol;Acc:MGI:2681859]	protein_coding	134.328	-1.27324	0.355857	-3.57794	0.00034631	0.00576785
ENSMUSG00000002031	Ift46	Intraflagellar transport [Source:UniProtKB/Swiss-Prot;Acc:Q9DB07]	protein_coding	202.693	-0.982282	0.274736	-3.57537	0.00034973	0.00581695
ENSMUSG00000026333	Gin1	Gypsy retrotransposon integrase-like protein 1 [Source:UniProtKB/Swiss-Prot;Acc:Q8K259]	protein_coding	173.776	1.12743	0.315328	3.57542	0.000349667	0.00581695
ENSMUSG00000024726	Carnmt1	Carnosine N-methyltransferase [Source:UniProtKB/Swiss-Prot;Acc:Q80UY1]	protein_coding	79.828	1.7113	0.478898	3.57341	0.000352362	0.00585677
ENSMUSG00000015133	Lrrk1	Leucine-rich repeat serine/threonine-protein kinase 1 [Source:UniProtKB/Swiss-Prot;Acc:Q3UHC2]	protein_coding	41.0013	-2.05679	0.575658	-3.57294	0.000352999	0.0058634
ENSMUSG00000060407	Cyp2a12	Cytochrome P450 2A12 [Source:UniProtKB/Swiss-Prot;Acc:P56593]	protein_coding	10.317	6.90248	1.9325	3.5718	0.00035454	0.00588188
ENSMUSG00000066306	Numa1	Nuclear mitotic apparatus protein 1 [Source:UniProtKB/Swiss-Prot;Acc:E9Q7G0]	protein_coding	1138.18	-0.823357	0.230519	-3.57176	0.000354589	0.00588188
ENSMUSG00000040479	Dgkz	Diacylglycerol kinase zeta [Source:UniProtKB/Swiss-Prot;Acc:Q80UP3]	protein_coding	452.19	-1.02866	0.288057	-3.57104	0.000355569	0.00589416
ENSMUSG00000001552	Jup	Junction plakoglobin [Source:UniProtKB/Swiss-Prot;Acc:Q02257]	protein_coding	170.11	-1.2843	0.359744	-3.57003	0.000356943	0.00591296
ENSMUSG00000024087	Cyp1b1	Cytochrome P450 1B1 [Source:UniProtKB/Swiss-Prot;Acc:Q64429]	protein_coding	110.537	1.8209	0.510094	3.56972	0.000357358	0.00591586
ENSMUSG00000029055	Plch2	1-phosphatidylinositol 4,5-bisphosphate phosphodiesterase eta-2 [Source:UniProtKB/Swiss-Prot;Acc:A2AP18]	protein_coding	63.8666	-1.87838	0.526249	-3.56938	0.000357825	0.00591962
ENSMUSG00000009291	Pttg1ip	pituitary tumor-transforming 1 interacting protein [Source:MGI Symbol;Acc:MGI:2652132]	protein_coding	630.111	-0.763889	0.214075	-3.56832	0.000359278	0.00593567
ENSMUSG00000020100	Slc29a3	Equilibrative nucleoside transporter 3 [Source:UniProtKB/Swiss-Prot;Acc:Q99P65]	protein_coding	330.083	1.07242	0.300531	3.5684	0.000359171	0.00593567
ENSMUSG00000048897	Zfp710	zinc finger protein 710 [Source:MGI Symbol;Acc:MGI:1921747]	protein_coding	177.607	-1.17451	0.329508	-3.56444	0.000364637	0.00602017
ENSMUSG00000040612	Ildr2	Immunoglobulin-like domain-containing receptor 2 [Source:UniProtKB/Swiss-Prot;Acc:B5TVM2]	protein_coding	1765.96	1.25577	0.352328	3.5642	0.000364961	0.00602148
ENSMUSG00000106753	Gm43230	predicted gene 43230 [Source:MGI Symbol;Acc:MGI:5663367]	TEC	11.2231	4.46076	1.25225	3.5622	0.000367764	0.00606367
ENSMUSG00000034774	Dsg1c	Desmoglein-1-gamma [Source:UniProtKB/Swiss-Prot;Acc:Q7TSF0]	protein_coding	6.81825	6.81783	1.91436	3.5614	0.000368877	0.00607796
ENSMUSG00000020897	Aurkb	Aurora kinase B [Source:UniProtKB/Swiss-Prot;Acc:O70126]	protein_coding	13.542	3.50369	0.983966	3.56078	0.00036975	0.00608827
ENSMUSG00000048832	Vps37c	vacuolar protein sorting 37C [Source:MGI Symbol;Acc:MGI:2147661]	protein_coding	84.0093	-1.48738	0.417887	-3.55929	0.000371858	0.0061189
ENSMUSG00000075249	Fsip2	Fibrous sheath-interacting protein 2 [Source:UniProtKB/Swiss-Prot;Acc:A2ARZ3]	protein_coding	12.2962	6.11078	1.71707	3.55884	0.00037249	0.0061252
ENSMUSG00000064351	mt-Co1	mitochondrially encoded cytochrome c oxidase I [Source:MGI Symbol;Acc:MGI:102504]	protein_coding	69904.2	2.03598	0.572152	3.55846	0.000373039	0.00613014
ENSMUSG00000040434	Large2	LARGE xylosyl- and glucuronyltransferase 2 Xylosyltransferase LARGE2 Beta-1,3-glucuronyltransferase LARGE2 [Source:UniProtKB/Swiss-Prot;Acc:Q5XPT3]	protein_coding	47.8637	-1.77592	0.49923	-3.55733	0.000374649	0.00614977
ENSMUSG00000052488	Cherp	Mus musculus calcium homeostasis endoplasmic reticulum protein (Cherp), transcript variant 2, mRNA. [Source:RefSeq mRNA;Acc:NM_001359024]	protein_coding	257.307	-1.06783	0.300184	-3.55727	0.000374734	0.00614977
ENSMUSG00000017713	Tha1	threonine aldolase 1 [Source:MGI Symbol;Acc:MGI:1919026]	protein_coding	32.8519	-2.04989	0.576316	-3.55689	0.000375276	0.00615457
ENSMUSG00000033799	Fam208b	Protein FAM208B [Source:UniProtKB/Swiss-Prot;Acc:Q5DTT3]	protein_coding	1284.8	0.745529	0.209623	3.55652	0.000375802	0.00615909
ENSMUSG00000026204	Ptprn	protein tyrosine phosphatase, receptor type, N [Source:MGI Symbol;Acc:MGI:102765]	protein_coding	1679.27	-0.812329	0.228424	-3.55623	0.000376209	0.00616167
ENSMUSG00000000037	Scml2	Scm polycomb group protein like 2 [Source:MGI Symbol;Acc:MGI:1340042]	protein_coding	23.255	2.54169	0.714898	3.55532	0.000377519	0.00617902
ENSMUSG00000062611	Rps3a2	ribosomal protein S3A2 [Source:MGI Symbol;Acc:MGI:3642853]	processed_pseudogene	8.98013	6.20598	1.74701	3.55234	0.000381827	0.00624537
ENSMUSG00000024327	Slc39a7	solute carrier family 39 (zinc transporter), member 7 [Source:MGI Symbol;Acc:MGI:95909]	protein_coding	214.618	-1.44325	0.406305	-3.55213	0.000382123	0.00624608
ENSMUSG00000026983	Il1f5	Interleukin-36 receptor antagonist protein [Source:UniProtKB/Swiss-Prot;Acc:Q9QYY1]	protein_coding	7.35117	6.77108	1.90643	3.55171	0.000382738	0.00625197
ENSMUSG00000058513	Olfr801	0	protein_coding	7.57743	6.62294	1.86481	3.55153	0.000382996	0.00625204
ENSMUSG00000028849	Map7d1	Mus musculus MAP7 domain containing 1 (Map7d1), transcript variant 3, mRNA. [Source:RefSeq mRNA;Acc:NM_001347198]	protein_coding	131.76	-1.217	0.342715	-3.55106	0.000383677	0.00625693
ENSMUSG00000098065	Gm5177	predicted pseudogene 5177 [Source:MGI Symbol;Acc:MGI:3646657]	transcribed_processed_pseudogene	7.7796	6.51126	1.83365	3.55098	0.000383803	0.00625693
ENSMUSG00000105702	Gm43780	predicted gene 43780 [Source:MGI Symbol;Acc:MGI:5663917]	TEC	8.78961	6.93779	1.95417	3.55025	0.000384871	0.00627019
ENSMUSG00000064330	Pde6h	phosphodiesterase 6H, cGMP-specific, cone, gamma [Source:MGI Symbol;Acc:MGI:1925850]	protein_coding	26.5944	2.70075	0.760788	3.54994	0.00038532	0.00627336
ENSMUSG00000039662	Icmt	isoprenylcysteine carboxyl methyltransferase [Source:HGNC Symbol;Acc:HGNC:5350]	protein_coding	276.427	-1.08924	0.306854	-3.54971	0.000385655	0.00627467
ENSMUSG00000015605	Srf	Serum response factor [Source:UniProtKB/Swiss-Prot;Acc:Q9JM73]	protein_coding	101.742	-1.28244	0.361402	-3.54852	0.000387397	0.0062947
ENSMUSG00000052854	Nrk	Nik-related protein kinase [Source:UniProtKB/Swiss-Prot;Acc:Q9R0G8]	protein_coding	14.8614	4.05241	1.14199	3.54854	0.000387375	0.0062947
ENSMUSG00000046093	Hpcal4	hippocalcin-like 4 [Source:MGI Symbol;Acc:MGI:2157521]	protein_coding	316.317	-0.952113	0.268393	-3.54747	0.000388957	0.00631587
ENSMUSG00000022441	Efcab6	EF-hand calcium-binding domain-containing protein 6 [Source:UniProtKB/Swiss-Prot;Acc:Q6P1E8]	protein_coding	6.457	6.62706	1.86839	3.54694	0.000389731	0.00632427
ENSMUSG00000079065	BC005561	cDNA sequence BC005561 [Source:MGI Symbol;Acc:MGI:3040669]	protein_coding	550.963	0.892767	0.251761	3.54609	0.00039099	0.00634052
ENSMUSG00000079508	Apoo	MICOS complex subunit Mic26 [Source:UniProtKB/Swiss-Prot;Acc:Q9DCZ4]	protein_coding	94.8045	1.8578	0.52393	3.5459	0.000391274	0.00634095
ENSMUSG00000040328	Olfr56	Olfactory receptor 56 [Source:UniProtKB/Swiss-Prot;Acc:Q8VGD6]	protein_coding	12.2673	5.99715	1.6914	3.54568	0.000391601	0.00634208
ENSMUSG00000020868	Xylt2	xylosyltransferase II [Source:MGI Symbol;Acc:MGI:2444797]	protein_coding	34.3669	-2.18207	0.615537	-3.54498	0.000392645	0.00635482
ENSMUSG00000104026	Gm37212	predicted gene, 37212 [Source:MGI Symbol;Acc:MGI:5610440]	TEC	65.4715	1.51032	0.426152	3.54408	0.000393984	0.0063723
ENSMUSG00000019920	Lims1	Mus musculus LIM and senescent cell antigen-like domains 1 (Lims1), transcript variant 6, mRNA. [Source:RefSeq mRNA;Acc:NM_001359116]	protein_coding	558.529	0.880263	0.248436	3.54321	0.000395281	0.00638907
ENSMUSG00000028847	Trappc3	trafficking protein particle complex 3 [Source:MGI Symbol;Acc:MGI:1351486]	protein_coding	154.802	-1.46895	0.414613	-3.54295	0.000395678	0.00639131
ENSMUSG00000025764	Jade1	Protein Jade-1 [Source:UniProtKB/Swiss-Prot;Acc:Q6ZPI0]	protein_coding	790.413	0.827799	0.233691	3.54228	0.000396681	0.00640331
ENSMUSG00000104205	Gm37396	predicted gene, 37396 [Source:MGI Symbol;Acc:MGI:5610624]	TEC	8.35433	6.81086	1.92297	3.54184	0.000397351	0.00640992
ENSMUSG00000020387	Jade2	Mus musculus jade family PHD finger 2 (Jade2), transcript variant 1, mRNA. [Source:RefSeq mRNA;Acc:NM_001357588]	protein_coding	257.955	-1.07264	0.302866	-3.54164	0.000397654	0.0064106
ENSMUSG00000022313	Utp23	UTP23 small subunit processome component [Source:MGI Symbol;Acc:MGI:1925831]	protein_coding	54.7716	1.64176	0.463606	3.54128	0.000398194	0.00641511
ENSMUSG00000026532	Spta1	Spectrin alpha chain, erythrocytic 1 [Source:UniProtKB/Swiss-Prot;Acc:P08032]	protein_coding	15.3794	3.7083	1.04741	3.54046	0.000399435	0.00642671
ENSMUSG00000085147	Gm12609	predicted gene 12609 [Source:MGI Symbol;Acc:MGI:3652142]	processed_transcript	5.74503	6.64164	1.87586	3.54058	0.000399244	0.00642671
ENSMUSG00000023912	Slc25a27	solute carrier family 25, member 27 [Source:MGI Symbol;Acc:MGI:1921261]	protein_coding	211.627	-0.936376	0.2645	-3.54018	0.000399857	0.00642929
ENSMUSG00000062169	Cnih4	4 [Source:UniProtKB/Swiss-Prot;Acc:Q9CX13]	protein_coding	184.29	0.952469	0.269164	3.53862	0.000402224	0.00646314
ENSMUSG00000050711	Scg2	secretogranin II [Source:MGI Symbol;Acc:MGI:103033]	protein_coding	10953.7	0.757673	0.214143	3.53817	0.000402914	0.00646695
ENSMUSG00000105247	Gm42519	predicted gene 42519 [Source:MGI Symbol;Acc:MGI:5662656]	TEC	21.2317	3.02029	0.853642	3.53812	0.000402987	0.00646695
ENSMUSG00000001065	Zfp276	zinc finger protein (C2H2 type) 276 [Source:MGI Symbol;Acc:MGI:1888495]	protein_coding	49.8733	-1.77843	0.502758	-3.53735	0.000404163	0.00647395
ENSMUSG00000021693	Kif2a	Kinesin-like protein KIF2A [Source:UniProtKB/Swiss-Prot;Acc:P28740]	protein_coding	774.519	0.832286	0.235271	3.53757	0.000403834	0.00647395
ENSMUSG00000031996	Aplp2	Amyloid-like protein 2 [Source:UniProtKB/Swiss-Prot;Acc:Q06335]	protein_coding	1698.87	-0.708997	0.200443	-3.53716	0.000404453	0.00647395
ENSMUSG00000034165	Ccnd3	G1/S-specific cyclin-D3 [Source:UniProtKB/Swiss-Prot;Acc:P30282]	protein_coding	111.101	-1.38398	0.39127	-3.53715	0.000404474	0.00647395
ENSMUSG00000025610	Map3k7cl	MAP3K7 C-terminal-like protein [Source:UniProtKB/Swiss-Prot;Acc:P58500]	protein_coding	6.61426	6.79962	1.92278	3.53635	0.000405701	0.00648938
ENSMUSG00000004872	Pax3	paired box 3 [Source:MGI Symbol;Acc:MGI:97487]	protein_coding	7.46636	6.65009	1.88064	3.53608	0.000406112	0.00649173
ENSMUSG00000023868	Pde10a	phosphodiesterase 10A [Source:MGI Symbol;Acc:MGI:1345143]	protein_coding	887.803	-1.30072	0.367899	-3.53554	0.000406941	0.00650076
ENSMUSG00000033379	Atp6v0b	ATPase, H+ transporting, lysosomal V0 subunit B [Source:MGI Symbol;Acc:MGI:1890510]	protein_coding	267.209	-1.50697	0.426287	-3.53511	0.000407605	0.00650715
ENSMUSG00000023827	Agpat4	1-acyl-sn-glycerol-3-phosphate acyltransferase delta [Source:UniProtKB/Swiss-Prot;Acc:Q8K4X7]	protein_coding	164.022	-1.32006	0.373586	-3.5335	0.000410099	0.00653849
ENSMUSG00000023892	Zfp51	zinc finger protein 51 [Source:MGI Symbol;Acc:MGI:99198]	protein_coding	153.92	1.42359	0.402873	3.5336	0.000409943	0.00653849
ENSMUSG00000056145	AI504432	expressed sequence AI504432 [Source:MGI Symbol;Acc:MGI:2139742]	lincRNA	119.167	1.22061	0.345548	3.53239	0.000411828	0.0065618
ENSMUSG00000049751	Rpl36al	ribosomal protein L36A-like [Source:MGI Symbol;Acc:MGI:1913733]	protein_coding	408.534	1.22095	0.345663	3.5322	0.000412122	0.00656225
ENSMUSG00000032403	2300009A05Rik	Uncharacterized [Source:UniProtKB/Swiss-Prot;Acc:Q0VG49]	protein_coding	70.1981	1.55953	0.441747	3.53036	0.000414996	0.00660375
ENSMUSG00000027204	Fbn1	Fibrillin-1 Asprosin [Source:UniProtKB/Swiss-Prot;Acc:Q61554]	protein_coding	386.813	-1.05264	0.298226	-3.52966	0.0004161	0.00661703
ENSMUSG00000030945	Acsm2	Acyl-coenzyme A synthetase ACSM2, mitochondrial [Source:UniProtKB/Swiss-Prot;Acc:Q8K0L3]	protein_coding	14.3037	4.57548	1.29652	3.52905	0.000417047	0.00662354
ENSMUSG00000086130	Gm16211	predicted gene 16211 [Source:MGI Symbol;Acc:MGI:3802078]	lincRNA	14.6021	3.3548	0.950577	3.52922	0.000416785	0.00662354
ENSMUSG00000028175	Depdc1a	DEP domain-containing protein 1A [Source:UniProtKB/Swiss-Prot;Acc:Q8CIG0]	protein_coding	9.45394	5.01234	1.42047	3.52866	0.000417674	0.00662924
ENSMUSG00000015755	Tab2	TGF-beta-activated kinase 1 and MAP3K7-binding protein 2 [Source:UniProtKB/Swiss-Prot;Acc:Q99K90]	protein_coding	1840.85	0.838082	0.237542	3.52814	0.000418491	0.00663183
ENSMUSG00000032238	Rora	RAR-related orphan receptor alpha [Source:MGI Symbol;Acc:MGI:104661]	protein_coding	1134.86	0.885178	0.250878	3.52832	0.000418205	0.00663183
ENSMUSG00000049532	Sall2	Sal-like protein 2 [Source:UniProtKB/Swiss-Prot;Acc:Q9QX96]	protein_coding	276.734	-1.1107	0.314819	-3.52804	0.000418646	0.00663183
ENSMUSG00000096696	Zfp960	zinc finger protein 960 [Source:MGI Symbol;Acc:MGI:3052731]	protein_coding	59.1603	1.67097	0.47391	3.52593	0.000422003	0.00668073
ENSMUSG00000020422	Tns3	Tensin-3 [Source:UniProtKB/Swiss-Prot;Acc:Q5SSZ5]	protein_coding	361.545	-1.02015	0.28944	-3.52457	0.000424165	0.00670633
ENSMUSG00000021763	BC067074	cDNA sequence BC067074 [Source:MGI Symbol;Acc:MGI:3040697]	protein_coding	324.209	-1.0057	0.285329	-3.52469	0.000423973	0.00670633
ENSMUSG00000013629	Cad	CAD protein Glutamine-dependent carbamoyl-phosphate synthase Aspartate carbamoyltransferase Dihydroorotase [Source:UniProtKB/Swiss-Prot;Acc:B2RQC6]	protein_coding	129.362	-1.36893	0.388508	-3.52356	0.000425791	0.00671721
ENSMUSG00000040714	Klc3	Kinesin light chain 3 [Source:UniProtKB/Swiss-Prot;Acc:Q91W40]	protein_coding	41.9121	-2.05203	0.582376	-3.52354	0.000425817	0.00671721
ENSMUSG00000048706	Lurap1l	Leucine rich adaptor protein 1-like [Source:UniProtKB/Swiss-Prot;Acc:Q8K2P1]	protein_coding	142.484	1.38018	0.391671	3.52383	0.000425363	0.00671721
ENSMUSG00000084063	Gm5934	0	protein_coding	7.9205	6.83166	1.9389	3.52346	0.000425944	0.00671721
ENSMUSG00000013353	4931406B18Rik	RIKEN cDNA 4931406B18 gene [Source:MGI Symbol;Acc:MGI:1921304]	protein_coding	6.28169	6.71888	1.90717	3.52295	0.000426768	0.0067259
ENSMUSG00000060149	BC002059	cDNA sequence BC002059 [Source:MGI Symbol;Acc:MGI:2384864]	lincRNA	67.9837	1.66784	0.473577	3.52179	0.000428637	0.00675104
ENSMUSG00000024422	Dhx16	DEAH-box helicase 16 [Source:HGNC Symbol;Acc:HGNC:2739]	protein_coding	110.779	-1.37933	0.391821	-3.5203	0.000431056	0.00678479
ENSMUSG00000015363	Trabd	Mus musculus TraB domain containing (Trabd), transcript variant 2, mRNA. [Source:RefSeq mRNA;Acc:NM_001355617]	protein_coding	71.3288	-1.41459	0.401964	-3.5192	0.000432845	0.00680426
ENSMUSG00000096458	Moap1	Modulator of apoptosis 1 [Source:UniProtKB/Swiss-Prot;Acc:Q9ERH6]	protein_coding	45.6644	-1.90388	0.540977	-3.51933	0.000432645	0.00680426
ENSMUSG00000062949	Atp11c	Phospholipid-transporting ATPase 11C [Source:UniProtKB/Swiss-Prot;Acc:Q9QZW0]	protein_coding	228.433	1.03717	0.29479	3.51834	0.00043425	0.00682199
ENSMUSG00000054027	Nt5dc3	5'-nucleotidase domain-containing protein 3 [Source:UniProtKB/Swiss-Prot;Acc:Q3UHB1]	protein_coding	178.944	-1.1982	0.340605	-3.51787	0.00043503	0.00682988
ENSMUSG00000022857	Tmprss15	transmembrane protease, serine 15 [Source:MGI Symbol;Acc:MGI:1197523]	protein_coding	5.76582	6.76816	1.9243	3.5172	0.000436123	0.00684269
ENSMUSG00000030357	Fkbp4	Peptidyl-prolyl cis-trans isomerase FKBP4 Peptidyl-prolyl cis-trans isomerase FKBP4, N-terminally processed [Source:UniProtKB/Swiss-Prot;Acc:P30416]	protein_coding	462.405	-1.24134	0.352961	-3.51693	0.000436563	0.00684523
ENSMUSG00000103443	Gm37132	predicted gene, 37132 [Source:MGI Symbol;Acc:MGI:5610360]	TEC	90.7138	1.35528	0.3855	3.51564	0.000438693	0.00687425
ENSMUSG00000014226	Cacybp	Calcyclin-binding protein [Source:UniProtKB/Swiss-Prot;Acc:Q9CXW3]	protein_coding	267.854	0.894641	0.254594	3.514	0.000441417	0.00691253
ENSMUSG00000107000	Gm43481	predicted gene 43481 [Source:MGI Symbol;Acc:MGI:5663618]	TEC	379.773	-1.40428	0.399651	-3.51376	0.000441806	0.00691424
ENSMUSG00000019734	Tmc4	transmembrane channel like 4 [Source:HGNC Symbol;Acc:HGNC:22998]	protein_coding	549.978	-0.95215	0.271145	-3.51159	0.000445433	0.00695
ENSMUSG00000020919	Stat5b	Signal transducer and activator of transcription 5B [Source:UniProtKB/Swiss-Prot;Acc:P42232]	protein_coding	170.688	-1.14505	0.326092	-3.51143	0.000445701	0.00695
ENSMUSG00000025737	Wdr24	WD repeat domain 24 [Source:MGI Symbol;Acc:MGI:2446285]	protein_coding	30.8836	-2.61034	0.743244	-3.51209	0.000444601	0.00695
ENSMUSG00000033684	Qsox1	Sulfhydryl oxidase 1 [Source:UniProtKB/Swiss-Prot;Acc:Q8BND5]	protein_coding	75.2906	-1.49636	0.426146	-3.51138	0.000445784	0.00695
ENSMUSG00000039263	Npepl1	Probable aminopeptidase NPEPL1 [Source:UniProtKB/Swiss-Prot;Acc:Q6NSR8]	protein_coding	144.886	-1.30608	0.371943	-3.51151	0.000445568	0.00695
ENSMUSG00000064339	mt-Rnr2	mitochondrially encoded 16S rRNA [Source:MGI Symbol;Acc:MGI:102492]	Mt_rRNA	2.32453e+06	1.97311	0.561847	3.51182	0.000445043	0.00695
ENSMUSG00000030562	Nox4	NADPH oxidase 4 [Source:MGI Symbol;Acc:MGI:1354184]	protein_coding	14.8601	3.50753	0.999114	3.51064	0.000447034	0.00695866
ENSMUSG00000048249	Crebrf	CREB3 regulatory factor [Source:UniProtKB/Swiss-Prot;Acc:Q8CDG5]	protein_coding	1799.51	0.878761	0.25032	3.51055	0.000447187	0.00695866
ENSMUSG00000085894	Gm15832	predicted gene 15832 [Source:MGI Symbol;Acc:MGI:3834078]	processed_transcript	310.387	1.26835	0.36127	3.51081	0.000446749	0.00695866
ENSMUSG00000023068	Nus1	Dehydrodolichyl diphosphate synthase complex subunit Nus1 [Source:UniProtKB/Swiss-Prot;Acc:Q99LJ8]	protein_coding	452.736	0.847586	0.24149	3.50982	0.000448414	0.0069714
ENSMUSG00000041565	L3mbtl4	lethal(3)malignant brain tumor-like protein 4 [Source:RefSeq peptide;Acc:NP_796252]	protein_coding	9.17082	6.3161	1.7996	3.50972	0.000448572	0.0069714
ENSMUSG00000021277	Traf3	TNF receptor-associated factor 3 [Source:MGI Symbol;Acc:MGI:108041]	protein_coding	278.665	-0.93523	0.266522	-3.50901	0.000449779	0.00698452
ENSMUSG00000021411	Pxdc1	PX domain-containing protein 1 [Source:UniProtKB/Swiss-Prot;Acc:Q8JZU6]	protein_coding	45.447	-1.88783	0.538013	-3.50889	0.000449983	0.00698452
ENSMUSG00000033585	Ndn	Necdin [Source:UniProtKB/Swiss-Prot;Acc:P25233]	protein_coding	405.593	1.27906	0.364595	3.50817	0.000451197	0.00699455
ENSMUSG00000033813	Tcea1	Transcription elongation factor A protein 1 [Source:UniProtKB/Swiss-Prot;Acc:P10711]	protein_coding	1139.09	0.892453	0.254383	3.50831	0.000450968	0.00699455
ENSMUSG00000063160	Numbl	Numb-like protein [Source:UniProtKB/Swiss-Prot;Acc:O08919]	protein_coding	430.413	-0.943761	0.26914	-3.50658	0.000453904	0.00703208
ENSMUSG00000031119	Gpc4	glypican 4 [Source:MGI Symbol;Acc:MGI:104902]	protein_coding	226.09	-1.14281	0.325983	-3.50574	0.00045534	0.00704989
ENSMUSG00000104588	Gm43666	predicted gene 43666 [Source:MGI Symbol;Acc:MGI:5663803]	lincRNA	8.09185	6.87144	1.96056	3.50483	0.000456893	0.00706951
ENSMUSG00000040078	Ptges3-ps	prostaglandin E synthase 3, pseudogene [Source:MGI Symbol;Acc:MGI:3704271]	processed_pseudogene	114.702	-1.56457	0.446487	-3.50416	0.000458042	0.00708283
ENSMUSG00000039703	Nploc4	Nuclear protein localization [Source:UniProtKB/Swiss-Prot;Acc:P60670]	protein_coding	290.742	-0.901375	0.257255	-3.50383	0.000458626	0.00708504
ENSMUSG00000078810	Gp6	Platelet glycoprotein VI [Source:UniProtKB/Swiss-Prot;Acc:P0C191]	protein_coding	6.74243	6.39031	1.82385	3.50375	0.000458763	0.00708504
ENSMUSG00000101609	Kcnq1ot1	KCNQ1 overlapping transcript 1 [Source:MGI Symbol;Acc:MGI:1926855]	antisense	6872.18	0.851978	0.243174	3.50358	0.000459048	0.00708504
ENSMUSG00000104891	2510017J16Rik	RIKEN cDNA 2510017J16 gene [Source:MGI Symbol;Acc:MGI:1913824]	antisense	100.654	1.21065	0.345598	3.50306	0.000459949	0.0070945
ENSMUSG00000042804	Gpr153	G protein-coupled receptor 153 [Source:MGI Symbol;Acc:MGI:1916157]	protein_coding	73.8517	-1.40605	0.401426	-3.50264	0.000460672	0.00709841
ENSMUSG00000086735	Gm13977	predicted gene 13977 [Source:MGI Symbol;Acc:MGI:3652169]	antisense	7.89469	7.01082	2.00162	3.50258	0.000460779	0.00709841
ENSMUSG00000032328	Tmem30a	transmembrane protein 30A [Source:MGI Symbol;Acc:MGI:106402]	protein_coding	1661.13	0.976151	0.278719	3.50227	0.000461307	0.00710211
ENSMUSG00000025980	Hspd1	heat shock protein 1 (chaperonin) [Source:MGI Symbol;Acc:MGI:96242]	protein_coding	1879.78	0.675522	0.192933	3.50134	0.000462931	0.00712266
ENSMUSG00000085089	Arhgap15os	Rho GTPase activating protein 15, opposite strand [Source:MGI Symbol;Acc:MGI:2444930]	antisense	6.19141	6.67925	1.90822	3.50026	0.000464812	0.00714268
ENSMUSG00000101211	Gm28818	predicted gene 28818 [Source:MGI Symbol;Acc:MGI:5579524]	lincRNA	6.43244	6.71508	1.91838	3.50039	0.000464569	0.00714268
ENSMUSG00000028081	Rps3a1	ribosomal protein S3A1 [Source:MGI Symbol;Acc:MGI:1202063]	protein_coding	1306.68	1.12514	0.32148	3.49988	0.00046546	0.00714538
ENSMUSG00000089871	Speer4cos	spermatogenesis associated glutamate (E)-rich protein 4C, opposite strand transcript [Source:MGI Symbol;Acc:MGI:1923108]	antisense	11.4228	6.49424	1.85559	3.49982	0.000465568	0.00714538
ENSMUSG00000103435	Gm36992	predicted gene, 36992 [Source:MGI Symbol;Acc:MGI:5610220]	antisense	40.8695	2.00366	0.572562	3.49946	0.000466195	0.00715056
ENSMUSG00000057963	Itpk1	Inositol-tetrakisphosphate 1-kinase [Source:UniProtKB/Swiss-Prot;Acc:Q8BYN3]	protein_coding	52.076	-1.70006	0.485834	-3.49926	0.000466559	0.00715168
ENSMUSG00000036644	Tbc1d9b	TBC1 domain family member 9B [Source:UniProtKB/Swiss-Prot;Acc:Q5SVR0]	protein_coding	353.759	-0.774179	0.221291	-3.49847	0.000467938	0.00715945
ENSMUSG00000045374	Wdr81	WD repeat domain 81 [Source:MGI Symbol;Acc:MGI:2681828]	protein_coding	88.8827	-1.45512	0.415928	-3.49849	0.0004679	0.00715945
ENSMUSG00000079442	St6galnac4	ST6 N-acetylgalactosaminide alpha-2,6-sialyltransferase 4 [Source:HGNC Symbol;Acc:HGNC:17846]	protein_coding	68.6167	-1.41627	0.404814	-3.49857	0.000467752	0.00715945
ENSMUSG00000097730	Gm26588	predicted gene, 26588 [Source:MGI Symbol;Acc:MGI:5477082]	antisense	8.11532	6.53827	1.86906	3.49817	0.000468463	0.00716303
ENSMUSG00000081302	Gm12020	predicted gene 12020 [Source:MGI Symbol;Acc:MGI:3650978]	processed_pseudogene	7.02472	6.85826	1.96108	3.49718	0.00047021	0.00718529
ENSMUSG00000038780	Smurf1	E3 ubiquitin-protein ligase SMURF1 [Source:UniProtKB/Swiss-Prot;Acc:Q9CUN6]	protein_coding	88.4627	-1.45579	0.416374	-3.49635	0.000471667	0.00720309
ENSMUSG00000023913	Pla2g7	Platelet-activating factor acetylhydrolase [Source:UniProtKB/Swiss-Prot;Acc:Q60963]	protein_coding	152.004	-1.15081	0.329171	-3.49609	0.000472132	0.00720572
ENSMUSG00000054199	Gon4l	gon-4-like (C.elegans) [Source:MGI Symbol;Acc:MGI:1917579]	protein_coding	526.908	-1.02474	0.293163	-3.49545	0.000473257	0.00721841
ENSMUSG00000015659	Serac1	Protein SERAC1 [Source:UniProtKB/Swiss-Prot;Acc:Q3U213]	protein_coding	143.195	-1.14305	0.32704	-3.49514	0.000473817	0.00722248
ENSMUSG00000038827	Fam206a	Protein Simiate [Source:UniProtKB/Swiss-Prot;Acc:Q80ZQ9]	protein_coding	431.627	1.02755	0.294112	3.49375	0.00047629	0.00723903
ENSMUSG00000044951	Mylk4	myosin light chain kinase family member 4 [Source:HGNC Symbol;Acc:HGNC:27972]	protein_coding	10.3425	5.99746	1.71655	3.49391	0.000476008	0.00723903
ENSMUSG00000070808	Bicra	BRD4 interacting chromatin remodeling complex associated protein [Source:MGI Symbol;Acc:MGI:2154263]	protein_coding	187.928	-1.0475	0.29982	-3.49377	0.000476243	0.00723903
ENSMUSG00000106000	Gm16508	0	lincRNA	7.53631	6.5736	1.88156	3.49371	0.000476367	0.00723903
ENSMUSG00000109101	Gm45132	predicted gene 45132 [Source:MGI Symbol;Acc:MGI:5753708]	TEC	6.61093	6.58044	1.88351	3.4937	0.000476372	0.00723903
ENSMUSG00000022463	Srebf2	sterol regulatory element binding factor 2 [Source:MGI Symbol;Acc:MGI:107585]	protein_coding	346.63	-0.831783	0.238143	-3.49279	0.000478004	0.00725507
ENSMUSG00000026069	Il1rl1	Interleukin-1 receptor-like 1 [Source:UniProtKB/Swiss-Prot;Acc:P14719]	protein_coding	13.4295	3.71805	1.06453	3.49267	0.000478214	0.00725507
ENSMUSG00000029599	Ddx54	ATP-dependent RNA helicase DDX54 [Source:UniProtKB/Swiss-Prot;Acc:Q8K4L0]	protein_coding	49.3077	-2.20427	0.631123	-3.49262	0.000478311	0.00725507
ENSMUSG00000021510	Zfp729a	zinc finger protein 729a [Source:MGI Symbol;Acc:MGI:3036250]	protein_coding	171.466	1.05387	0.301761	3.49242	0.000478667	0.007256
ENSMUSG00000000738	Spg7	Paraplegin [Source:UniProtKB/Swiss-Prot;Acc:Q3ULF4]	protein_coding	92.0889	-1.34332	0.384666	-3.49217	0.000479109	0.00725824
ENSMUSG00000027582	Zgpat	zinc finger, CCCH-type with G patch domain [Source:MGI Symbol;Acc:MGI:2449939]	protein_coding	70.9329	-1.87305	0.536406	-3.49186	0.000479674	0.00726233
ENSMUSG00000057672	Pkn1	Serine/threonine-protein kinase N1 [Source:UniProtKB/Swiss-Prot;Acc:P70268]	protein_coding	276.74	-0.999069	0.286184	-3.49101	0.000481204	0.00728102
ENSMUSG00000029106	Add1	Mus musculus adducin 1 (alpha) (Add1), transcript variant 5, mRNA. [Source:RefSeq mRNA;Acc:NM_001331081]	protein_coding	673.014	-0.770887	0.220917	-3.48949	0.000483951	0.00731809
ENSMUSG00000000957	Mmp14	Matrix metalloproteinase-14 [Source:UniProtKB/Swiss-Prot;Acc:P53690]	protein_coding	153.925	-1.14771	0.328953	-3.48898	0.000484873	0.00732754
ENSMUSG00000048232	Fbxo10	F-box only protein 10 [Source:UniProtKB/Swiss-Prot;Acc:Q7TQF2]	protein_coding	199.874	-1.00301	0.287509	-3.48863	0.000485511	0.00733268
ENSMUSG00000014748	Tex261	Protein TEX261 [Source:UniProtKB/Swiss-Prot;Acc:Q62302]	protein_coding	240.649	-0.955865	0.274024	-3.48825	0.000486185	0.00733836
ENSMUSG00000006586	Runx1t1	runt-related transcription factor 1; translocated to, 1 (cyclin D-related) [Source:MGI Symbol;Acc:MGI:104793]	protein_coding	1034.21	0.955592	0.274018	3.48733	0.000487876	0.00735936
ENSMUSG00000028469	Npr2	natriuretic peptide receptor 2 [Source:MGI Symbol;Acc:MGI:97372]	protein_coding	283.77	-0.932591	0.267555	-3.4856	0.000491029	0.0074024
ENSMUSG00000102349	Gm37376	predicted gene, 37376 [Source:MGI Symbol;Acc:MGI:5610604]	TEC	73633.4	1.07571	0.308683	3.48483	0.000492455	0.00741936
ENSMUSG00000066798	Zbtb6	zinc finger and BTB domain containing 6 [Source:MGI Symbol;Acc:MGI:2442998]	protein_coding	343.864	1.12105	0.321768	3.48404	0.000493903	0.00743663
ENSMUSG00000057342	Sphk2	sphingosine kinase 2 [Source:MGI Symbol;Acc:MGI:1861380]	protein_coding	128.453	-1.38248	0.396881	-3.48336	0.000495168	0.00744657
ENSMUSG00000094501	Vmn1r-ps73	vomeronasal 1 receptor, pseudogene 73 [Source:MGI Symbol;Acc:MGI:3782339]	unprocessed_pseudogene	6.8849	6.8816	1.97553	3.48342	0.000495053	0.00744657
ENSMUSG00000050556	Kcnb1	Potassium voltage-gated channel subfamily B member 1 [Source:UniProtKB/Swiss-Prot;Acc:Q03717]	protein_coding	777.58	-0.806693	0.231607	-3.48302	0.000495795	0.00745145
ENSMUSG00000023990	Tfeb	transcription factor EB [Source:MGI Symbol;Acc:MGI:103270]	protein_coding	22.2363	-2.94382	0.845414	-3.48211	0.000497488	0.00747234
ENSMUSG00000032536	Trak1	trafficking protein, kinesin binding 1 [Source:MGI Symbol;Acc:MGI:1914345]	protein_coding	595.145	-0.764273	0.219498	-3.48191	0.000497856	0.0074733
ENSMUSG00000071722	Spin4	Spindlin-4 [Source:UniProtKB/Swiss-Prot;Acc:Q8K1L2]	protein_coding	74.373	1.4629	0.420275	3.48081	0.0004999	0.00749942
ENSMUSG00000002227	Mov10	Putative helicase MOV-10 [Source:UniProtKB/Swiss-Prot;Acc:P23249]	protein_coding	124.602	-1.1416	0.328148	-3.47891	0.000503466	0.00754372
ENSMUSG00000034641	Cd300ld	CMRF35-like molecule 5 [Source:UniProtKB/Swiss-Prot;Acc:Q8VCH2]	protein_coding	6.41171	6.32025	1.81673	3.47892	0.000503443	0.00754372
ENSMUSG00000034620	Tmem5	transmembrane protein 5 [Source:MGI Symbol;Acc:MGI:2384919]	protein_coding	157.827	1.07239	0.308302	3.47837	0.000504479	0.0075543
ENSMUSG00000031148	Gpkow	G patch domain and KOW motifs [Source:MGI Symbol;Acc:MGI:1859610]	protein_coding	715.096	0.844942	0.242943	3.47794	0.000505288	0.00756183
ENSMUSG00000105678	Gm43705	predicted gene 43705 [Source:MGI Symbol;Acc:MGI:5663842]	TEC	6.76399	6.76828	1.9465	3.47716	0.000506755	0.00757917
ENSMUSG00000090812	Samd15	Sterile alpha motif domain-containing protein 15 [Source:UniProtKB/Swiss-Prot;Acc:F6XZJ7]	protein_coding	34.6517	2.08859	0.600773	3.4765	0.000507997	0.00759314
ENSMUSG00000044201	Cdc25c	cell division cycle 25C [Source:MGI Symbol;Acc:MGI:88350]	protein_coding	7.46299	6.72171	1.93369	3.47611	0.00050874	0.00759964
ENSMUSG00000042473	Tbc1d8b	TBC1 domain family member 8B [Source:UniProtKB/Swiss-Prot;Acc:A3KGB4]	protein_coding	609.869	0.959392	0.276025	3.47574	0.000509445	0.00760555
ENSMUSG00000006418	Rnf114	E3 ubiquitin-protein ligase RNF114 [Source:UniProtKB/Swiss-Prot;Acc:Q9ET26]	protein_coding	188.999	-1.17151	0.337295	-3.47326	0.000514175	0.00767152
ENSMUSG00000009739	Pou6f1	POU domain, class 6, transcription factor 1 [Source:MGI Symbol;Acc:MGI:102935]	protein_coding	155.333	-1.01633	0.292685	-3.47245	0.000515733	0.0076901
ENSMUSG00000057614	Gnai1	guanine nucleotide binding protein (G protein), alpha inhibiting 1 [Source:MGI Symbol;Acc:MGI:95771]	protein_coding	1536.26	1.00722	0.290095	3.47203	0.000516534	0.00769739
ENSMUSG00000036282	Naa30	N-alpha-acetyltransferase 30 [Source:UniProtKB/Swiss-Prot;Acc:Q8CES0]	protein_coding	355.683	1.08085	0.311319	3.47184	0.00051691	0.00769833
ENSMUSG00000026017	Carf	Calcium-responsive transcription factor [Source:UniProtKB/Swiss-Prot;Acc:Q8VHI4]	protein_coding	536.438	0.825197	0.237713	3.4714	0.000517757	0.00770163
ENSMUSG00000067750	Khdc1a	KH homology domain-containing protein 1A [Source:UniProtKB/Swiss-Prot;Acc:Q3UWR2]	protein_coding	7.74628	6.42127	1.84974	3.47144	0.000517675	0.00770163
ENSMUSG00000025728	Pigq	Phosphatidylinositol N-acetylglucosaminyltransferase subunit Q [Source:UniProtKB/Swiss-Prot;Acc:Q9QYT7]	protein_coding	239.777	-0.899328	0.259378	-3.46725	0.00052582	0.00781685
ENSMUSG00000022818	Cyp2ab1	cytochrome P450, family 2, subfamily ab, polypeptide 1 [Source:MGI Symbol;Acc:MGI:3644957]	protein_coding	7.79617	6.90879	1.99279	3.4669	0.0005265	0.00782186
ENSMUSG00000104824	Gm21663	0	protein_coding	7.24475	6.98108	2.01373	3.46675	0.000526792	0.00782186
ENSMUSG00000030800	Prss8	protease, serine 8 (prostasin) [Source:MGI Symbol;Acc:MGI:1923810]	protein_coding	28.1624	-2.13628	0.616386	-3.46581	0.000528636	0.00783043
ENSMUSG00000032409	Atr	ATR serine/threonine kinase [Source:HGNC Symbol;Acc:HGNC:882]	protein_coding	655.413	0.826546	0.23846	3.46618	0.000527918	0.00783043
ENSMUSG00000058886	Deaf1	Deformed epidermal autoregulatory factor 1 homolog [Source:UniProtKB/Swiss-Prot;Acc:Q9Z1T5]	protein_coding	116.476	-1.12087	0.323389	-3.46601	0.000528239	0.00783043
ENSMUSG00000073902	Gm1966	0	unprocessed_pseudogene	24.9968	2.32566	0.671028	3.46581	0.00052864	0.00783043
ENSMUSG00000057147	Dph6	Mus musculus diphthamine biosynthesis 6 (Dph6), transcript variant 3, mRNA. [Source:RefSeq mRNA;Acc:NM_001356439]	protein_coding	603.385	1.12037	0.323287	3.46557	0.000529108	0.00783176
ENSMUSG00000096879	Gm4858	TD and POZ domain containing-like isoform 1 [Source:RefSeq peptide;Acc:NP_001171165]	protein_coding	5.54483	6.70362	1.93442	3.46544	0.000529367	0.00783176
ENSMUSG00000032612	Usp4	ubiquitin specific peptidase 4 (proto-oncogene) [Source:MGI Symbol;Acc:MGI:98905]	protein_coding	337.502	-0.925274	0.267083	-3.46437	0.000531465	0.00784988
ENSMUSG00000032998	Foxj3	Forkhead box protein J3 [Source:UniProtKB/Swiss-Prot;Acc:Q8BUR3]	protein_coding	939.201	0.844719	0.243813	3.46462	0.000530987	0.00784988
ENSMUSG00000102496	Gm36989	predicted gene, 36989 [Source:MGI Symbol;Acc:MGI:5610217]	TEC	173.307	0.997886	0.288046	3.46433	0.000531547	0.00784988
ENSMUSG00000062328	Rpl17	0	protein_coding	567.681	0.933123	0.269408	3.46361	0.00053298	0.00786632
ENSMUSG00000022840	Adcy5	Adenylate cyclase type 5 [Source:UniProtKB/Swiss-Prot;Acc:P84309]	protein_coding	385.172	-0.868241	0.2507	-3.46327	0.000533662	0.00787167
ENSMUSG00000026825	Dnm1	Dynamin-1 [Source:UniProtKB/Swiss-Prot;Acc:P39053]	protein_coding	314.156	-0.87561	0.252912	-3.46212	0.000535945	0.00790061
ENSMUSG00000040009	Gnaz	guanine nucleotide binding protein, alpha z subunit [Source:MGI Symbol;Acc:MGI:95780]	protein_coding	321.365	-0.862831	0.249249	-3.46172	0.000536728	0.00790743
ENSMUSG00000003033	Ap1m1	AP-1 complex subunit mu-1 [Source:UniProtKB/Swiss-Prot;Acc:P35585]	protein_coding	73.6275	-1.47605	0.426445	-3.4613	0.000537583	0.00791529
ENSMUSG00000026904	Slc4a10	solute carrier family 4, sodium bicarbonate cotransporter-like, member 10 [Source:MGI Symbol;Acc:MGI:2150150]	protein_coding	770.437	1.10198	0.318413	3.46086	0.00053846	0.00792347
ENSMUSG00000040722	Scamp5	Secretory carrier-associated membrane protein 5 [Source:UniProtKB/Swiss-Prot;Acc:Q9JKD3]	protein_coding	263.108	-1.06211	0.306915	-3.46059	0.000538996	0.00792662
ENSMUSG00000048578	Mlec	Malectin [Source:UniProtKB/Swiss-Prot;Acc:Q6ZQI3]	protein_coding	2719.93	-0.671586	0.194094	-3.4601	0.000539966	0.00792669
ENSMUSG00000051149	Adnp	Activity-dependent neuroprotector homeobox protein [Source:UniProtKB/Swiss-Prot;Acc:Q9Z103]	protein_coding	1602.92	0.743964	0.21501	3.46013	0.000539913	0.00792669
ENSMUSG00000087060	Eldr	Egfr long non-coding downstream RNA [Source:MGI Symbol;Acc:MGI:1919985]	processed_transcript	10.7453	5.7505	1.66192	3.46016	0.000539863	0.00792669
ENSMUSG00000027257	Pacsin3	Protein kinase C and casein kinase II substrate protein 3 [Source:UniProtKB/Swiss-Prot;Acc:Q99JB8]	protein_coding	34.6095	-1.94856	0.563207	-3.45977	0.000540645	0.00792721
ENSMUSG00000079487	Med12	Mediator of RNA polymerase II transcription subunit 12 [Source:UniProtKB/Swiss-Prot;Acc:A2AGH6]	protein_coding	592.641	-0.879056	0.25407	-3.45989	0.000540396	0.00792721
ENSMUSG00000106855	5330437M03Rik	RIKEN cDNA 5330437M03 gene [Source:MGI Symbol;Acc:MGI:2444650]	TEC	15.2323	3.23604	0.93551	3.45911	0.000541955	0.00794169
ENSMUSG00000086873	Gm15672	predicted gene 15672 [Source:MGI Symbol;Acc:MGI:3783114]	processed_transcript	64.8694	1.8951	0.548036	3.45798	0.000544233	0.00797032
ENSMUSG00000021090	Lrrc9	Leucine-rich repeat-containing protein 9 [Source:UniProtKB/Swiss-Prot;Acc:Q8CDN9]	protein_coding	144.069	1.36748	0.395541	3.45724	0.000545737	0.0079784
ENSMUSG00000029685	Asb15	Ankyrin repeat and SOCS box protein 15 [Source:UniProtKB/Swiss-Prot;Acc:Q8VHS6]	protein_coding	13.9452	6.22494	1.80039	3.45755	0.000545115	0.0079784
ENSMUSG00000031242	2610002M06Rik	Charged multivesicular body protein 1b-2 [Source:UniProtKB/Swiss-Prot;Acc:Q9CQD4]	protein_coding	648.276	0.88161	0.255005	3.45723	0.000545756	0.0079784
ENSMUSG00000000134	Tfe3	Transcription factor E3 [Source:UniProtKB/Swiss-Prot;Acc:Q64092]	protein_coding	230.704	-1.04918	0.303621	-3.45555	0.000549177	0.00802365
ENSMUSG00000038456	Dennd2a	DENN domain-containing protein 2A [Source:UniProtKB/Swiss-Prot;Acc:Q8C4S8]	protein_coding	243.306	-1.00825	0.291926	-3.45378	0.000552787	0.00807161
ENSMUSG00000015709	Arnt2	Aryl hydrocarbon receptor nuclear translocator 2 [Source:UniProtKB/Swiss-Prot;Acc:Q61324]	protein_coding	301.721	-0.885763	0.256491	-3.45339	0.000553595	0.00807862
ENSMUSG00000021692	Dimt1	Probable dimethyladenosine transferase [Source:UniProtKB/Swiss-Prot;Acc:Q9D0D4]	protein_coding	131.543	1.32024	0.382329	3.45314	0.0005541	0.0080812
ENSMUSG00000050621	Rps27rt	ribosomal protein S27, retrogene [Source:MGI Symbol;Acc:MGI:3704345]	protein_coding	107.273	1.88118	0.544844	3.4527	0.000555012	0.00808971
ENSMUSG00000098188	Sowahc	Ankyrin repeat domain-containing protein SOWAHC [Source:UniProtKB/Swiss-Prot;Acc:Q8C0J6]	protein_coding	276.974	0.955017	0.276682	3.45168	0.000557102	0.00811537
ENSMUSG00000037876	Jmjd1c	Probable JmjC domain-containing histone demethylation protein 2C [Source:UniProtKB/Swiss-Prot;Acc:Q69ZK6]	protein_coding	3366.02	0.67335	0.195118	3.45099	0.000558529	0.00813136
ENSMUSG00000040687	Madd	MAP-kinase activating death domain [Source:MGI Symbol;Acc:MGI:2444672]	protein_coding	961.003	-0.697047	0.201997	-3.45079	0.000558955	0.00813274
ENSMUSG00000109564	Muc16	0	protein_coding	74.9689	3.65003	1.05779	3.45063	0.00055929	0.00813281
ENSMUSG00000033182	Kbtbd12	Kelch repeat and BTB domain-containing protein 12 [Source:UniProtKB/Swiss-Prot;Acc:Q9D618]	protein_coding	6.57035	6.48467	1.87992	3.44944	0.000561754	0.00815196
ENSMUSG00000042595	Fam199x	Protein FAM199X [Source:UniProtKB/Swiss-Prot;Acc:Q8K2D0]	protein_coding	215.586	1.02804	0.298034	3.44939	0.000561846	0.00815196
ENSMUSG00000064156	Prol1	0	protein_coding	7.3199	6.85716	1.98795	3.44935	0.00056193	0.00815196
ENSMUSG00000074867	Zfp808	zinc finger protein 80 [Source:MGI Symbol;Acc:MGI:3704127]	protein_coding	50.6127	1.76379	0.5113	3.44961	0.000561392	0.00815196
ENSMUSG00000036822	Topors	E3 ubiquitin-protein ligase Topors [Source:UniProtKB/Swiss-Prot;Acc:Q80Z37]	protein_coding	514.895	0.978795	0.283918	3.44745	0.000565896	0.00820466
ENSMUSG00000026432	Avpr1b	Vasopressin V1b receptor [Source:UniProtKB/Swiss-Prot;Acc:Q9WU02]	protein_coding	20.5609	3.59548	1.04305	3.44709	0.00056666	0.0082109
ENSMUSG00000034311	Kif4	Chromosome-associated kinesin KIF4 [Source:UniProtKB/Swiss-Prot;Acc:P33174]	protein_coding	21.9112	2.96402	0.860071	3.44625	0.000568422	0.00822564
ENSMUSG00000049295	Zfp219	zinc finger protein 219 [Source:MGI Symbol;Acc:MGI:1917140]	protein_coding	61.0034	-1.6512	0.479106	-3.44643	0.000568055	0.00822564
ENSMUSG00000066000	Zfp979	zinc finger protein 979 [Source:MGI Symbol;Acc:MGI:2148252]	protein_coding	72.4029	1.63313	0.473923	3.44597	0.000569013	0.00822564
ENSMUSG00000103332	Pcdhga2	protocadherin gamma subfamily A, 2 [Source:MGI Symbol;Acc:MGI:1935214]	protein_coding	140.249	-1.14478	0.332196	-3.44612	0.000568707	0.00822564
ENSMUSG00000005469	Prkaca	protein kinase, cAMP dependent, catalytic, alpha [Source:MGI Symbol;Acc:MGI:97592]	protein_coding	701.759	-0.970409	0.28167	-3.4452	0.000570631	0.00824419
ENSMUSG00000024308	Tapbp	TAP binding protein [Source:MGI Symbol;Acc:MGI:1201689]	protein_coding	211.168	-1.23382	0.358205	-3.44446	0.000572208	0.00826037
ENSMUSG00000072660	Gm6288	0	antisense	22.6441	2.46304	0.715096	3.44436	0.000572421	0.00826037
ENSMUSG00000028803	Nipal3	NIPA-like protein 3 [Source:UniProtKB/Swiss-Prot;Acc:Q8BGN5]	protein_coding	339.31	-0.870305	0.252765	-3.44314	0.000574996	0.00829035
ENSMUSG00000110304	Gm36380	predicted gene, 36380 [Source:MGI Symbol;Acc:MGI:5595539]	lincRNA	6.34626	6.80275	1.97579	3.44306	0.000575172	0.00829035
ENSMUSG00000040321	Zfp770	zinc finger protein 770 [Source:MGI Symbol;Acc:MGI:2445100]	protein_coding	225.008	1.05007	0.305	3.44286	0.000575604	0.00829173
ENSMUSG00000036561	Ppp6r2	protein phosphatase 6, regulatory subunit 2 [Source:MGI Symbol;Acc:MGI:1918724]	protein_coding	153.373	-1.14436	0.332402	-3.4427	0.000575944	0.00829177
ENSMUSG00000041798	Gck	Glucokinase [Source:UniProtKB/Swiss-Prot;Acc:P52792]	protein_coding	119.815	-1.37729	0.400104	-3.44232	0.000576741	0.00829841
ENSMUSG00000044155	Lsm8	U6 snRNA-associated Sm-like protein LSm8 [Source:UniProtKB/Swiss-Prot;Acc:Q6ZWM4]	protein_coding	128.307	1.23297	0.358372	3.44048	0.000580674	0.00835011
ENSMUSG00000038545	Cul7	Cullin-7 [Source:UniProtKB/Swiss-Prot;Acc:Q8VE73]	protein_coding	192.601	-1.33518	0.388161	-3.43976	0.00058223	0.00836761
ENSMUSG00000032402	Smad3	Mothers against decapentaplegic homolog 3 [Source:UniProtKB/Swiss-Prot;Acc:Q8BUN5]	protein_coding	313.513	-0.88209	0.256495	-3.43902	0.000583833	0.00838086
ENSMUSG00000066319	Rtp3	Receptor-transporting protein 3 [Source:UniProtKB/Swiss-Prot;Acc:Q5QGU6]	protein_coding	12.4047	5.81802	1.69169	3.43917	0.000583497	0.00838086
ENSMUSG00000075046	Duxf3	Mus musculus double homeobox (Dux), mRNA. [Source:RefSeq mRNA;Acc:NM_001081954]	protein_coding	14.839	3.97279	1.15531	3.43873	0.000584454	0.00838489
ENSMUSG00000031327	Chic1	Cysteine-rich hydrophobic domain-containing protein 1 [Source:UniProtKB/Swiss-Prot;Acc:Q8CBW7]	protein_coding	2366.54	0.996229	0.28976	3.43811	0.000585784	0.00839908
ENSMUSG00000039585	Myo9a	Unconventional myosin-IXa [Source:UniProtKB/Swiss-Prot;Acc:Q8C170]	protein_coding	1288.76	0.801954	0.233284	3.43767	0.000586744	0.00839981
ENSMUSG00000042742	Bmt2	Probable methyltransferase BMT2 homolog [Source:UniProtKB/Swiss-Prot;Acc:Q8BXK4]	protein_coding	853.283	0.927153	0.269704	3.43767	0.000586735	0.00839981
ENSMUSG00000097767	Miat	myocardial infarction associated transcript (non-protein coding) [Source:MGI Symbol;Acc:MGI:2444886]	lincRNA	607.079	-0.933394	0.271524	-3.43762	0.000586858	0.00839981
ENSMUSG00000099906	Gm28653	predicted gene 28653 [Source:MGI Symbol;Acc:MGI:5579359]	lincRNA	8.09771	6.86533	1.99732	3.43727	0.000587604	0.0084056
ENSMUSG00000064373	Selenop	Selenoprotein P [Source:UniProtKB/Swiss-Prot;Acc:P70274]	protein_coding	580.341	0.983282	0.286132	3.43646	0.00058938	0.00842611
ENSMUSG00000050555	Hyls1	HYLS1, centriolar and ciliogenesis associated [Source:HGNC Symbol;Acc:HGNC:26558]	protein_coding	119.243	1.2613	0.367202	3.43489	0.000592795	0.00847003
ENSMUSG00000061731	Ext1	Exostosin-1 [Source:UniProtKB/Swiss-Prot;Acc:P97464]	protein_coding	311.97	-0.937357	0.272906	-3.43472	0.000593163	0.00847037
ENSMUSG00000049421	Zfp260	zinc finger protein 260 [Source:MGI Symbol;Acc:MGI:1347071]	protein_coding	1082.77	0.702832	0.204643	3.43444	0.000593786	0.00847435
ENSMUSG00000022601	Zbtb11	zinc finger and BTB domain containing 11 [Source:MGI Symbol;Acc:MGI:2443876]	protein_coding	701.916	0.781755	0.227645	3.43409	0.00059454	0.0084802
ENSMUSG00000075570	Krt26	Keratin, type I cytoskeletal 26 [Source:UniProtKB/Swiss-Prot;Acc:Q3TRJ4]	protein_coding	28.6708	2.30355	0.670852	3.43377	0.000595241	0.00848528
ENSMUSG00000060508	Nlrp9b	NACHT, LRR and PYD domains-containing protein 9B [Source:UniProtKB/Swiss-Prot;Acc:Q66X22]	protein_coding	7.85925	6.68063	1.94584	3.43329	0.000596297	0.00849543
ENSMUSG00000016496	Cd274	CD274 antigen [Source:MGI Symbol;Acc:MGI:1926446]	protein_coding	313.443	1.32301	0.385492	3.432	0.000599143	0.00853103
ENSMUSG00000101196	Gm6866	predicted gene 6866 [Source:MGI Symbol;Acc:MGI:3646160]	transcribed_unprocessed_pseudogene	7.6931	6.29776	1.83534	3.43139	0.000600497	0.00854537
ENSMUSG00000018865	Sult4a1	Sulfotransferase 4A1 [Source:UniProtKB/Swiss-Prot;Acc:P63046]	protein_coding	133.159	-1.38733	0.404396	-3.43063	0.000602189	0.00856451
ENSMUSG00000019254	Ppp1r12c	Protein phosphatase 1 regulatory subunit 12C [Source:UniProtKB/Swiss-Prot;Acc:Q3UMT1]	protein_coding	150.177	-1.05685	0.308126	-3.42993	0.00060373	0.00857158
ENSMUSG00000028622	Mrpl37	39S ribosomal protein L37, mitochondrial [Source:UniProtKB/Swiss-Prot;Acc:Q921S7]	protein_coding	137.125	-1.01379	0.295551	-3.43017	0.000603195	0.00857158
ENSMUSG00000030337	Vamp1	vesicle-associated membrane protein 1 [Source:MGI Symbol;Acc:MGI:1313276]	protein_coding	501.018	0.728078	0.212264	3.43005	0.000603462	0.00857158
ENSMUSG00000039480	Nt5dc1	5'-nucleotidase domain containing 1 [Source:MGI Symbol;Acc:MGI:2442446]	protein_coding	110.899	1.14406	0.333569	3.42976	0.000604111	0.00857205
ENSMUSG00000021253	Tgfb3	transforming growth factor, beta 3 [Source:MGI Symbol;Acc:MGI:98727]	protein_coding	88.1795	-1.52271	0.444086	-3.42886	0.000606131	0.00859575
ENSMUSG00000036327	Qsox2	Sulfhydryl oxidase 2 [Source:UniProtKB/Swiss-Prot;Acc:Q3TMX7]	protein_coding	597.221	-0.958877	0.279667	-3.42864	0.000606617	0.0085977
ENSMUSG00000042216	Sgsm1	Small G protein signaling modulator 1 [Source:UniProtKB/Swiss-Prot;Acc:Q8BPQ7]	protein_coding	384.021	-0.763327	0.222664	-3.42816	0.000607688	0.00860793
ENSMUSG00000026249	Serpine2	serine (or cysteine) peptidase inhibitor, clade E, member 2 [Source:MGI Symbol;Acc:MGI:101780]	protein_coding	118.274	1.6466	0.480421	3.4274	0.000609382	0.00862697
ENSMUSG00000042043	Tbca	tubulin cofactor A [Source:MGI Symbol;Acc:MGI:107549]	protein_coding	148.82	1.30386	0.380463	3.42705	0.000610178	0.00862832
ENSMUSG00000104130	Gm36951	predicted gene, 36951 [Source:MGI Symbol;Acc:MGI:5610179]	TEC	36.8304	2.02829	0.591825	3.42718	0.000609875	0.00862832
ENSMUSG00000035203	Epn1	Epsin-1 [Source:UniProtKB/Swiss-Prot;Acc:Q80VP1]	protein_coding	79.1096	-1.36111	0.397208	-3.4267	0.000610971	0.00863457
ENSMUSG00000024056	Ndc80	Kinetochore [Source:UniProtKB/Swiss-Prot;Acc:Q9D0F1]	protein_coding	14.4092	4.06666	1.18783	3.42359	0.00061799	0.00872559
ENSMUSG00000106045	Gm42996	predicted gene 42996 [Source:MGI Symbol;Acc:MGI:5663133]	TEC	183.433	-1.42347	0.41579	-3.42354	0.00061812	0.00872559
ENSMUSG00000053268	Dspp	0	protein_coding	5.4723	6.63943	1.93952	3.42323	0.000618819	0.00873046
ENSMUSG00000049184	Purg	Purine-rich element-binding protein gamma [Source:UniProtKB/Swiss-Prot;Acc:Q8R4E6]	protein_coding	99.8891	1.26026	0.36818	3.42294	0.000619466	0.00873458
ENSMUSG00000042439	Zfp532	zinc finger protein 532 [Source:MGI Symbol;Acc:MGI:3036282]	protein_coding	1113.7	-0.89177	0.260631	-3.42158	0.000622592	0.00876862
ENSMUSG00000087679	Tmem250-ps	transmembrane protein 250, pseudogene [Source:MGI Symbol;Acc:MGI:1924939]	lincRNA	309.265	-0.91363	0.267016	-3.42162	0.000622483	0.00876862
ENSMUSG00000025626	Phf6	PHD finger protein 6 [Source:UniProtKB/Swiss-Prot;Acc:Q9D4J7]	protein_coding	1264.36	1.02795	0.300471	3.42112	0.000623644	0.00877842
ENSMUSG00000085051	Gm11542	predicted gene 11542 [Source:MGI Symbol;Acc:MGI:3650067]	processed_transcript	36.3013	1.89265	0.553256	3.42094	0.000624049	0.0087791
ENSMUSG00000046861	Hectd3	E3 ubiquitin-protein ligase HECTD3 [Source:UniProtKB/Swiss-Prot;Acc:Q3U487]	protein_coding	162.535	-1.05733	0.309103	-3.42064	0.000624739	0.00878379
ENSMUSG00000007033	Hspa1l	Heat shock 70 kDa protein 1-like [Source:UniProtKB/Swiss-Prot;Acc:P16627]	protein_coding	34.5694	-2.06786	0.604853	-3.41879	0.000629008	0.00883877
ENSMUSG00000000560	Gabra2	Gamma-aminobutyric acid receptor subunit alpha-2 [Source:UniProtKB/Swiss-Prot;Acc:P26048]	protein_coding	1078.5	2.0842	0.609677	3.41853	0.000629612	0.0088415
ENSMUSG00000017478	Zc3h18	zinc finger CCCH-type containing 18 [Source:MGI Symbol;Acc:MGI:1923264]	protein_coding	227.89	-0.965121	0.282341	-3.41829	0.000630163	0.0088415
ENSMUSG00000032175	Tyk2	tyrosine kinase 2 [Source:MGI Symbol;Acc:MGI:1929470]	protein_coding	77.6531	-1.31149	0.383716	-3.41786	0.000631167	0.0088415
ENSMUSG00000045210	Vcpip1	valosin containing protein (p97)/p47 complex interacting protein 1 [Source:MGI Symbol;Acc:MGI:1917925]	protein_coding	1293.56	0.968179	0.283278	3.41777	0.000631356	0.0088415
ENSMUSG00000047146	Tet1	tet methylcytosine dioxygenase 1 [Source:MGI Symbol;Acc:MGI:1098693]	protein_coding	1620.54	0.723316	0.21161	3.41815	0.000630478	0.0088415
ENSMUSG00000094920	Gm6605	predicted gene 6605 [Source:MGI Symbol;Acc:MGI:3644762]	unprocessed_pseudogene	12.9596	6.15431	1.80068	3.41778	0.000631348	0.0088415
ENSMUSG00000011831	Evi5	ecotropic viral integration site 5 [Source:HGNC Symbol;Acc:HGNC:3501]	protein_coding	763.42	0.82668	0.241917	3.4172	0.000632686	0.00884504
ENSMUSG00000021662	Arhgef28	Rho guanine nucleotide exchange factor 28 [Source:HGNC Symbol;Acc:HGNC:30322]	protein_coding	138.963	-1.12131	0.328119	-3.4174	0.000632231	0.00884504
ENSMUSG00000037579	Kcnh3	Potassium voltage-gated channel subfamily H member 3 [Source:UniProtKB/Swiss-Prot;Acc:Q9WVJ0]	protein_coding	34.8136	-1.96755	0.57577	-3.41724	0.000632587	0.00884504
ENSMUSG00000046006	Gapt	Protein GAPT [Source:UniProtKB/Swiss-Prot;Acc:Q8CB93]	protein_coding	6.69912	6.41716	1.8782	3.41664	0.00063398	0.0088581
ENSMUSG00000031343	Gabra3	Mus musculus gamma-aminobutyric acid (GABA) A receptor, subunit alpha 3 (Gabra3), transcript variant 3, mRNA. [Source:RefSeq mRNA;Acc:NM_001357815]	protein_coding	80.2812	1.65908	0.485931	3.41422	0.000639641	0.00893213
ENSMUSG00000027223	Mapk8ip1	C-Jun-amino-terminal kinase-interacting protein 1 [Source:UniProtKB/Swiss-Prot;Acc:Q9WVI9]	protein_coding	241.352	-1.02744	0.300943	-3.41406	0.00064003	0.00893249
ENSMUSG00000091255	Speer4e	0	protein_coding	6.534	7.01181	2.05406	3.41364	0.000641005	0.00894104
ENSMUSG00000026875	Traf1	TNF receptor-associated factor 1 [Source:MGI Symbol;Acc:MGI:101836]	protein_coding	52.0897	-1.75986	0.515595	-3.41326	0.000641907	0.00894798
ENSMUSG00000044359	P2ry4	P2Y purinoceptor 4 [Source:UniProtKB/Swiss-Prot;Acc:Q9JJS7]	protein_coding	7.90837	6.76385	1.98172	3.41312	0.000642229	0.00894798
ENSMUSG00000102714	Gm37618	predicted gene, 37618 [Source:MGI Symbol;Acc:MGI:5610846]	TEC	56.3218	1.57335	0.460998	3.41292	0.000642706	0.00894957
ENSMUSG00000025241	Fyco1	FYVE and coiled-coil domain-containing protein 1 [Source:UniProtKB/Swiss-Prot;Acc:Q8VDC1]	protein_coding	1003.44	0.803299	0.235388	3.41266	0.000643324	0.00895033
ENSMUSG00000027469	Tpx2	Targeting protein for Xklp2 [Source:UniProtKB/Swiss-Prot;Acc:A2APB8]	protein_coding	45.1887	2.22208	0.651142	3.41259	0.000643488	0.00895033
ENSMUSG00000035781	R3hdm4	R3H domain containing 4 [Source:MGI Symbol;Acc:MGI:1924814]	protein_coding	382.17	-1.01763	0.298239	-3.41213	0.000644585	0.00895928
ENSMUSG00000105590	Gm43364	predicted gene 43364 [Source:MGI Symbol;Acc:MGI:5663501]	TEC	6.73416	6.82049	1.99897	3.41201	0.000644858	0.00895928
ENSMUSG00000033031	C330027C09Rik	Protein CIP2A [Source:UniProtKB/Swiss-Prot;Acc:Q8BWY9]	protein_coding	42.381	2.04026	0.598123	3.4111	0.000647016	0.00898419
ENSMUSG00000010097	Nxf1	Nuclear RNA export factor 1 [Source:UniProtKB/Swiss-Prot;Acc:Q99JX7]	protein_coding	1024.03	-0.79684	0.233689	-3.40983	0.000650039	0.00901662
ENSMUSG00000015087	Rabl6	Rab-like protein 6 [Source:UniProtKB/Swiss-Prot;Acc:Q5U3K5]	protein_coding	315.33	-0.880727	0.258292	-3.40981	0.000650084	0.00901662
ENSMUSG00000021590	Spata9	Spermatosis-associated protein 9 [Source:UniProtKB/Swiss-Prot;Acc:Q9D9R3]	protein_coding	61.1579	1.74264	0.511259	3.40853	0.000653132	0.00905379
ENSMUSG00000022708	Zbtb20	zinc finger and BTB domain containing 20 [Source:MGI Symbol;Acc:MGI:1929213]	protein_coding	18557.3	0.703979	0.206545	3.40836	0.000653548	0.00905447
ENSMUSG00000024943	Smc5	Structural maintenance of chromosomes protein 5 [Source:UniProtKB/Swiss-Prot;Acc:Q8CG46]	protein_coding	825.814	0.77985	0.228825	3.40807	0.000654242	0.00905899
ENSMUSG00000014444	Piezo1	Mus musculus piezo-type mechanosensitive ion channel component 1 (Piezo1), transcript variant 1, mRNA. [Source:RefSeq mRNA;Acc:NM_001357349]	protein_coding	37.8716	-1.90867	0.560173	-3.40728	0.000656134	0.00907908
ENSMUSG00000053838	Nudcd3	NudC domain-containing protein 3 [Source:UniProtKB/Swiss-Prot;Acc:Q8R1N4]	protein_coding	438.114	-0.815101	0.239232	-3.40716	0.00065643	0.00907908
ENSMUSG00000036257	Pnpla8	Calcium-independent phospholipase A2-gamma [Source:UniProtKB/Swiss-Prot;Acc:Q8K1N1]	protein_coding	414.305	0.767782	0.225385	3.40654	0.000657925	0.00909465
ENSMUSG00000030016	Zfp638	zinc finger protein 638 [Source:MGI Symbol;Acc:MGI:1203484]	protein_coding	1887.15	0.775246	0.227653	3.40538	0.000660723	0.0091282
ENSMUSG00000001227	Sema6b	sema domain, transmembrane domain (TM), and cytoplasmic domain, (semaphorin) 6B [Source:MGI Symbol;Acc:MGI:1202889]	protein_coding	45.0568	-1.81941	0.534383	-3.4047	0.000662377	0.00913058
ENSMUSG00000039158	Akna	AT-hook-containing transcription factor [Source:UniProtKB/Swiss-Prot;Acc:Q80VW7]	protein_coding	78.9071	-1.44488	0.424361	-3.40483	0.000662046	0.00913058
ENSMUSG00000070844	Vmn2r42	vomeronasal 2, receptor 42 [Source:MGI Symbol;Acc:MGI:1316666]	protein_coding	12.7436	6.06777	1.78217	3.40471	0.000662344	0.00913058
ENSMUSG00000102658	Gm37076	predicted gene, 37076 [Source:MGI Symbol;Acc:MGI:5610304]	TEC	6.33537	6.74732	1.98152	3.40513	0.000661335	0.00913058
ENSMUSG00000104435	Gm37422	predicted gene, 37422 [Source:MGI Symbol;Acc:MGI:5610650]	antisense	29.5182	-2.09317	0.614834	-3.40445	0.000662971	0.00913365
ENSMUSG00000031403	Dkc1	H/ACA ribonucleoprotein complex subunit 4 [Source:UniProtKB/Swiss-Prot;Acc:Q9ESX5]	protein_coding	479.714	0.788152	0.231532	3.40407	0.0006639	0.00913623
ENSMUSG00000106819	Gm43498	predicted gene 43498 [Source:MGI Symbol;Acc:MGI:5663635]	processed_pseudogene	5.82999	6.57756	1.93225	3.40409	0.000663843	0.00913623
ENSMUSG00000020658	Efr3b	B [Source:UniProtKB/Swiss-Prot;Acc:Q6ZQ18]	protein_coding	183.028	-0.926444	0.272221	-3.40328	0.00066583	0.00915768
ENSMUSG00000017978	Cadps2	Calcium-dependent secretion activator 2 [Source:UniProtKB/Swiss-Prot;Acc:Q8BYR5]	protein_coding	1672.6	0.619326	0.182	3.40289	0.000666764	0.00916029
ENSMUSG00000018334	Ksr1	Mus musculus kinase suppressor of ras 1 (Ksr1), transcript variant 2, mRNA. [Source:RefSeq mRNA;Acc:NM_001348207]	protein_coding	63.0671	-1.74877	0.513892	-3.403	0.000666511	0.00916029
ENSMUSG00000073154	9330158H04Rik	RIKEN cDNA 9330158H04 gene [Source:MGI Symbol;Acc:MGI:2442094]	lincRNA	12.0917	6.08929	1.78955	3.4027	0.000667236	0.00916145
ENSMUSG00000074909	Ranbp6	RAN binding protein 6 [Source:MGI Symbol;Acc:MGI:2683212]	protein_coding	586.996	0.906933	0.266549	3.4025	0.000667723	0.00916145
ENSMUSG00000106467	Gm43395	predicted gene 43395 [Source:MGI Symbol;Acc:MGI:5663532]	TEC	7.02742	6.84981	2.01323	3.4024	0.000667964	0.00916145
ENSMUSG00000041544	Disp3	dispatched RND transporter family member 3 [Source:HGNC Symbol;Acc:HGNC:29251]	protein_coding	73.8315	-1.89297	0.556393	-3.40221	0.000668428	0.00916271
ENSMUSG00000040554	Aipl1	Aryl-hydrocarbon-interacting protein-like 1 [Source:UniProtKB/Swiss-Prot;Acc:Q924K1]	protein_coding	5.66008	6.79673	1.99784	3.40203	0.000668863	0.00916357
ENSMUSG00000018589	Glra2	Mus musculus glycine receptor, alpha 2 subunit (Glra2), transcript variant 3, mRNA. [Source:RefSeq mRNA;Acc:NM_001357100]	protein_coding	381.944	1.146	0.336894	3.40166	0.000669777	0.00916742
ENSMUSG00000035632	Cnot3	CCR4-NOT transcription complex subunit 3 [Source:UniProtKB/Swiss-Prot;Acc:Q8K0V4]	protein_coding	458.012	-0.918629	0.270069	-3.40146	0.00067026	0.00916742
ENSMUSG00000079451	Tmprss11g	transmembrane protease, serine 11g [Source:MGI Symbol;Acc:MGI:2444058]	protein_coding	6.62642	6.92411	2.03557	3.40156	0.000670023	0.00916742
ENSMUSG00000078624	Olfr613	0	protein_coding	5.60665	6.75804	1.98712	3.40091	0.000671609	0.00918076
ENSMUSG00000035847	Ids	Iduronate 2-sulfatase [Source:UniProtKB/Swiss-Prot;Acc:Q08890]	protein_coding	3999.38	0.969597	0.285151	3.40029	0.000673146	0.00919668
ENSMUSG00000005514	Por	P450 (cytochrome) oxidoreductase [Source:MGI Symbol;Acc:MGI:97744]	protein_coding	345.155	-0.866564	0.254892	-3.39974	0.00067451	0.0092102
ENSMUSG00000078652	Psme3	proteaseome (prosome, macropain) activator subunit 3 (PA28 gamma, Ki) [Source:MGI Symbol;Acc:MGI:1096366]	protein_coding	434.254	-0.736778	0.216729	-3.39954	0.000675003	0.00921183
ENSMUSG00000037606	Osbpl5	oxysterol binding protein-like 5 [Source:MGI Symbol;Acc:MGI:1930265]	protein_coding	39.5809	-2.02196	0.594904	-3.3988	0.000676814	0.00923073
ENSMUSG00000058301	Upf1	UPF1 regulator of nonsense transcripts homolog (yeast) [Source:MGI Symbol;Acc:MGI:107995]	protein_coding	125.139	-1.25993	0.370711	-3.39867	0.000677137	0.00923073
ENSMUSG00000099767	Gm28884	predicted gene 28884 [Source:MGI Symbol;Acc:MGI:5579590]	antisense	22.5138	-2.4225	0.712901	-3.39809	0.000678592	0.00924544
ENSMUSG00000062157	Ifnlr1	Interferon lambda receptor 1 [Source:UniProtKB/Swiss-Prot;Acc:Q8CGK5]	protein_coding	63.7954	-1.67458	0.492854	-3.39771	0.000679516	0.00925084
ENSMUSG00000102376	Gm37975	predicted gene, 37975 [Source:MGI Symbol;Acc:MGI:5611203]	TEC	6.32804	6.48279	1.90804	3.39762	0.000679739	0.00925084
ENSMUSG00000104398	Gm37964	predicted gene, 37964 [Source:MGI Symbol;Acc:MGI:5611192]	TEC	87.438	1.25339	0.36892	3.39746	0.000680139	0.00925117
ENSMUSG00000001403	Ube2c	ubiquitin-conjugating enzyme E2C [Source:MGI Symbol;Acc:MGI:1915862]	protein_coding	11.652	3.62574	1.06742	3.39674	0.000681943	0.00926613
ENSMUSG00000038967	Pdk2	[Pyruvate dehydrogenase (acetyl-transferring)] kinase isozyme 2, mitochondrial [Source:UniProtKB/Swiss-Prot;Acc:Q9JK42]	protein_coding	309.096	-0.863938	0.254345	-3.39672	0.000681991	0.00926613
ENSMUSG00000000759	Tubgcp3	tubulin, gamma complex associated protein 3 [Source:MGI Symbol;Acc:MGI:2183752]	protein_coding	357.103	-0.893206	0.263013	-3.39605	0.000683657	0.00928364
ENSMUSG00000022742	Cpox	Oxygen-dependent coproporphyrinogen-III oxidase, mitochondrial [Source:UniProtKB/Swiss-Prot;Acc:P36552]	protein_coding	455.83	0.934264	0.275202	3.39483	0.000686707	0.00931992
ENSMUSG00000033066	Gas7	growth arrest-specific protein 7 isoform d [Source:RefSeq peptide;Acc:NP_001264009]	protein_coding	142.968	-1.44018	0.424302	-3.39423	0.000688212	0.0093352
ENSMUSG00000005583	Mef2c	Mus musculus myocyte enhancer factor 2C (Mef2c), transcript variant 14, mRNA. [Source:RefSeq mRNA;Acc:NM_001347577]	protein_coding	331.232	-1.16855	0.344305	-3.39395	0.000688928	0.00933977
ENSMUSG00000035673	Sbno2	Protein strawberry notch homolog 2 [Source:UniProtKB/Swiss-Prot;Acc:Q7TNB8]	protein_coding	24.9996	-2.29361	0.675969	-3.39307	0.000691132	0.0093645
ENSMUSG00000048978	Nrsn1	Neurensin-1 [Source:UniProtKB/Swiss-Prot;Acc:P97799]	protein_coding	74.5834	-1.83021	0.539493	-3.39246	0.000692684	0.00938037
ENSMUSG00000025451	Paip1	Polyadenylate-binding protein-interacting protein 1 [Source:UniProtKB/Swiss-Prot;Acc:Q8VE62]	protein_coding	238.935	0.865317	0.255115	3.39187	0.000694173	0.00939405
ENSMUSG00000032113	Chek1	Serine/threonine-protein kinase Chk1 [Source:UniProtKB/Swiss-Prot;Acc:O35280]	protein_coding	38.5849	1.84579	0.544224	3.39161	0.000694839	0.00939405
ENSMUSG00000085180	AI838599	expressed sequence AI838599 [Source:MGI Symbol;Acc:MGI:3510989]	lincRNA	12.0621	5.14159	1.51591	3.39175	0.000694488	0.00939405
ENSMUSG00000022715	Tmem114	Transmembrane protein 114 [Source:UniProtKB/Swiss-Prot;Acc:Q9D563]	protein_coding	6.06436	6.69591	1.97455	3.39111	0.000696113	0.00940611
ENSMUSG00000013643	Lypd8	Ly6/PLAUR domain-containing protein 8 [Source:UniProtKB/Swiss-Prot;Acc:Q9D7S0]	protein_coding	6.24595	6.64219	1.95943	3.38985	0.000699304	0.00944259
ENSMUSG00000107703	Gm44039	predicted gene, 44039 [Source:MGI Symbol;Acc:MGI:5690431]	TEC	6.00375	6.64611	1.96065	3.38974	0.000699579	0.00944259
ENSMUSG00000002266	Zim1	zinc finger, imprinted 1 [Source:MGI Symbol;Acc:MGI:1341879]	protein_coding	757.851	0.836466	0.246834	3.38878	0.000702046	0.00946652
ENSMUSG00000040543	Pitpnm3	Membrane-associated phosphatidylinositol transfer protein 3 [Source:UniProtKB/Swiss-Prot;Acc:Q3UHE1]	protein_coding	53.9611	-1.52597	0.450304	-3.38875	0.00070212	0.00946652
ENSMUSG00000041609	Bicdl1	BICD family-like cargo adapter 1 [Source:UniProtKB/Swiss-Prot;Acc:A0JNT9]	protein_coding	75.6677	-1.34446	0.396807	-3.38818	0.000703568	0.00948085
ENSMUSG00000025658	Ksr2	connector enhancer of kinase suppressor of Ras 2 [Source:MGI Symbol;Acc:MGI:2661175]	protein_coding	504.146	0.914905	0.270133	3.38687	0.000706954	0.00952126
ENSMUSG00000064341	mt-Nd1	NADH-ubiquinone oxidoreductase chain 1 [Source:UniProtKB/Swiss-Prot;Acc:P03888]	protein_coding	19985.2	2.34885	0.693771	3.38562	0.000710177	0.00955945
ENSMUSG00000078716	Tmem8b	Mus musculus transmembrane protein 8B (Tmem8b), transcript variant 2, mRNA. [Source:RefSeq mRNA;Acc:NM_001355718]	protein_coding	211.281	-1.13457	0.335136	-3.38539	0.000710764	0.00956213
ENSMUSG00000039756	Dnttip2	Deoxynucleotidyltransferase terminal-interacting protein 2 [Source:UniProtKB/Swiss-Prot;Acc:Q8R2M2]	protein_coding	551.104	0.785002	0.231922	3.38477	0.000712391	0.00957878
ENSMUSG00000025745	Hadha	hydroxyacyl-Coenzyme A dehydrogenase/3-ketoacyl-Coenzyme A thiolase/enoyl-Coenzyme A hydratase (trifunctional protein), alpha subunit [Source:MGI Symbol;Acc:MGI:2135593]	protein_coding	474.41	-0.786818	0.2325	-3.38416	0.000713974	0.0095896
ENSMUSG00000035401	Emsy	BRCA2-interacting transcriptional repressor EMSY [Source:UniProtKB/Swiss-Prot;Acc:Q8BMB0]	protein_coding	972.597	0.758194	0.224039	3.38421	0.000713836	0.0095896
ENSMUSG00000015143	Actn1	Mus musculus actinin, alpha 1 (Actn1), transcript variant 2, mRNA. [Source:RefSeq mRNA;Acc:NM_001346669]	protein_coding	105.947	-1.19487	0.353164	-3.38333	0.000716118	0.00960792
ENSMUSG00000026854	Usp20	ubiquitin specific peptidase 20 [Source:MGI Symbol;Acc:MGI:1921520]	protein_coding	172.803	-1.13615	0.335797	-3.38345	0.000715822	0.00960792
ENSMUSG00000028035	Dnajb4	DnaJ homolog subfamily B member 4 [Source:UniProtKB/Swiss-Prot;Acc:Q9D832]	protein_coding	719.228	0.71067	0.210108	3.3824	0.000718557	0.00963539
ENSMUSG00000047921	Trappc9	Trafficking protein particle complex subunit 9 [Source:UniProtKB/Swiss-Prot;Acc:Q3U0M1]	protein_coding	161.961	-1.03164	0.305055	-3.38182	0.000720066	0.00965038
ENSMUSG00000040289	Hey1	hes related family bHLH transcription factor with YRPW motif 1 [Source:HGNC Symbol;Acc:HGNC:4880]	protein_coding	206.739	-1.28486	0.380003	-3.38119	0.00072172	0.00965797
ENSMUSG00000049908	Gja8	gap junction protein, alpha 8 [Source:MGI Symbol;Acc:MGI:99953]	protein_coding	12.2678	3.98308	1.17802	3.38116	0.000721809	0.00965797
ENSMUSG00000061136	Prpf40a	Pre-mRNA-processing factor 40 homolog A [Source:UniProtKB/Swiss-Prot;Acc:Q9R1C7]	protein_coding	862.19	0.772114	0.228348	3.38131	0.000721423	0.00965797
ENSMUSG00000020142	Slc1a4	solute carrier family 1 (glutamate/neutral amino acid transporter), member 4 [Source:MGI Symbol;Acc:MGI:2135601]	protein_coding	169.785	-1.11724	0.330445	-3.38101	0.000722203	0.009658
ENSMUSG00000032501	Trib1	Tribbles homolog 1 [Source:UniProtKB/Swiss-Prot;Acc:Q8K4K4]	protein_coding	168.155	1.11549	0.330016	3.3801	0.000724593	0.00967944
ENSMUSG00000061544	Zfp229	zinc finger protein 229 [Source:MGI Symbol;Acc:MGI:2679295]	protein_coding	147.44	1.27113	0.37605	3.38021	0.000724317	0.00967944
ENSMUSG00000036172	Cd200r3	Cell surface glycoprotein CD200 receptor 3 [Source:UniProtKB/Swiss-Prot;Acc:Q5UKY4]	protein_coding	7.17668	6.53548	1.93383	3.37955	0.000726059	0.00969377
ENSMUSG00000106358	Gm7047	predicted gene 7047 [Source:MGI Symbol;Acc:MGI:3643011]	processed_pseudogene	5.10083	6.56968	1.94406	3.37936	0.000726559	0.00969519
ENSMUSG00000098630	Gm27198	predicted gene 27198 [Source:MGI Symbol;Acc:MGI:5521041]	lincRNA	8.19656	6.77975	2.00632	3.3792	0.000726975	0.00969549
ENSMUSG00000071647	Eml3	Echinoderm microtubule-associated protein-like 3 [Source:UniProtKB/Swiss-Prot;Acc:Q8VC03]	protein_coding	70.7339	-1.42621	0.422101	-3.37884	0.000727922	0.00970286
ENSMUSG00000028917	Plekhm2	Mus musculus pleckstrin homology domain containing, family M (with RUN domain) member 2 (Plekhm2), transcript variant 2, mRNA. [Source:RefSeq mRNA;Acc:NM_001347237]	protein_coding	80.4673	-1.58749	0.469991	-3.37771	0.000730925	0.00973738
ENSMUSG00000067780	Pi15	peptidase inhibitor 15 [Source:MGI Symbol;Acc:MGI:1934659]	protein_coding	32.4804	2.68648	0.79539	3.37757	0.000731302	0.00973738
ENSMUSG00000021831	Ero1l	ERO1-like protein alpha [Source:UniProtKB/Swiss-Prot;Acc:Q8R180]	protein_coding	1157.46	0.733005	0.217074	3.37675	0.000733471	0.00976098
ENSMUSG00000102752	Gm7694	chromosome 1 open reading frame 226 [Source:HGNC Symbol;Acc:HGNC:34351]	protein_coding	232.109	-1.09056	0.323166	-3.37461	0.000739209	0.00983204
ENSMUSG00000040151	Hs2st1	Mus musculus heparan sulfate 2-O-sulfotransferase 1 (Hs2st1), transcript variant 1, mRNA. [Source:RefSeq mRNA;Acc:NM_001355234]	protein_coding	916.316	0.805328	0.2387	3.3738	0.00074137	0.00985545
ENSMUSG00000086757	Gm2309	predicted gene 2309 [Source:MGI Symbol;Acc:MGI:3780480]	lincRNA	10.2585	6.26103	1.85615	3.37313	0.000743201	0.00987447
ENSMUSG00000029420	Rimbp2	RIMS-binding protein 2 [Source:UniProtKB/Swiss-Prot;Acc:Q80U40]	protein_coding	238.623	-0.888247	0.263423	-3.37194	0.000746412	0.00990645
ENSMUSG00000039615	Stub1	STIP1 homology and U-Box containing protein 1 [Source:MGI Symbol;Acc:MGI:1891731]	protein_coding	57.0474	-1.732	0.513643	-3.37198	0.000746298	0.00990645
ENSMUSG00000006281	Tep1	Telomerase protein component 1 [Source:UniProtKB/Swiss-Prot;Acc:P97499]	protein_coding	176.249	-1.14428	0.3394	-3.37147	0.000747682	0.00991679
ENSMUSG00000020250	Txnrd1	thioredoxin reductase 1 [Source:MGI Symbol;Acc:MGI:1354175]	protein_coding	209.533	-1.03955	0.308347	-3.37135	0.000747996	0.00991679
ENSMUSG00000069554	I830134H01Rik	0	lincRNA	10.9605	4.14794	1.23043	3.37113	0.000748592	0.00991935
ENSMUSG00000040857	Erf	ETS2 repressor factor [Source:HGNC Symbol;Acc:HGNC:3444]	protein_coding	50.3795	-1.80028	0.534124	-3.37053	0.000750236	0.00993579
ENSMUSG00000024712	Rfk	Riboflavin kinase [Source:UniProtKB/Swiss-Prot;Acc:Q8CFV9]	protein_coding	968.734	0.9622	0.285591	3.36915	0.000753991	0.00998014
ENSMUSG00000042042	Csgalnact2	Chondroitin sulfate N-acetylgalactosaminyltransferase 2 [Source:UniProtKB/Swiss-Prot;Acc:Q8C1F4]	protein_coding	199.49	1.08539	0.322561	3.36492	0.000765672	0.0101266
ENSMUSG00000053687	Dpep2	Dipeptidase 2 [Source:UniProtKB/Swiss-Prot;Acc:Q8C255]	protein_coding	12.8291	3.32869	0.989256	3.36484	0.000765877	0.0101266
ENSMUSG00000039728	Slc6a5	solute carrier family 6 (neurotransmitter transporter, glycine), member 5 [Source:MGI Symbol;Acc:MGI:105090]	protein_coding	12.5325	6.15423	1.82937	3.36412	0.000767887	0.0101477
ENSMUSG00000022949	Clic6	Chloride intracellular channel protein 6 [Source:UniProtKB/Swiss-Prot;Acc:Q8BHB9]	protein_coding	29.2591	-2.1399	0.636218	-3.36347	0.000769684	0.010166
ENSMUSG00000005763	Cd247	T-cell surface glycoprotein CD3 zeta chain [Source:UniProtKB/Swiss-Prot;Acc:P24161]	protein_coding	218.813	1.2796	0.380456	3.36332	0.000770105	0.0101661
ENSMUSG00000024201	Kdm4b	Lysine-specific demethylase 4B [Source:UniProtKB/Swiss-Prot;Acc:Q91VY5]	protein_coding	58.2221	-1.43815	0.427942	-3.36062	0.00077769	0.0102608
ENSMUSG00000030780	BC017158	cDNA sequence BC017158 [Source:MGI Symbol;Acc:MGI:2384572]	protein_coding	260.62	-1.17192	0.348778	-3.36008	0.000779209	0.0102753
ENSMUSG00000036241	Ube2r2	ubiquitin-conjugating enzyme E2R 2 [Source:MGI Symbol;Acc:MGI:1914865]	protein_coding	1153.02	0.757237	0.225381	3.35981	0.000779974	0.0102799
ENSMUSG00000005417	Mprip	Myosin phosphatase Rho-interacting protein [Source:UniProtKB/Swiss-Prot;Acc:P97434]	protein_coding	1147.53	-0.699143	0.208102	-3.35962	0.000780507	0.0102807
ENSMUSG00000074824	Rslcan18	regulator of sex-limitation candidate 18 [Source:MGI Symbol;Acc:MGI:5433745]	protein_coding	99.1468	1.27729	0.380204	3.35949	0.000780871	0.0102807
ENSMUSG00000065968	Ifitm7	interferon induced transmembrane protein 7 [Source:RefSeq peptide;Acc:NP_001257647]	protein_coding	5.28623	6.40695	1.9075	3.35882	0.000782747	0.0102999
ENSMUSG00000003518	Dusp3	Dual specificity protein phosphatase 3 [Source:UniProtKB/Swiss-Prot;Acc:Q9D7X3]	protein_coding	170.936	-1.26775	0.377508	-3.3582	0.000784526	0.0103178
ENSMUSG00000028954	Nub1	negative regulator of ubiquitin-like proteins 1 [Source:MGI Symbol;Acc:MGI:1889001]	protein_coding	192.067	-1.02976	0.306658	-3.358	0.000785074	0.0103195
ENSMUSG00000022453	Naga	Alpha-N-acetylgalactosaminidase [Source:UniProtKB/Swiss-Prot;Acc:Q9QWR8]	protein_coding	121.958	-1.66798	0.496936	-3.35653	0.000789271	0.0103563
ENSMUSG00000039860	Srrm3	Serine/arginine repetitive matrix protein 3 [Source:UniProtKB/Swiss-Prot;Acc:Q80WV7]	protein_coding	187.667	-1.16629	0.347479	-3.35643	0.000789559	0.0103563
ENSMUSG00000040859	Bsdc1	BSD domain-containing protein 1 [Source:UniProtKB/Swiss-Prot;Acc:Q80Y55]	protein_coding	278.96	-0.919905	0.274037	-3.35686	0.000788324	0.0103563
ENSMUSG00000104173	Gm37703	predicted gene, 37703 [Source:MGI Symbol;Acc:MGI:5610931]	TEC	6.40678	6.35871	1.89434	3.35669	0.000788829	0.0103563
ENSMUSG00000025001	Hells	Lymphocyte-specific helicase [Source:UniProtKB/Swiss-Prot;Acc:Q60848]	protein_coding	60.0686	2.02548	0.603539	3.356	0.000790799	0.0103671
ENSMUSG00000043279	Trim56	tripartite motif containing 56 [Source:HGNC Symbol;Acc:HGNC:19028]	protein_coding	1538.37	1.05379	0.314032	3.35568	0.00079171	0.0103735
ENSMUSG00000055629	B4galnt4	N-acetyl-beta-glucosaminyl-glycoprotein 4-beta-N-acetylgalactosaminyltransferase 1 [Source:UniProtKB/Swiss-Prot;Acc:Q766D5]	protein_coding	63.5562	-1.5111	0.450342	-3.35545	0.00079237	0.0103766
ENSMUSG00000041685	Fcho2	F-BAR domain only protein 2 [Source:UniProtKB/Swiss-Prot;Acc:Q3UQN2]	protein_coding	623.694	0.864269	0.257612	3.35493	0.000793849	0.0103905
ENSMUSG00000024378	Stard4	StAR-related lipid transfer (START) domain containing 4 [Source:MGI Symbol;Acc:MGI:2156764]	protein_coding	278.106	0.916213	0.273121	3.3546	0.000794789	0.0103956
ENSMUSG00000032594	Ip6k1	Inositol hexakisphosphate kinase 1 [Source:UniProtKB/Swiss-Prot;Acc:Q6PD10]	protein_coding	434.86	-0.817399	0.243672	-3.3545	0.000795081	0.0103956
ENSMUSG00000027646	Src	Neuronal proto-onco tyrosine-protein kinase Src [Source:UniProtKB/Swiss-Prot;Acc:P05480]	protein_coding	41.8678	-1.78925	0.533463	-3.35403	0.000796447	0.0104079
ENSMUSG00000096271	Ccl21b	C-C motif chemokine 21b [Source:UniProtKB/Swiss-Prot;Acc:P86792]	protein_coding	8.91423	6.43882	1.91992	3.3537	0.00079739	0.0104147
ENSMUSG00000027907	S100a11	Protein S100-A11 [Source:UniProtKB/Swiss-Prot;Acc:P50543]	protein_coding	431.973	1.06893	0.318797	3.353	0.000799416	0.0104356
ENSMUSG00000032254	Kif23	Kinesin-like protein KIF23 [Source:UniProtKB/Swiss-Prot;Acc:E9Q5G3]	protein_coding	26.3072	2.54838	0.760133	3.35255	0.000800713	0.0104384
ENSMUSG00000042613	Pbxip1	Pre-B-cell leukemia transcription factor-interacting protein 1 [Source:UniProtKB/Swiss-Prot;Acc:Q3TVI8]	protein_coding	1363.32	-0.942019	0.280969	-3.35276	0.000800115	0.0104384
ENSMUSG00000078578	Ube2d3	ubiquitin-conjugating enzyme E2D 3 [Source:MGI Symbol;Acc:MGI:1913355]	protein_coding	3201.07	0.76584	0.228439	3.35248	0.000800898	0.0104384
ENSMUSG00000006920	Ezh1	Histone-lysine N-methyltransferase EZH1 [Source:UniProtKB/Swiss-Prot;Acc:P70351]	protein_coding	216.468	-0.93993	0.280429	-3.35176	0.000802999	0.0104566
ENSMUSG00000035011	Zbtb7a	zinc finger and BTB domain containing 7a [Source:MGI Symbol;Acc:MGI:1335091]	protein_coding	570.831	-1.18984	0.354996	-3.35171	0.000803145	0.0104566
ENSMUSG00000029592	Usp30	ubiquitin specific peptidase 30 [Source:MGI Symbol;Acc:MGI:2140991]	protein_coding	230.968	-1.0468	0.312387	-3.35095	0.000805339	0.0104796
ENSMUSG00000104034	2900092N22Rik	RIKEN cDNA 2900092N22 gene [Source:MGI Symbol;Acc:MGI:1920357]	TEC	188.716	1.25722	0.375219	3.35062	0.00080631	0.0104867
ENSMUSG00000029209	Gnpda2	glucosamine-6-phosphate deaminase 2 [Source:MGI Symbol;Acc:MGI:1915230]	protein_coding	397.575	1.07206	0.319998	3.35022	0.000807472	0.0104963
ENSMUSG00000040037	Negr1	neuronal growth regulator 1 [Source:MGI Symbol;Acc:MGI:2444846]	protein_coding	1790.21	0.670888	0.200267	3.34996	0.000808218	0.0105004
ENSMUSG00000026211	Obsl1	Obscurin-like protein 1 [Source:UniProtKB/Swiss-Prot;Acc:D3YYU8]	protein_coding	126.733	-1.01767	0.303809	-3.34971	0.000808966	0.0105046
ENSMUSG00000026824	Kcnj3	G protein-activated inward rectifier potassium channel 1 [Source:UniProtKB/Swiss-Prot;Acc:P63250]	protein_coding	356.647	0.947156	0.282802	3.34919	0.000810486	0.0105188
ENSMUSG00000048148	Nwd1	NACHT domain- and WD repeat-containing protein 1 [Source:UniProtKB/Swiss-Prot;Acc:A6H603]	protein_coding	592.616	-1.13372	0.338579	-3.34846	0.000812627	0.010541
ENSMUSG00000103234	Gm37158	predicted gene, 37158 [Source:MGI Symbol;Acc:MGI:5610386]	TEC	23.7554	2.58183	0.77133	3.34725	0.000816188	0.0105817
ENSMUSG00000035161	Ints6	Integrator complex subunit 6 [Source:UniProtKB/Swiss-Prot;Acc:Q6PCM2]	protein_coding	417.405	0.88766	0.265217	3.34692	0.000817142	0.0105885
ENSMUSG00000015341	Golga7	golgi autoantigen, golgin subfamily a, 7 [Source:MGI Symbol;Acc:MGI:1931029]	protein_coding	837.572	0.878885	0.262727	3.34524	0.00082212	0.0106474
ENSMUSG00000018501	Ncor1	nuclear receptor co-repressor 1 [Source:MGI Symbol;Acc:MGI:1349717]	protein_coding	3660.16	0.632337	0.189054	3.34475	0.000823568	0.0106549
ENSMUSG00000030410	Dmwd	Dystrophia myotonica WD repeat-containing protein [Source:UniProtKB/Swiss-Prot;Acc:Q08274]	protein_coding	59.987	-1.53105	0.457735	-3.34484	0.000823298	0.0106549
ENSMUSG00000007603	Dus3l	0	protein_coding	77.8968	-1.41531	0.423224	-3.34411	0.000825473	0.0106739
ENSMUSG00000035640	Cbarp	Voltage-dependent calcium channel beta subunit-associated regulatory protein [Source:UniProtKB/Swiss-Prot;Acc:Q66L44]	protein_coding	662.009	-1.05577	0.315735	-3.34386	0.000826221	0.010678
ENSMUSG00000000266	Mid2	Mus musculus midline 2 (Mid2), transcript variant 2, mRNA. [Source:RefSeq mRNA;Acc:NM_001358366]	protein_coding	891.594	0.775082	0.231829	3.34334	0.000827779	0.0106845
ENSMUSG00000014426	Map3k4	Mitogen-activated protein kinase kinase kinase 4 [Source:UniProtKB/Swiss-Prot;Acc:O08648]	protein_coding	215.081	-0.924309	0.276461	-3.34336	0.000827701	0.0106845
ENSMUSG00000031284	Pak3	Serine/threonine-protein kinase PAK 3 [Source:UniProtKB/Swiss-Prot;Acc:Q61036]	protein_coding	3516.22	1.01317	0.303049	3.34325	0.00082802	0.0106845
ENSMUSG00000074182	Znhit6	zinc finger, HIT type 6 [Source:MGI Symbol;Acc:MGI:1916996]	protein_coding	243.971	0.93359	0.279298	3.34263	0.000829881	0.0107029
ENSMUSG00000030929	Eri2	Mus musculus exoribonuclease 2 (Eri2), transcript variant 2, mRNA. [Source:RefSeq mRNA;Acc:NM_001355104]	protein_coding	247.878	0.945409	0.28286	3.34232	0.00083082	0.0107094
ENSMUSG00000024622	Hmgxb3	HMG domain-containing protein 3 isoform 1 [Source:RefSeq peptide;Acc:NP_840061]	protein_coding	86.5321	-1.43319	0.428861	-3.34186	0.000832205	0.010716
ENSMUSG00000033760	Rbm4b	RNA-binding protein 4B [Source:UniProtKB/Swiss-Prot;Acc:Q8VE92]	protein_coding	1575.64	0.683023	0.204382	3.34189	0.00083211	0.010716
ENSMUSG00000100711	Gm29461	predicted gene 29461 [Source:MGI Symbol;Acc:MGI:5580167]	lincRNA	5.58766	6.40484	1.91679	3.34144	0.000833463	0.0107266
ENSMUSG00000002032	Tmem25	Mus musculus transmembrane protein 25 (Tmem25), transcript variant 5, mRNA. [Source:RefSeq mRNA;Acc:NM_001357386]	protein_coding	70.7757	-1.67123	0.500206	-3.34107	0.000834547	0.0107349
ENSMUSG00000034994	Eef2	Elongation factor 2 [Source:UniProtKB/Swiss-Prot;Acc:P58252]	protein_coding	3518.5	-0.859382	0.257234	-3.34085	0.000835213	0.0107379
ENSMUSG00000102732	Gm37342	predicted gene, 37342 [Source:MGI Symbol;Acc:MGI:5610570]	TEC	170.204	-1.09618	0.328137	-3.34061	0.000835935	0.0107416
ENSMUSG00000022994	Adcy6	adenylate cyclase 6 [Source:HGNC Symbol;Acc:HGNC:237]	protein_coding	627.202	-0.842518	0.252226	-3.34033	0.000836798	0.0107434
ENSMUSG00000039911	Spsb1	SPRY domain-containing SOCS box protein 1 [Source:UniProtKB/Swiss-Prot;Acc:Q9D5L7]	protein_coding	109.86	-1.32409	0.3964	-3.34028	0.000836952	0.0107434
ENSMUSG00000025040	Fundc1	FUN14 domain-containing protein 1 [Source:UniProtKB/Swiss-Prot;Acc:Q9DB70]	protein_coding	349.22	1.08501	0.324854	3.33999	0.000837811	0.0107489
ENSMUSG00000075225	Ccdc162	Mus musculus coiled-coil domain containing 162 (Ccdc162), mRNA. [Source:RefSeq mRNA;Acc:NM_001358562]	protein_coding	316.524	-0.950178	0.284539	-3.33936	0.000839708	0.0107676
ENSMUSG00000071064	Zfp827	zinc finger protein 827 [Source:MGI Symbol;Acc:MGI:2444807]	protein_coding	571.151	-0.852665	0.255369	-3.33895	0.000840959	0.010776
ENSMUSG00000105265	Sox2ot	SOX2 overlapping transcript (non-protein coding) [Source:MGI Symbol;Acc:MGI:2444112]	processed_transcript	562.291	1.2316	0.368869	3.33886	0.000841236	0.010776
ENSMUSG00000026617	Bpnt1	3'(2'),5'-bisphosphate nucleotidase 1 [Source:UniProtKB/Swiss-Prot;Acc:Q9Z0S1]	protein_coding	272.925	-1.00287	0.300383	-3.33863	0.000841919	0.0107791
ENSMUSG00000052446	Zfp961	zinc finger protein 961 [Source:MGI Symbol;Acc:MGI:3583954]	protein_coding	275.007	0.962309	0.288376	3.33699	0.000846898	0.0108372
ENSMUSG00000078686	Mup9	major urinary protein 9 [Source:MGI Symbol;Acc:MGI:3782918]	protein_coding	5.79347	6.27623	1.88122	3.33626	0.000849147	0.0108603
ENSMUSG00000041220	Elovl6	Elongation of very long chain fatty acids protein 6 [Source:UniProtKB/Swiss-Prot;Acc:Q920L5]	protein_coding	319.254	0.881453	0.264261	3.33554	0.000851333	0.0108827
ENSMUSG00000028044	Cks1b	Cyclin-dependent kinases regulatory subunit 1 [Source:UniProtKB/Swiss-Prot;Acc:P61025]	protein_coding	35.552	2.1438	0.642988	3.33413	0.000855666	0.0109237
ENSMUSG00000029381	Shroom3	shroom family member 3 [Source:MGI Symbol;Acc:MGI:1351655]	protein_coding	409.551	-0.941725	0.282468	-3.33392	0.00085632	0.0109237
ENSMUSG00000031197	Vbp1	von Hippel-Lindau binding protein 1 [Source:MGI Symbol;Acc:MGI:1333804]	protein_coding	185.195	0.997704	0.299246	3.33406	0.000855882	0.0109237
ENSMUSG00000032187	Smarca4	SWI/SNF related, matrix associated, actin dependent regulator of chromatin, subfamily a, member 4 [Source:MGI Symbol;Acc:MGI:88192]	protein_coding	890.65	-0.689435	0.206776	-3.33421	0.000855413	0.0109237
ENSMUSG00000082686	Gm12961	predicted gene 12961 [Source:MGI Symbol;Acc:MGI:3650787]	processed_pseudogene	19.7407	2.71688	0.814996	3.33361	0.00085726	0.0109301
ENSMUSG00000048078	Tenm4	Teneurin-4 [Source:UniProtKB/Swiss-Prot;Acc:Q3UHK6]	protein_coding	3223.39	-0.649462	0.194843	-3.33325	0.000858368	0.0109329
ENSMUSG00000103494	Gm37410	predicted gene, 37410 [Source:MGI Symbol;Acc:MGI:5610638]	TEC	5.8449	6.60221	1.98067	3.33332	0.000858152	0.0109329
ENSMUSG00000006651	Aplp1	amyloid beta precursor like protein 1 [Source:HGNC Symbol;Acc:HGNC:597]	protein_coding	1376.1	-0.791898	0.237647	-3.33225	0.000861461	0.0109666
ENSMUSG00000109444	Gm18466	predicted gene, 18466 [Source:MGI Symbol;Acc:MGI:5010651]	processed_pseudogene	8.90629	6.56747	1.9716	3.33103	0.000865253	0.0110092
ENSMUSG00000002017	Fam98a	Protein FAM98A [Source:UniProtKB/Swiss-Prot;Acc:Q3TJZ6]	protein_coding	552.419	0.928412	0.278813	3.32988	0.000868831	0.0110433
ENSMUSG00000020481	Ankrd36	ankyrin repeat domain 36 [Source:MGI Symbol;Acc:MGI:1923639]	protein_coding	6.86366	6.63718	1.99321	3.3299	0.000868781	0.0110433
ENSMUSG00000052917	Senp7	SUMO1/sentrin specific peptidase 7 [Source:MGI Symbol;Acc:MGI:1913565]	protein_coding	1379.63	0.771933	0.231866	3.32922	0.000870905	0.0110582
ENSMUSG00000109654	Gm3912	0	transcribed_unprocessed_pseudogene	18.8071	2.91987	0.877006	3.32936	0.000870458	0.0110582
ENSMUSG00000043336	Filip1l	Filamin A-interacting protein 1-like [Source:UniProtKB/Swiss-Prot;Acc:Q6P6L0]	protein_coding	132.651	1.2288	0.369154	3.3287	0.000872537	0.0110681
ENSMUSG00000054008	Ndst1	Bifunctional heparan sulfate N-deacetylase/N-sulfotransferase 1 Heparan sulfate N-deacetylase 1 Heparan sulfate N-sulfotransferase 1 [Source:UniProtKB/Swiss-Prot;Acc:Q3UHN9]	protein_coding	440.26	-1.01672	0.305441	-3.32868	0.000872576	0.0110681
ENSMUSG00000030739	Myh14	Myosin-14 [Source:UniProtKB/Swiss-Prot;Acc:Q6URW6]	protein_coding	82.9225	-1.47281	0.442498	-3.32841	0.000873434	0.0110732
ENSMUSG00000083261	Gm7816	predicted pseudogene 7816 [Source:MGI Symbol;Acc:MGI:3646286]	processed_pseudogene	9.47011	6.50418	1.95471	3.32745	0.00087646	0.0111059
ENSMUSG00000028640	Tfap2c	transcription factor AP-2, gamma [Source:MGI Symbol;Acc:MGI:106032]	protein_coding	5.63001	6.52845	1.96234	3.32687	0.000878258	0.0111229
ENSMUSG00000032777	Gtf3c1	ral transcription factor 3C polypeptide 1 [Source:UniProtKB/Swiss-Prot;Acc:Q8K284]	protein_coding	669.301	-0.698798	0.210059	-3.32668	0.000878886	0.0111252
ENSMUSG00000044674	Fzd1	Frizzled-1 [Source:UniProtKB/Swiss-Prot;Acc:O70421]	protein_coding	157.031	1.30721	0.393026	3.32602	0.000880949	0.0111453
ENSMUSG00000045886	Gm9803	Mitochondrial import inner membrane translocase subunit TIM16 [Source:UniProtKB/Swiss-Prot;Acc:Q9CQV1]	protein_coding	8.84199	6.21075	1.8674	3.32589	0.00088138	0.0111453
ENSMUSG00000047181	Samd14	Sterile alpha motif domain-containing protein 14 [Source:UniProtKB/Swiss-Prot;Acc:Q8K070]	protein_coding	51.219	-1.83566	0.551994	-3.32551	0.000882555	0.0111544
ENSMUSG00000100417	Gm28578	predicted gene 28578 [Source:MGI Symbol;Acc:MGI:5579284]	lincRNA	5.19731	6.60738	1.98714	3.32507	0.00088396	0.0111665
ENSMUSG00000027350	Chgb	chromogranin B [Source:MGI Symbol;Acc:MGI:88395]	protein_coding	13972.2	0.769838	0.23158	3.32429	0.000886452	0.0111871
ENSMUSG00000036989	Trim3	tripartite motif-containing 3 [Source:MGI Symbol;Acc:MGI:1860040]	protein_coding	113.937	-1.33189	0.400657	-3.32427	0.000886505	0.0111871
ENSMUSG00000072769	Gm10419	0	lincRNA	57.7046	-1.40757	0.423452	-3.32403	0.00088726	0.0111909
ENSMUSG00000031967	Afg3l1	AFG3-like protein 1 [Source:UniProtKB/Swiss-Prot;Acc:Q920A7]	protein_coding	97.814	-1.15711	0.348203	-3.32309	0.00089027	0.0112231
ENSMUSG00000030247	Kcnj8	potassium inwardly-rectifying channel, subfamily J, member 8 [Source:MGI Symbol;Acc:MGI:1100508]	protein_coding	18.356	2.99201	0.900591	3.32228	0.000892855	0.0112469
ENSMUSG00000073608	Gal3st2c	0	protein_coding	24.3009	2.56541	0.772198	3.32221	0.00089307	0.0112469
ENSMUSG00000026790	Odf2	Mus musculus outer dense fiber of sperm tails 2 (Odf2), transcript variant 6, mRNA. [Source:RefSeq mRNA;Acc:NM_001355136]	protein_coding	510.864	-0.92532	0.278541	-3.32202	0.000893686	0.0112483
ENSMUSG00000107821	Gm8038	predicted gene 8038 [Source:MGI Symbol;Acc:MGI:3644148]	processed_pseudogene	6.08499	6.47022	1.94775	3.32189	0.000894095	0.0112483
ENSMUSG00000071454	Dtnb	Dystrobrevin beta [Source:UniProtKB/Swiss-Prot;Acc:O70585]	protein_coding	352.996	-0.935167	0.281569	-3.32128	0.000896068	0.0112674
ENSMUSG00000086583	Gm15500	predicted pseudogene 15500 [Source:MGI Symbol;Acc:MGI:3782947]	transcribed_processed_pseudogene	1762.23	0.937506	0.282354	3.32033	0.000899122	0.0113
ENSMUSG00000107456	Gm10400	0	TEC	20.5625	2.36173	0.711418	3.31975	0.000900973	0.0113175
ENSMUSG00000052656	Rnf103	E3 ubiquitin-protein ligase RNF103 [Source:UniProtKB/Swiss-Prot;Acc:Q9R1W3]	protein_coding	840.374	0.697879	0.210249	3.3193	0.000902429	0.01133
ENSMUSG00000104063	Pcdhgb7	protocadherin gamma subfamily B, 7 [Source:HGNC Symbol;Acc:HGNC:8714]	protein_coding	174.115	-1.21647	0.366634	-3.31796	0.000906784	0.0113789
ENSMUSG00000030421	Uri1	URI1, prefoldin-like chaperone [Source:MGI Symbol;Acc:MGI:1342294]	protein_coding	917.405	0.797001	0.240289	3.31684	0.000910416	0.0114129
ENSMUSG00000073639	Rab18	RAB18, member RAS oncogene family [Source:MGI Symbol;Acc:MGI:102790]	protein_coding	512.404	1.08167	0.326109	3.31692	0.000910167	0.0114129
ENSMUSG00000030330	Ing4	Inhibitor of growth protein 4 [Source:UniProtKB/Swiss-Prot;Acc:Q8C0D7]	protein_coding	70.9598	-1.55299	0.468258	-3.31652	0.000911447	0.0114159
ENSMUSG00000064115	Cadm2	Cell adhesion molecule 2 [Source:UniProtKB/Swiss-Prot;Acc:Q8BLQ9]	protein_coding	296.666	1.25263	0.377699	3.31648	0.000911582	0.0114159
ENSMUSG00000040017	Saa4	Serum amyloid A-4 protein [Source:UniProtKB/Swiss-Prot;Acc:P31532]	protein_coding	6.00955	6.56695	1.98024	3.31624	0.000912367	0.0114199
ENSMUSG00000051510	Mafg	Transcription factor MafG [Source:UniProtKB/Swiss-Prot;Acc:O54790]	protein_coding	222.938	-0.936486	0.282433	-3.31578	0.000913863	0.0114328
ENSMUSG00000010751	Tnfrsf22	Tumor necrosis factor receptor superfamily member 22 [Source:UniProtKB/Swiss-Prot;Acc:Q9ER62]	protein_coding	23.5384	2.30123	0.694107	3.31538	0.000915172	0.0114376
ENSMUSG00000030678	Maz	MYC associated zinc finger protein [Source:HGNC Symbol;Acc:HGNC:6914]	protein_coding	95.1107	-1.48861	0.449	-3.31538	0.000915176	0.0114376
ENSMUSG00000107712	Gm43870	predicted gene, 43870 [Source:MGI Symbol;Acc:MGI:5690262]	TEC	5.96112	6.66526	2.01053	3.31518	0.000915855	0.0114403
ENSMUSG00000090641	Zfp712	0	protein_coding	72.3388	1.32547	0.399914	3.3144	0.000918412	0.0114664
ENSMUSG00000035299	Mid1	E3 ubiquitin-protein ligase Midline-1 [Source:UniProtKB/Swiss-Prot;Acc:O70583]	protein_coding	470.914	1.10187	0.332522	3.31368	0.000920778	0.0114843
ENSMUSG00000063362	Alg11	GDP-Man:Man(3)GlcNAc(2)-PP-Dol alpha-1,2-mannosyltransferase [Source:UniProtKB/Swiss-Prot;Acc:Q3TZM9]	protein_coding	1109.1	0.886416	0.267496	3.31376	0.000920507	0.0114843
ENSMUSG00000038429	Usp5	ubiquitin specific peptidase 5 (isopeptidase T) [Source:MGI Symbol;Acc:MGI:1347343]	protein_coding	116.486	-1.27496	0.384815	-3.31318	0.000922403	0.0114988
ENSMUSG00000038593	Tctn1	Tectonic-1 [Source:UniProtKB/Swiss-Prot;Acc:Q8BZ64]	protein_coding	184.142	-1.10052	0.332187	-3.31296	0.000923137	0.0115021
ENSMUSG00000022673	Mcm4	DNA replication licensing factor MCM4 [Source:UniProtKB/Swiss-Prot;Acc:P49717]	protein_coding	156.011	1.00609	0.303753	3.3122	0.000925659	0.0115221
ENSMUSG00000079108	Srp54b	signal recognition particle 54B [Source:MGI Symbol;Acc:MGI:3714357]	protein_coding	1098.49	0.672001	0.202887	3.31219	0.000925675	0.0115221
ENSMUSG00000029776	Hibadh	3-hydroxyisobutyrate dehydrogenase [Source:MGI Symbol;Acc:MGI:1889802]	protein_coding	492.917	0.80281	0.242434	3.31145	0.00092813	0.0115467
ENSMUSG00000082727	Gm13260	predicted gene 13260 [Source:MGI Symbol;Acc:MGI:3650840]	processed_pseudogene	6.60573	6.43534	1.94344	3.31131	0.000928595	0.0115467
ENSMUSG00000030469	Zfp719	zinc finger protein 719 [Source:MGI Symbol;Acc:MGI:2444708]	protein_coding	627.68	0.867059	0.261885	3.31084	0.000930165	0.0115604
ENSMUSG00000040731	Eif4h	Eukaryotic translation initiation factor 4H [Source:UniProtKB/Swiss-Prot;Acc:Q9WUK2]	protein_coding	358.946	-0.798465	0.241197	-3.31043	0.000931537	0.0115716
ENSMUSG00000036977	Anapc10	Mus musculus anaphase promoting complex subunit 10 (Anapc10), transcript variant 4, mRNA. [Source:RefSeq mRNA;Acc:NM_001357236]	protein_coding	148.694	1.33819	0.404808	3.30575	0.000947222	0.0117605
ENSMUSG00000048312	Gm4884	0	protein_coding	6.27862	6.57806	1.99015	3.30531	0.000948706	0.011773
ENSMUSG00000028053	Ash1l	Histone-lysine N-methyltransferase ASH1L [Source:UniProtKB/Swiss-Prot;Acc:Q99MY8]	protein_coding	4263.73	0.738721	0.22353	3.3048	0.000950454	0.0117888
ENSMUSG00000040128	Pnrc1	proline rich nuclear receptor coactivator 1 [Source:HGNC Symbol;Acc:HGNC:17278]	protein_coding	1456.24	0.875306	0.264896	3.30434	0.000951994	0.0118019
ENSMUSG00000014867	Surf4	Surfeit locus protein 4 [Source:UniProtKB/Swiss-Prot;Acc:Q64310]	protein_coding	430.282	-0.900444	0.272549	-3.30379	0.000953871	0.0118092
ENSMUSG00000022066	Entpd4b	Ectonucleoside triphosphate diphosphohydrolase 4 [Source:UniProtKB/Swiss-Prot;Acc:Q9DBT4]	protein_coding	183.682	-1.32547	0.401171	-3.30399	0.000953187	0.0118092
ENSMUSG00000109927	Gm45264	predicted gene 45264 [Source:MGI Symbol;Acc:MGI:5791100]	TEC	87.1521	1.50861	0.456636	3.30375	0.000954019	0.0118092
ENSMUSG00000022568	Scrib	scribbled planar cell polarity protein [Source:HGNC Symbol;Acc:HGNC:30377]	protein_coding	58.3821	-1.60066	0.484619	-3.30292	0.000956841	0.0118382
ENSMUSG00000038168	P3h2	Prolyl 3-hydroxylase 2 [Source:UniProtKB/Swiss-Prot;Acc:Q8CG71]	protein_coding	95.3934	1.58505	0.479913	3.30278	0.000957329	0.0118383
ENSMUSG00000028572	Hook1	1 [Source:UniProtKB/Swiss-Prot;Acc:Q8BIL5]	protein_coding	1004.99	0.667297	0.202124	3.30142	0.000961976	0.0118898
ENSMUSG00000057181	5730455P16Rik	Protein Njmu-R1 [Source:UniProtKB/Swiss-Prot;Acc:Q9CYI0]	protein_coding	675.335	1.02466	0.310414	3.30094	0.000963625	0.0119042
ENSMUSG00000008859	Rala	Ras-related protein Ral-A [Source:UniProtKB/Swiss-Prot;Acc:P63321]	protein_coding	271.145	0.913906	0.276918	3.30028	0.000965874	0.01192
ENSMUSG00000031483	Erlin2	Erlin-2 [Source:UniProtKB/Swiss-Prot;Acc:Q8BFZ9]	protein_coding	545.598	-0.731629	0.22168	-3.30039	0.000965499	0.01192
ENSMUSG00000054737	Zfp182	zinc finger protein 182 [Source:MGI Symbol;Acc:MGI:2442220]	protein_coding	279.778	0.921469	0.279224	3.30011	0.000966459	0.0119213
ENSMUSG00000039048	Foxred1	FAD-dependent oxidoreductase domain-containing protein 1 [Source:UniProtKB/Swiss-Prot;Acc:Q3TQB2]	protein_coding	88.1397	-1.35338	0.410136	-3.29982	0.000967458	0.0119276
[truncated: 1,738 more rows]

## Sheet: 7-month pathway enrichment
7-month old p27-/- vs wt Enriched Pathways
#	upregulated pathways	adj.p.val	ratio		#	downregulated pathways	adj.p.val	ratio
1	Cell cycle_The metaphase checkpoint	2.98695e-09	16/36		1	Cytoskeleton remodeling_Regulation of actin cytoskeleton organization by the kinase effectors of Rho GTPases	1.71478e-12	24/58
2	Cell cycle_Chromosome condensation in prometaphase	4.75968e-07	11/21		2	Cytoskeleton remodeling_PDGF signaling via calcium and Rho GTPases	1.08784e-09	25/83
3	Cell cycle_Role of Nek in cell cycle regulation	0.000719261	10/32		3	Chemotaxis_Lysophosphatidic acid signaling via GPCRs	1.23419e-09	31/129
4	DNA damage_ATM/ATR regulation of G2/M checkpoint: nuclear signaling	0.00211217	11/45		4	Reproduction_Gonadotropin-releasing hormone (GnRH) signaling	1.18528e-08	22/73
5	DNA damage_Role of Brca1 and Brca2 in DNA repair	0.00211217	9/30		5	Development_Growth hormone signaling via STATs and PLC/IP3	4.41889e-08	15/35
6	Cell cycle_Start of DNA replication in early S phase	0.00316293	9/32		6	Cytoskeleton remodeling_Integrin outside-in signaling	1.14705e-07	17/49
7	Cell cycle_Spindle assembly and chromosome separation	0.00356902	9/33		7	Gamma-secretase proteolytic targets	1.14705e-07	21/76
8	DNA damage_ATM/ATR regulation of G2/M checkpoint: cytoplasmic signaling	0.00425144	11/51		8	Signal transduction_mTORC2 downstream signaling	5.41449e-07	19/68
9	Abnormalities in cell cycle in SCLC	0.00743981	8/29		9	Immune response_IL-3 signaling via JAK/STAT, p38, JNK and NF-kB	8.59663e-07	22/93
10	Cell cycle_Sister chromatid cohesion	0.0100033	7/23		10	LRRK2 in neurons in Parkinson's disease	1.30567e-06	13/33
11	Cell cycle_Role of APC in cell cycle regulation	0.0131139	8/32		11	Neurogenesis_NGF/ TrkA MAPK-mediated signaling	1.54069e-06	23/105
12	Apoptosis and survival_BAD phosphorylation	0.0150335	9/42		12	Neurophysiological process_Receptor-mediated axon growth repulsion	1.6286e-06	15/46
13	Transport_ACM3 signaling in salivary glands	0.0150335	9/42		13	Development_WNT/Beta-catenin signaling in the nucleus	3.0817e-06	17/62
14	Transcription_HIF-1 targets	0.0165584	14/95		14	Development_Positive regulation of STK3/4 (Hippo) pathway and negative regulation of YAP/TAZ function	4.10004e-06	18/71
15	Cell cycle_Influence of Ras and Rho proteins on G1/S Transition	0.0165584	10/53		15	Development_Negative feedback regulation of WNT/Beta-catenin signaling	4.10004e-06	13/37
16	Brca1 and Brca2 in breast cancer	0.0165584	6/19		16	G-protein signaling_Regulation of p38 and JNK signaling mediated by G-proteins	4.10004e-06	13/37
17	Cell cycle_Cell cycle (generic schema)	0.0283194	6/21		17	Immune response_Function of MEF2 in T lymphocytes	4.10004e-06	15/50
18	Chemotaxis_SDF-1/ CXCR4-induced chemotaxis of immune cells	0.0283194	12/79		18	Cell adhesion_Classical cadherin-mediated cell adhesion	4.22813e-06	11/26
19	Cytoskeleton remodeling_Regulation of actin cytoskeleton organization by the kinase effectors of Rho GTPases	0.0283194	10/58		19	Signal transduction_Cyclic AMP signaling	5.00413e-06	13/38
20	DNA damage_Brca1 as a transcription regulator	0.0283194	7/30		20	G-protein signaling_Regulation of Cyclic AMP levels by ACM	5.84607e-06	14/45
21	DNA damage_G2 checkpoint in response to DNA mismatches	0.0283194	7/30		21	Transcription_Androgen Receptor nuclear signaling	7.51852e-06	14/46
22	Development_The role of GDNF ligand family/ RET receptor in cell survival, growth and proliferation	0.0283194	13/92		22	Development_Role of HDAC and calcium/calmodulin-dependent kinase (CaMK) in control of skeletal myogenesis	7.51852e-06	15/53
23	Development_Negative regulation of WNT/Beta-catenin signaling in the cytoplasm	0.0299566	12/82		23	Inhibition of Ephrin receptors in colorectal cancer	1.90396e-05	11/30
24	DNA damage_p53 activation by DNA damage	0.0299566	10/60		24	CHDI_Correlations from Discovery data_Causal network	2.23623e-05	17/73
25	Reproduction_Progesterone-mediated oocyte maturation	0.0299566	8/40		25	Regulation of lipid metabolism_Regulation of lipid metabolism via LXR, NF-Y and SREBP	3.29942e-05	12/38
26	G-protein signaling_Cross-talk between Ras-family GTPases	0.032117	6/23		26	Development_Endothelin-1/EDNRA signaling	3.29942e-05	14/52
27	Oxidative stress_ROS-induced cellular signaling	0.0345469	14/108		27	Cell adhesion_Histamine H1 receptor signaling in the interruption of cell barrier integrity	3.29942e-05	13/45
28	Aryl hydrocarbon receptor signaling	0.0402649	9/53		28	Autocrine Somatotropin signaling in breast cancer	3.89363e-05	12/39
29	Signal transduction_CXCR4 signaling via MAPKs cascades	0.0402649	9/53		29	Development_TGF-beta-dependent induction of EMT via RhoA, PI3K and ILK	3.89363e-05	13/46
30	DNA damage_ATR activation by DNA damage	0.0402649	9/53		30	Apoptosis and survival_NGF/ TrkA PI3K-mediated signaling	3.89363e-05	17/77
31	Nociception_Nociceptin receptor signaling	0.0440243	11/76		31	Role of activation of WNT signaling in the progression of lung cancer	3.89363e-05	17/77
32	DNA damage_ATM/ATR regulation of G1/S checkpoint	0.0454789	8/44		32	Signal transduction_Angiotensin II/ AGTR1 signaling via RhoA and JNK	4.52416e-05	17/78
33	Chemotaxis_CCL2-induced chemotaxis	0.0481888	9/55		33	Regulation of CFTR activity (normal and CF)	4.52416e-05	15/62
34	Cell cycle_Transition and termination of DNA replication	0.0494825	6/26		34	WNT signaling in HCC	4.52416e-05	12/40
					35	Development_WNT/Beta-catenin signaling in the cytoplasm	5.17336e-05	14/55
					36	G-protein signaling_RhoA regulation pathway	5.186e-05	11/34
					37	Neurophysiological process_ACM regulation of nerve impulse	5.29537e-05	13/48
					38	Cell adhesion_Integrin-mediated cell adhesion and migration	5.29537e-05	13/48
					39	Transcription_Sin3 and NuRD in transcription regulation	5.29537e-05	12/41
					40	Transcription_N-CoR/ SMRT complex-mediated epigenetic gene silencing	6.50867e-05	13/49
					41	Development_NOTCH in inhibition of WNT/Beta-catenin-induced osteogenesis	6.6587e-05	12/42
					42	Cytoskeleton remodeling_FAK signaling	6.6587e-05	14/57
					43	Development_Role of IL-8 in angiogenesis	6.6587e-05	15/65
					44	NF-AT signaling in cardiac hypertrophy	6.6587e-05	15/65
					45	TGF-beta 1-induced transactivation of membrane receptors signaling in HCC	7.42299e-05	13/50
					46	Development_Prolactin receptor signaling	7.53515e-05	14/58
					47	Cytoskeleton remodeling_Hyaluronic acid/ CD44 signaling pathways	7.53515e-05	12/43
					48	Effect of H. pylori infection on gastric epithelial cells motility	7.53515e-05	12/43
					49	Role of SHH and Notch in SCLC	8.53549e-05	10/30
					50	G-protein signaling_RAC1 in cellular process	9.565e-05	11/37

## Sheet: Fig2B pathway enrichment
Significant in p27-/- but not in wt or p27-/-;Sox2+/- Enrichment by Pathway Maps
#	upregulated pathways	adj.p.val	in data	total		#	downregulated pathways	adj.p.val	in data	total
1	Cell cycle_The metaphase checkpoint	2.20714e-12	14	36		1	Gamma-secretase proteolytic targets	1.19969e-10	18	76
2	Cell cycle_Spindle assembly and chromosome separation	8.71848e-09	11	33		2	Development_Regulation of epithelial-to-mesenchymal transition (EMT)	0.000136155	11	64
3	DNA damage_ATM/ATR regulation of G2/M checkpoint: nuclear signaling	1.33419e-08	12	45		3	Cytoskeleton remodeling_PDGF signaling via calcium and Rho GTPases	0.000183343	12	83
4	Cell cycle_Chromosome condensation in prometaphase	7.9976e-07	8	21		4	Development_Negative regulation of WNT/Beta-catenin signaling at the receptor level	0.000223437	9	45
5	Cell cycle_Regulation of G1/S transition (part 2)	8.67888e-06	8	28		5	Inhibition of Ephrin receptors in colorectal cancer	0.00102317	7	30
6	Cell cycle_Cell cycle (generic schema)	1.57798e-05	7	21		6	Gamma-Secretase regulation of neuronal cell development and function	0.00117936	9	57
7	Cell cycle_Role of APC in cell cycle regulation	1.71541e-05	8	32		7	Cell adhesion_Histamine H1 receptor signaling in the interruption of cell barrier integrity	0.00133203	8	45
8	Cell cycle_Start of DNA replication in early S phase	1.71541e-05	8	32		8	Development_Positive regulation of WNT/Beta-catenin signaling at the receptor level	0.00234276	9	64
9	SCAP/SREBP Transcriptional Control of Cholesterol and FA Biosynthesis	1.97684e-05	9	45		9	Chemotaxis_Lysophosphatidic acid signaling via GPCRs	0.00627572	12	129
10	DNA damage_ATM/ATR regulation of G1/S checkpoint	0.000188752	8	44		10	G protein-coupled receptors signaling in lung cancer	0.00756752	9	76
11	Cell cycle_Role of Nek in cell cycle regulation	0.000201186	7	32		11	Signal transduction_Angiotensin II/ AGTR1 signaling via RhoA and JNK	0.00810798	9	78
12	Transcription_HIF-1 targets	0.000201186	11	95		12	Signal transduction_Intracellular calcium increase	0.00810798	7	46
13	Cell cycle_ESR1 regulation of G1/S transition	0.000333248	7	35		13	Development_EGF-induced proliferation of Type C cells in SVZ of adult brain	0.00860603	6	33
14	Cell cycle_Initiation of mitosis	0.000637112	6	26		14	Muscle contraction_GPCRs in the regulation of smooth muscle tone	0.010468	9	83
15	Transcription_Role of heterochromatin protein 1 (HP1) family in transcriptional silencing	0.000690579	7	40		15	Development_TGF-beta-dependent induction of EMT via SMADs	0.010468	6	35
16	Reproduction_Progesterone-mediated oocyte maturation	0.000690579	7	40		16	Signal transduction_CXCR4 signaling via second messengers and JAK/STAT	0.010468	7	50
17	Transcription_Sirtuin6 regulation and functions	0.00176079	8	63		17	Development_Positive regulation of STK3/4 (Hippo) pathway and negative regulation of YAP/TAZ function	0.0159086	8	71
18	Cholesterol Biosynthesis	0.00186238	10	103		18	Cell adhesion_Classical cadherin-mediated cell adhesion	0.0172303	5	26
19	Development_Beta-adrenergic receptors signaling via Cyclic AMP	0.00300659	7	51		19	WNT signaling in HCC	0.0172303	6	40
20	Cell cycle progression in Prostate Cancer	0.00510677	6	39		20	MAPK-mediated proliferation of normal and asthmatic smooth muscle cells	0.0172303	7	56
21	Cell cycle_Transition and termination of DNA replication	0.00619217	5	26		21	Cytoskeleton remodeling_Role of PKA in cytoskeleton reorganisation	0.0184555	6	41
22	Cytoskeleton remodeling_Role of PKA in cytoskeleton reorganisation	0.00619217	6	41		22	Cytoskeleton remodeling_Regulation of actin cytoskeleton organization by the kinase effectors of Rho GTPases	0.0195069	7	58
23	Mitogenic action of Estradiol / ESR1 (nuclear) in breast cancer	0.0082868	5	28		23	Development_Negative regulation of STK3/4 (Hippo) pathway and positive regulation of YAP/TAZ function	0.0281615	7	62
24	Epigenetic alterations in ovarian cancer	0.00833903	8	82		24	SHH signaling in colorectal cancer	0.0318045	5	31
25	DNA damage_Brca1 as a transcription regulator	0.00991396	5	30		25	G-protein signaling_Regulation of CDC42 activity	0.0394558	5	33
26	Role of histone modificators in progression of multiple myeloma	0.00991396	5	30		26	SHH signaling in melanoma	0.0394558	5	33
27	DNA damage_G2 checkpoint in response to DNA mismatches	0.00991396	5	30		27	G-protein signaling_RhoA regulation pathway	0.0425785	5	34
28	Transcription_CREB signaling pathway	0.0132779	6	49		28	Androgen receptor activation and downstream signaling in Prostate cancer	0.0425785	9	110
29	Development_Positive regulation of WNT/Beta-catenin signaling in the nucleus	0.0136148	7	69		29	Calcium-dependent regulation of normal and asthmatic smooth muscle contraction	0.0425785	7	69
30	Transport_The role of AVP in regulation of Aquaporin 2 and renal water reabsorption	0.0138548	6	50		30	E-cadherin signaling and its regulation in gastric cancer	0.0487921	5	36
31	Development_The role of GDNF ligand family/ RET receptor in cell survival, growth and proliferation	0.0140439	8	92		31	CHDI_Correlations from Discovery data_Causal network (positive)	0.0487921	5	36
32	Signal transduction_PKA signaling	0.0140439	6	51		32	Notch signaling in breast cancer	0.0487921	6	53
33	DNA damage_ATM/ATR regulation of G2/M checkpoint: cytoplasmic signaling	0.0140439	6	51		33	Immune response_Oncostatin M signaling via JAK-Stat	0.0505046	4	22
34	Development_Epigenetic and transcriptional regulation of oligodendrocyte precursor cell differentiation and myelination	0.0144224	5	34		34	Neurophysiological process_Dynein-dynactin motor complex in axonal transport in neurons	0.050655	6	54
35	Cell adhesion_Alpha-4 integrins in cell migration and adhesion	0.016087	5	35		35	Development_Neural stem cell lineage commitment (schema)	0.0562984	5	38
36	Role of ER stress in obesity and type 2 diabetes	0.0173927	6	54		36	Airway smooth muscle contraction in asthma	0.0578221	6	56
37	Higher ESR1 / ESR2 ratio in breast cancer	0.0173927	5	36		37	HGF signaling in melanoma	0.059924	5	39
38	Muscle contraction_Regulation of eNOS activity in cardiomyocytes	0.0202682	6	56		38	Role of activation of WNT signaling in the progression of lung cancer	0.0617144	7	77
39	Cell cycle_Regulation of G1/S transition (part 1)	0.0211728	5	38		39	Gamma-secretase regulation of gastrointestinal epithelial cell development	0.0694282	4	25
40	Transcription_Epigenetic regulation of gene expression	0.0211728	6	57		40	Breast cancer (general schema)	0.0694282	5	41
41	Cell cycle_Sister chromatid cohesion	0.0228712	4	23		41	Oxidative stress_ROS-mediated MAPK activation via canonical pathways	0.0723672	6	60
42	Transcription_ChREBP regulation pathway	0.0228712	4	23		42	Development_c-Kit ligand signaling pathway during hemopoiesis	0.0768281	6	61
43	Neurogenesis_NGF/ TrkA MAPK-mediated signaling	0.0247725	8	105		43	Development_ACM2 and ACM4 activation of ERK	0.0780219	5	43
44	Oxidative stress_ROS-induced cellular signaling	0.0287556	8	108		44	Effect of H. pylori infection on gastric epithelial cells motility	0.0780219	5	43
45	GLP-1 in inhibition of beta cell proliferation and function in type 2 diabetes	0.0287556	5	42		45	Role of Tissue factor-induced Thrombin signaling in cancerogenesis	0.0986248	6	65
46	Regulation of CFTR activity (normal and CF)	0.0287556	6	62		46	Canonical WNT signaling pathway in colorectal cancer	0.104071	6	66
47	Translation_Regulation of translation initiation	0.0376601	4	27		47	Immune response_Fc gamma R-mediated phagocytosis in macrophages	0.107814	5	47
48	Neurophysiological process_Glutamic acid regulation of Dopamine D1A receptor signaling	0.0376601	5	45		48	Muscle contraction_S1P2 receptor-mediated smooth muscle contraction	0.108812	4	30
49	The role of aberrations in CDKN2 locus and CDK4 in familial melanoma	0.0419816	4	28		49	Colorectal cancer (general schema)	0.108812	4	30
50	Cell cycle_Nucleocytoplasmic transport of CDK/Cyclins	0.0451917	3	14		50	Immune response_Fc epsilon RI pathway: calcium-dependent signaling	0.108812	6	68
