# Supplementary material for: SOX2 is required independently in both stem and differentiated cells for pituitary tumorigenesis in p27-null mice
Source: Proc Natl Acad Sci U S A. 2021 Feb 11;118(7):e2017115118. doi: 10.1073/pnas.2017115118 (PMC7896314; doi:10.1073/pnas.2017115118)
Supplement: Supplementary File [file pnas.2017115118.sd02.xlsx]

## Sheet: DEG p27null
Figure 2B List of DEG in p27-/- vs wt and p27-/-;Sox2+/-
ID	gene	name	type	baseMean	A.log2FoldChange	A. padj	B.log2FoldChange	B. padj	VMA.testA	VMA.testB	count
ENSMUSG00000041548	Hspb8	heat shock protein 8 [Source:MGI Symbol;Acc:MGI:2135756]	protein_coding	151.796	-1.36767	0.000362152	-0.905326	0.0502807	1	1	2
ENSMUSG00000018451	6330403K07Rik	RIKEN cDNA 6330403K07 gene [Source:MGI Symbol;Acc:MGI:1918001]	lincRNA	2146.61	-1.07804	4.67e-09	-0.476432	0.050376	1	1	2
ENSMUSG00000022658	Tagln3	transgelin 3 [Source:MGI Symbol;Acc:MGI:1926784]	protein_coding	114.264	1.48738	8.91e-05	0.9293	0.050376	1	1	2
ENSMUSG00000029673	Auts2	autism susceptibility candidate 2 [Source:MGI Symbol;Acc:MGI:1919847]	protein_coding	1151.14	-0.847707	0.000201278	-0.547959	0.050376	1	1	2
ENSMUSG00000040128	Pnrc1	proline-rich nuclear receptor coactivator 1 [Source:MGI Symbol;Acc:MGI:1917838]	protein_coding	1215.89	0.583382	0.000396538	0.393935	0.050376	1	1	2
ENSMUSG00000041120	Nbl1	neuroblastoma, suppression of tumorigenicity 1 [Source:MGI Symbol;Acc:MGI:104591]	protein_coding	74.2599	-1.38722	0.00571921	-1.12322	0.050376	1	1	2
ENSMUSG00000074476	Spc24	SPC24, NDC80 kinetochore complex component, homolog (S. cerevisiae) [Source:MGI Symbol;Acc:MGI:1914879]	protein_coding	21.431	2.04475	0.00951972	1.77041	0.050376	1	1	2
ENSMUSG00000026814	Eng	endoglin [Source:MGI Symbol;Acc:MGI:95392]	protein_coding	45.8387	-1.44112	0.036414	-1.4688	0.0504502	1	1	2
ENSMUSG00000036949	Slc39a12	solute carrier family 39 (zinc transporter), member 12 [Source:MGI Symbol;Acc:MGI:2139274]	protein_coding	81.8846	-1.52113	0.00228668	-1.13459	0.0504724	1	1	2
ENSMUSG00000029217	Tec	tec protein tyrosine kinase [Source:MGI Symbol;Acc:MGI:98662]	protein_coding	159.247	-0.866159	0.00282807	-0.658599	0.0506796	1	1	2
ENSMUSG00000033615	Cplx1	complexin 1 [Source:MGI Symbol;Acc:MGI:104727]	protein_coding	17.3473	2.21907	0.0243801	2.1452	0.050779	1	1	2
ENSMUSG00000050737	Ptges	prostaglandin E synthase [Source:MGI Symbol;Acc:MGI:1927593]	protein_coding	52.003	-2.08393	3.19e-06	-1.04073	0.0509752	1	1	2
ENSMUSG00000051074	4930579K19Rik	RIKEN cDNA 4930579K19 gene [Source:MGI Symbol;Acc:MGI:1923131]	processed_transcript	80.6763	0.917497	0.0162182	0.838278	0.0513862	1	1	2
ENSMUSG00000105461	Gm4742	predicted gene 4742 [Source:MGI Symbol;Acc:MGI:3645661]	processed_pseudogene	6.54122	-3.2131	0.0353085	-3.17093	0.0517208	1	1	2
ENSMUSG00000008658	Rbfox1	RNA binding protein, fox-1 homolog (C. elegans) 1 [Source:MGI Symbol;Acc:MGI:1926224]	protein_coding	103.256	1.26153	0.00732804	1.05755	0.0518365	1	1	2
ENSMUSG00000084834	4930565N06Rik	RIKEN cDNA 4930565N06 gene [Source:MGI Symbol;Acc:MGI:1915556]	antisense	498.438	-0.54919	0.0252896	-0.531306	0.0519135	1	1	2
ENSMUSG00000064210	Ano6	anoctamin 6 [Source:MGI Symbol;Acc:MGI:2145890]	protein_coding	822.75	-0.88309	3.53e-05	-0.519338	0.0520118	1	1	2
ENSMUSG00000108984	Gm44916	predicted gene 44916 [Source:MGI Symbol;Acc:MGI:5753492]	TEC	25.8694	-1.38679	0.0227137	-1.29767	0.0525358	1	1	2
ENSMUSG00000073590	3222401L13Rik	RIKEN cDNA 3222401L13 gene [Source:MGI Symbol;Acc:MGI:2444186]	lincRNA	225.418	-0.978251	2.01e-05	-0.550578	0.0525828	1	1	2
ENSMUSG00000033965	Slc16a2	solute carrier family 16 (monocarboxylic acid transporters), member 2 [Source:MGI Symbol;Acc:MGI:1203732]	protein_coding	551.851	-1.06812	0.00222278	-0.800355	0.0525828	1	1	2
ENSMUSG00000025997	Ikzf2	IKAROS family zinc finger 2 [Source:MGI Symbol;Acc:MGI:1342541]	protein_coding	493.533	-0.66468	0.00252296	-0.501355	0.0525828	1	1	2
ENSMUSG00000022272	Myo10	myosin X [Source:MGI Symbol;Acc:MGI:107716]	protein_coding	466.8	-0.713381	0.00343963	-0.55303	0.0525828	1	1	2
ENSMUSG00000044976	Wdr72	WD repeat domain 72 [Source:MGI Symbol;Acc:MGI:3583957]	protein_coding	166.37	-0.745554	0.0227221	-0.706929	0.0525828	1	1	2
ENSMUSG00000054892	Txk	TXK tyrosine kinase [Source:MGI Symbol;Acc:MGI:102960]	protein_coding	38.4078	-1.76292	0.0270539	-1.71036	0.0525828	1	1	2
ENSMUSG00000027845	Dclre1b	DNA cross-link repair 1B [Source:MGI Symbol;Acc:MGI:2156057]	protein_coding	117.511	0.682914	0.0396263	0.699904	0.0525828	1	1	2
ENSMUSG00000005803	Sqrdl	sulfide quinone reductase-like (yeast) [Source:MGI Symbol;Acc:MGI:1929899]	protein_coding	180.089	-1.087	0.000334502	-0.708094	0.0531663	1	1	2
ENSMUSG00000105753	Gm43847	predicted gene 43847 [Source:MGI Symbol;Acc:MGI:5663984]	sense_intronic	37.76	-1.48506	0.00267117	-1.08834	0.0532239	1	1	2
ENSMUSG00000105720	Gm42440	predicted gene 42440 [Source:MGI Symbol;Acc:MGI:5662577]	TEC	43.5431	-1.86103	0.00400799	-1.43121	0.05348	1	1	2
ENSMUSG00000022175	Lrp10	low-density lipoprotein receptor-related protein 10 [Source:MGI Symbol;Acc:MGI:1929480]	protein_coding	521.083	-0.646869	0.00025099	-0.416168	0.0536197	1	1	2
ENSMUSG00000027597	Ahcy	S-adenosylhomocysteine hydrolase [Source:MGI Symbol;Acc:MGI:87968]	protein_coding	222.781	0.711025	0.0280153	0.694642	0.0536753	1	1	2
ENSMUSG00000031284	Pak3	p21 protein (Cdc42/Rac)-activated kinase 3 [Source:MGI Symbol;Acc:MGI:1339656]	protein_coding	3205.82	0.418724	0.0154524	-0.379755	0.0538626	1	1	2
ENSMUSG00000010097	Nxf1	nuclear RNA export factor 1 [Source:MGI Symbol;Acc:MGI:1858330]	protein_coding	1475.73	0.413019	0.00579856	0.335225	0.0547564	1	1	2
ENSMUSG00000059248	40057	septin 9 [Source:MGI Symbol;Acc:MGI:1858222]	protein_coding	361.658	-0.919953	7.23e-06	-0.496344	0.0553222	1	1	2
ENSMUSG00000100768	Gm29055	predicted gene 29055 [Source:MGI Symbol;Acc:MGI:5579761]	sense_intronic	40.0555	-1.52598	0.0188401	-1.38817	0.0560996	1	1	2
ENSMUSG00000049353	Rd3	retinal degeneration 3 [Source:MGI Symbol;Acc:MGI:1921273]	protein_coding	8.77837	2.39756	0.0435409	2.46952	0.0565289	1	1	2
ENSMUSG00000044783	Hjurp	Holliday junction recognition protein [Source:MGI Symbol;Acc:MGI:2685821]	protein_coding	1292.27	0.575239	0.000551461	0.388865	0.0568093	1	1	2
ENSMUSG00000051212	Gpr183	G protein-coupled receptor 183 [Source:MGI Symbol;Acc:MGI:2442034]	protein_coding	37.6318	-1.21718	0.0333187	-1.19682	0.0568093	1	1	2
ENSMUSG00000032332	Col12a1	collagen, type XII, alpha 1 [Source:MGI Symbol;Acc:MGI:88448]	protein_coding	216.742	-1.09843	0.00018718	-0.686906	0.0568738	1	1	2
ENSMUSG00000038047	Haus6	HAUS augmin-like complex, subunit 6 [Source:MGI Symbol;Acc:MGI:1923389]	protein_coding	249.347	0.702657	0.00761769	0.581417	0.0572396	1	1	2
ENSMUSG00000027007	Ssfa2	sperm specific antigen 2 [Source:MGI Symbol;Acc:MGI:1917849]	protein_coding	238.598	-0.652145	0.0253069	-0.62037	0.0572396	1	1	2
ENSMUSG00000110230	RP23-243D10.3	0	lincRNA	5.97663	4.07287	0.0264716	3.92125	0.0572396	1	1	2
ENSMUSG00000015749	Anp32e	acidic (leucine-rich) nuclear phosphoprotein 32 family, member E [Source:MGI Symbol;Acc:MGI:1913721]	protein_coding	2036.28	0.496658	0.000166273	0.312199	0.0575359	1	1	2
ENSMUSG00000063659	Zbtb18	zinc finger and BTB domain containing 18 [Source:MGI Symbol;Acc:MGI:1353609]	protein_coding	405.255	0.724453	4.65e-05	0.428045	0.0578077	1	1	2
ENSMUSG00000025626	Phf6	PHD finger protein 6 [Source:MGI Symbol;Acc:MGI:1918248]	protein_coding	1221.89	0.539926	0.0226653	0.507265	0.0581982	1	1	2
ENSMUSG00000067276	Capn6	calpain 6 [Source:MGI Symbol;Acc:MGI:1100850]	protein_coding	272.661	-0.815346	0.00368681	-0.624276	0.0582677	1	1	2
ENSMUSG00000018846	Pank3	pantothenate kinase 3 [Source:MGI Symbol;Acc:MGI:2387464]	protein_coding	1220.74	0.45518	0.0271325	0.438178	0.0582677	1	1	2
ENSMUSG00000038349	Plcl1	phospholipase C-like 1 [Source:MGI Symbol;Acc:MGI:3036262]	protein_coding	64.8337	-0.927559	0.0331466	-0.907994	0.0583581	1	1	2
ENSMUSG00000108005	Gm44435	predicted gene, 44435 [Source:MGI Symbol;Acc:MGI:5690827]	TEC	146.391	-0.947772	0.0160623	-0.844378	0.0584339	1	1	2
ENSMUSG00000094832	Gm21846	predicted gene, 21846 [Source:MGI Symbol;Acc:MGI:5434010]	TEC	13.9313	-2.26955	0.037241	-2.24743	0.0584339	1	1	2
ENSMUSG00000025076	Casp7	caspase 7 [Source:MGI Symbol;Acc:MGI:109383]	protein_coding	87.9998	0.867468	0.019974	0.797195	0.0584522	1	1	2
ENSMUSG00000024236	Svil	supervillin [Source:MGI Symbol;Acc:MGI:2147319]	protein_coding	223.152	-1.25865	0.000231137	-0.793517	0.0587602	1	1	2
ENSMUSG00000019194	Scn1b	sodium channel, voltage-gated, type I, beta [Source:MGI Symbol;Acc:MGI:98247]	protein_coding	29.7333	-1.23208	0.0390457	-1.22718	0.0597241	1	1	2
ENSMUSG00000027699	Ect2	ect2 oncogene [Source:MGI Symbol;Acc:MGI:95281]	protein_coding	40.3358	2.99177	3.82e-07	1.49029	0.0599009	1	1	2
ENSMUSG00000040249	Lrp1	low density lipoprotein receptor-related protein 1 [Source:MGI Symbol;Acc:MGI:96828]	protein_coding	1115	-0.793642	0.000201278	-0.498832	0.0600823	1	1	2
ENSMUSG00000026932	Nacc2	nucleus accumbens associated 2, BEN and BTB (POZ) domain containing [Source:MGI Symbol;Acc:MGI:1915241]	protein_coding	429.232	-0.853241	1.52e-05	-0.469059	0.0600957	1	1	2
ENSMUSG00000025010	Ccnj	cyclin J [Source:MGI Symbol;Acc:MGI:2443297]	protein_coding	116.186	0.800357	0.045505	0.822156	0.0601893	1	1	2
ENSMUSG00000019892	Lrriq1	leucine-rich repeats and IQ motif containing 1 [Source:MGI Symbol;Acc:MGI:1922228]	protein_coding	119.29	-1.71914	2.35e-05	-0.949322	0.0608797	1	1	2
ENSMUSG00000106048	Gm42444	predicted gene 42444 [Source:MGI Symbol;Acc:MGI:5662581]	TEC	73.6958	-1.42349	0.00136662	-0.985458	0.0612477	1	1	2
ENSMUSG00000045763	Basp1	brain abundant, membrane attached signal protein 1 [Source:MGI Symbol;Acc:MGI:1917600]	protein_coding	167.38	1.04769	0.030265	1.01417	0.0612477	1	1	2
ENSMUSG00000046295	Ankle1	ankyrin repeat and LEM domain containing 1 [Source:MGI Symbol;Acc:MGI:1918775]	protein_coding	28.2039	2.8923	0.00115848	2.04	0.0613209	1	1	2
ENSMUSG00000029757	Dync1i1	dynein cytoplasmic 1 intermediate chain 1 [Source:MGI Symbol;Acc:MGI:107743]	protein_coding	62.1881	-1.20367	0.0112007	-1.00906	0.0617511	1	1	2
ENSMUSG00000027490	E2f1	E2F transcription factor 1 [Source:MGI Symbol;Acc:MGI:101941]	protein_coding	31.5033	1.67904	0.00571869	1.33822	0.0621895	1	1	2
ENSMUSG00000097484	Gm26807	predicted gene, 26807 [Source:MGI Symbol;Acc:MGI:5477301]	antisense	26.543	-1.85882	0.00440106	-1.38322	0.0622715	1	1	2
ENSMUSG00000028832	Stmn1	stathmin 1 [Source:MGI Symbol;Acc:MGI:96739]	protein_coding	1222.7	0.619566	0.0191565	0.56213	0.0624484	1	1	2
ENSMUSG00000050315	Synpo2	synaptopodin 2 [Source:MGI Symbol;Acc:MGI:2153070]	protein_coding	238.069	-1.00664	6.6e-07	-0.481334	0.062693	1	1	2
ENSMUSG00000103851	Gm37606	predicted gene, 37606 [Source:MGI Symbol;Acc:MGI:5610834]	TEC	129.59	-1.1092	0.0256222	-1.04138	0.0627257	1	1	2
ENSMUSG00000005506	Celf1	CUGBP, Elav-like family member 1 [Source:MGI Symbol;Acc:MGI:1342295]	protein_coding	1492.44	0.464691	0.00121103	0.324799	0.0628545	1	1	2
ENSMUSG00000043993	2900052L18Rik	RIKEN cDNA 2900052L18 gene [Source:MGI Symbol;Acc:MGI:1924085]	processed_transcript	43.2218	1.19551	0.0254309	1.12188	0.0630253	1	1	2
ENSMUSG00000073664	Nbeal1	neurobeachin like 1 [Source:MGI Symbol;Acc:MGI:2444343]	protein_coding	1670.54	-0.480908	0.020343	-0.438358	0.0632128	1	1	2
ENSMUSG00000105289	Gm43483	predicted gene 43483 [Source:MGI Symbol;Acc:MGI:5663620]	TEC	168.824	-1.20809	0.0148646	-1.05468	0.0632959	1	1	2
ENSMUSG00000029687	Ezh2	enhancer of zeste 2 polycomb repressive complex 2 subunit [Source:MGI Symbol;Acc:MGI:107940]	protein_coding	227.87	0.852799	0.00419823	0.657175	0.0633952	1	1	2
ENSMUSG00000020014	Cfap54	cilia and flagella associated protein 54 [Source:MGI Symbol;Acc:MGI:1922208]	protein_coding	332.879	-1.30025	0.00257928	-0.954815	0.063492	1	1	2
ENSMUSG00000108067	Gm43953	predicted gene, 43953 [Source:MGI Symbol;Acc:MGI:5690345]	TEC	10.7014	-3.0831	0.0121425	-2.45591	0.063492	1	1	2
ENSMUSG00000099647	Gm5776	predicted gene 5776 [Source:MGI Symbol;Acc:MGI:3647650]	processed_pseudogene	67.722	1.24349	0.0257349	1.16945	0.063492	1	1	2
ENSMUSG00000107655	Gm44220	predicted gene, 44220 [Source:MGI Symbol;Acc:MGI:5690612]	TEC	258.809	-1.22377	3.32e-05	-0.688497	0.0636185	1	1	2
ENSMUSG00000022892	App	amyloid beta (A4) precursor protein [Source:MGI Symbol;Acc:MGI:88059]	protein_coding	1306.51	-0.552037	0.00920667	-0.457051	0.0636185	1	1	2
ENSMUSG00000082956	Naip3	NLR family, apoptosis inhibitory protein 3 [Source:MGI Symbol;Acc:MGI:1298225]	unprocessed_pseudogene	34.5629	-2.77901	2.72e-06	-1.2728	0.0639285	1	1	2
ENSMUSG00000002870	Mcm2	minichromosome maintenance complex component 2 [Source:MGI Symbol;Acc:MGI:105380]	protein_coding	188.678	0.880922	0.000115759	0.5351	0.0639285	1	1	2
ENSMUSG00000031586	Rbpms	RNA binding protein gene with multiple splicing [Source:MGI Symbol;Acc:MGI:1334446]	protein_coding	690.645	-0.937547	0.000162441	-0.574421	0.0639285	1	1	2
ENSMUSG00000082029	H3f3c	H3 histone, family 3C [Source:MGI Symbol;Acc:MGI:3650546]	processed_pseudogene	510.079	0.87925	0.00766281	0.714833	0.0639285	1	1	2
ENSMUSG00000029314	Agpat9	1-acylglycerol-3-phosphate O-acyltransferase 9 [Source:MGI Symbol;Acc:MGI:3603816]	protein_coding	38.2268	-1.3987	0.0240743	-1.28379	0.0639285	1	1	2
ENSMUSG00000097388	Gm3200	predicted pseudogene 3200 [Source:MGI Symbol;Acc:MGI:3781379]	processed_pseudogene	28.707	-1.64068	0.0261415	-1.522	0.0639285	1	1	2
ENSMUSG00000063316	Rpl27	ribosomal protein L27 [Source:MGI Symbol;Acc:MGI:98036]	protein_coding	266.929	1.00996	0.000987486	0.694368	0.0639915	1	1	2
ENSMUSG00000099051	Gm27241	predicted gene 27241 [Source:MGI Symbol;Acc:MGI:5521084]	antisense	31.2478	-2.1167	0.0147799	-1.81368	0.0643848	1	1	2
ENSMUSG00000040289	Hey1	hairy/enhancer-of-split related with YRPW motif 1 [Source:MGI Symbol;Acc:MGI:1341800]	protein_coding	321.714	-0.946065	0.0059714	-0.745836	0.0644993	1	1	2
ENSMUSG00000059674	Cdh24	cadherin-like 24 [Source:MGI Symbol;Acc:MGI:1928330]	protein_coding	33.3611	1.75555	0.00654779	1.40659	0.0645145	1	1	2
ENSMUSG00000032289	Thsd4	thrombospondin, type I, domain containing 4 [Source:MGI Symbol;Acc:MGI:2672033]	protein_coding	342.744	-0.973991	0.00395552	-0.738606	0.0645769	1	1	2
ENSMUSG00000030346	Rad51ap1	RAD51 associated protein 1 [Source:MGI Symbol;Acc:MGI:1098224]	protein_coding	19.7717	2.3244	0.014495	2.02469	0.064784	1	1	2
ENSMUSG00000031665	Sall1	sal-like 1 (Drosophila) [Source:MGI Symbol;Acc:MGI:1889585]	protein_coding	167.441	-0.905417	0.00425168	-0.685297	0.0655788	1	1	2
ENSMUSG00000107840	Gm44241	predicted gene, 44241 [Source:MGI Symbol;Acc:MGI:5690633]	TEC	10.3988	-2.69219	0.0286304	-2.46714	0.0658752	1	1	2
ENSMUSG00000021763	BC067074	cDNA sequence BC067074 [Source:MGI Symbol;Acc:MGI:3040697]	protein_coding	396.081	-1.034	1.75e-08	-0.444196	0.0659849	1	1	2
ENSMUSG00000037225	Fgf2	fibroblast growth factor 2 [Source:MGI Symbol;Acc:MGI:95516]	protein_coding	150.126	-1.43141	0.00109723	-0.972894	0.0660608	1	1	2
ENSMUSG00000048327	Ckap2l	cytoskeleton associated protein 2-like [Source:MGI Symbol;Acc:MGI:1917716]	protein_coding	36.6642	2.93107	4.22e-05	1.69954	0.066397	1	1	2
ENSMUSG00000090035	Galnt4	UDP-N-acetyl-alpha-D-galactosamine:polypeptide N-acetylgalactosaminyltransferase 4 [Source:MGI Symbol;Acc:MGI:894692]	protein_coding	69.4314	-1.10738	0.0119314	-0.922077	0.0664518	1	1	2
ENSMUSG00000060147	Serpinb6a	serine (or cysteine) peptidase inhibitor, clade B, member 6a [Source:MGI Symbol;Acc:MGI:103123]	protein_coding	385.343	-0.570969	0.0124128	-0.481986	0.0664995	1	1	2
ENSMUSG00000021537	Cetn3	centrin 3 [Source:MGI Symbol;Acc:MGI:1097706]	protein_coding	1295.75	0.580146	0.0177993	0.515044	0.0665145	1	1	2
ENSMUSG00000058056	Palld	palladin, cytoskeletal associated protein [Source:MGI Symbol;Acc:MGI:1919583]	protein_coding	136.482	-1.1676	0.00393626	-0.874355	0.0667181	1	1	2
ENSMUSG00000059878	Zfp422	zinc finger protein 422 [Source:MGI Symbol;Acc:MGI:1914505]	protein_coding	497.26	0.47354	0.0324513	0.454277	0.067234	1	1	2
ENSMUSG00000022893	Adamts1	a disintegrin-like and metallopeptidase (reprolysin type) with thrombospondin type 1 motif, 1 [Source:MGI Symbol;Acc:MGI:109249]	protein_coding	173.718	-1.48481	0.000966075	-0.997409	0.0678908	1	1	2
ENSMUSG00000050248	Evc2	Ellis van Creveld syndrome 2 [Source:MGI Symbol;Acc:MGI:1915775]	protein_coding	57.1548	-1.91375	3.16e-05	-1.02186	0.0679451	1	1	2
ENSMUSG00000021983	Atp8a2	ATPase, aminophospholipid transporter-like, class I, type 8A, member 2 [Source:MGI Symbol;Acc:MGI:1354710]	protein_coding	97.5353	-0.835719	0.00948995	-0.67505	0.0679811	1	1	2
ENSMUSG00000022860	Chodl	chondrolectin [Source:MGI Symbol;Acc:MGI:2179069]	protein_coding	29.0756	1.66457	0.0387948	1.63398	0.0681675	1	1	2
ENSMUSG00000007080	Pole	polymerase (DNA directed), epsilon [Source:MGI Symbol;Acc:MGI:1196391]	protein_coding	55.5442	1.06097	0.0264558	0.986247	0.0685047	1	1	2
ENSMUSG00000041605	5730559C18Rik	RIKEN cDNA 5730559C18 gene [Source:MGI Symbol;Acc:MGI:1921579]	protein_coding	21.3922	-1.93183	0.0059486	-1.43974	0.0690289	1	1	2
ENSMUSG00000022708	Zbtb20	zinc finger and BTB domain containing 20 [Source:MGI Symbol;Acc:MGI:1929213]	protein_coding	17992.3	-0.356899	0.0230367	-0.326243	0.0690289	1	1	2
ENSMUSG00000107698	Gm44430	predicted gene, 44430 [Source:MGI Symbol;Acc:MGI:5690822]	TEC	31.5222	1.46807	0.0297733	1.38492	0.0690289	1	1	2
ENSMUSG00000109568	Gm45074	predicted gene 45074 [Source:MGI Symbol;Acc:MGI:5753650]	TEC	36.1723	-1.47132	0.0052916	-1.09857	0.0693416	1	1	2
ENSMUSG00000029910	Mad2l1	MAD2 mitotic arrest deficient-like 1 [Source:MGI Symbol;Acc:MGI:1860374]	protein_coding	153.385	0.939183	0.00760058	0.751231	0.0694477	1	1	2
ENSMUSG00000104063	Pcdhgb7	protocadherin gamma subfamily B, 7 [Source:MGI Symbol;Acc:MGI:1935199]	protein_coding	217.801	-0.600615	0.0256356	-0.551817	0.0694477	1	1	2
ENSMUSG00000028031	Dkk2	dickkopf WNT signaling pathway inhibitor 2 [Source:MGI Symbol;Acc:MGI:1890663]	protein_coding	21.3607	-2.04152	0.00569284	-1.51096	0.0699672	1	1	2
ENSMUSG00000071176	Arhgef10	Rho guanine nucleotide exchange factor (GEF) 10 [Source:MGI Symbol;Acc:MGI:2444453]	protein_coding	154.891	-1.2272	0.00325677	-0.897324	0.0703479	1	1	2
ENSMUSG00000037991	Rmi2	RecQ mediated genome instability 2 [Source:MGI Symbol;Acc:MGI:2685383]	protein_coding	18.0066	2.18853	0.0050113	1.69074	0.0705121	1	1	2
ENSMUSG00000103320	Gm37403	predicted gene, 37403 [Source:MGI Symbol;Acc:MGI:5610631]	TEC	61.2743	-2.41197	3.94e-08	-0.977215	0.0708424	1	1	2
ENSMUSG00000038179	Slamf7	SLAM family member 7 [Source:MGI Symbol;Acc:MGI:1922595]	protein_coding	39.0874	-1.5748	0.042549	-1.55005	0.0709467	1	1	2
ENSMUSG00000022110	Sucla2	succinate-Coenzyme A ligase, ADP-forming, beta subunit [Source:MGI Symbol;Acc:MGI:1306775]	protein_coding	659.117	0.599705	0.0171827	0.523629	0.0711081	1	1	2
ENSMUSG00000106749	Gm43281	predicted gene 43281 [Source:MGI Symbol;Acc:MGI:5663418]	TEC	178.394	-1.06883	0.0158221	-0.919321	0.0712674	1	1	2
ENSMUSG00000029863	Casp2	caspase 2 [Source:MGI Symbol;Acc:MGI:97295]	protein_coding	365.762	0.598015	0.0105557	0.491855	0.0715636	1	1	2
ENSMUSG00000030987	Stim1	stromal interaction molecule 1 [Source:MGI Symbol;Acc:MGI:107476]	protein_coding	513.165	-0.568058	0.00377546	-0.419727	0.0723228	1	1	2
ENSMUSG00000020140	Lgr5	leucine rich repeat containing G protein coupled receptor 5 [Source:MGI Symbol;Acc:MGI:1341817]	protein_coding	217.724	-1.03475	0.0143847	-0.877091	0.072726	1	1	2
ENSMUSG00000052974	Cyp2f2	cytochrome P450, family 2, subfamily f, polypeptide 2 [Source:MGI Symbol;Acc:MGI:88608]	protein_coding	2805.65	-0.861532	0.00127879	-0.588594	0.0728132	1	1	2
ENSMUSG00000015133	Lrrk1	leucine-rich repeat kinase 1 [Source:MGI Symbol;Acc:MGI:2142227]	protein_coding	68.843	-1.06733	0.0270592	-0.977478	0.0728132	1	1	2
ENSMUSG00000035864	Syt1	synaptotagmin I [Source:MGI Symbol;Acc:MGI:99667]	protein_coding	6024.79	0.387272	0.00366223	0.286966	0.0730422	1	1	2
ENSMUSG00000018372	Cep95	centrosomal protein 95 [Source:MGI Symbol;Acc:MGI:2443502]	protein_coding	289.024	0.74254	0.000914637	0.495481	0.0734463	1	1	2
ENSMUSG00000051316	Taf7	TATA-box binding protein associated factor 7 [Source:MGI Symbol;Acc:MGI:1346348]	protein_coding	180.983	0.643248	0.0275352	0.593726	0.0734463	1	1	2
ENSMUSG00000009670	Tex11	testis expressed gene 11 [Source:MGI Symbol;Acc:MGI:1933237]	protein_coding	10.679	-2.78613	0.0316683	-2.54022	0.0734463	1	1	2
ENSMUSG00000104064	Gm37956	predicted gene, 37956 [Source:MGI Symbol;Acc:MGI:5611184]	TEC	22.0087	-2.20726	0.00560218	-1.61972	0.0735759	1	1	2
ENSMUSG00000028552	Eps15	epidermal growth factor receptor pathway substrate 15 [Source:MGI Symbol;Acc:MGI:104583]	protein_coding	712.62	-0.518161	0.0227003	-0.465369	0.0736435	1	1	2
ENSMUSG00000074364	Ehd2	EH-domain containing 2 [Source:MGI Symbol;Acc:MGI:2154274]	protein_coding	155.173	-0.690467	0.043271	-0.676189	0.0743906	1	1	2
ENSMUSG00000097122	Gm26624	predicted gene, 26624 [Source:MGI Symbol;Acc:MGI:5477118]	lincRNA	42.6193	-1.19162	0.0147813	-0.989963	0.0745993	1	1	2
ENSMUSG00000022091	Sorbs3	sorbin and SH3 domain containing 3 [Source:MGI Symbol;Acc:MGI:700013]	protein_coding	506.144	-0.989188	2.45e-05	-0.53623	0.0747254	1	1	2
ENSMUSG00000037784	Dzip1l	DAZ interacting protein 1-like [Source:MGI Symbol;Acc:MGI:1919757]	protein_coding	66.9852	-1.07429	0.00689593	-0.821589	0.0747928	1	1	2
ENSMUSG00000105470	Gm42589	predicted gene 42589 [Source:MGI Symbol;Acc:MGI:5662726]	TEC	69.1781	-1.93907	3.65e-05	-1.03418	0.0747944	1	1	2
ENSMUSG00000090461	Iltifb	interleukin 10-related T cell-derived inducible factor beta [Source:MGI Symbol;Acc:MGI:2151139]	protein_coding	49.2646	2.27936	0.000876602	1.5202	0.0747944	1	1	2
ENSMUSG00000027203	Dut	deoxyuridine triphosphatase [Source:MGI Symbol;Acc:MGI:1346051]	protein_coding	241.562	0.586301	0.0367339	0.561032	0.0747944	1	1	2
ENSMUSG00000104493	Gm19552	predicted gene, 19552 [Source:MGI Symbol;Acc:MGI:5011737]	TEC	18.0158	-1.70978	0.037234	-1.61151	0.0747944	1	1	2
ENSMUSG00000046240	Hepacam	hepatocyte cell adhesion molecule [Source:MGI Symbol;Acc:MGI:1920177]	protein_coding	82.1983	-1.40181	0.0495568	-1.40356	0.0753124	1	1	2
ENSMUSG00000033488	BC026585	cDNA sequence BC026585 [Source:MGI Symbol;Acc:MGI:2448516]	protein_coding	32.059	-1.57537	0.0187809	-1.3499	0.0753287	1	1	2
ENSMUSG00000102868	Gm37633	predicted gene, 37633 [Source:MGI Symbol;Acc:MGI:5610861]	TEC	17.3422	-3.0244	0.000604985	-1.73628	0.0753777	1	1	2
ENSMUSG00000033295	Ptprf	protein tyrosine phosphatase, receptor type, F [Source:MGI Symbol;Acc:MGI:102695]	protein_coding	864.059	-0.629961	0.00805809	-0.497936	0.075765	1	1	2
ENSMUSG00000103220	Gm37728	predicted gene, 37728 [Source:MGI Symbol;Acc:MGI:5610956]	TEC	236.241	-0.930484	0.00677052	-0.719622	0.0758575	1	1	2
ENSMUSG00000100833	Gm28988	predicted gene 28988 [Source:MGI Symbol;Acc:MGI:5579694]	antisense	60.0083	-1.16608	0.0221458	-1.02781	0.0761144	1	1	2
ENSMUSG00000104053	Gm38126	predicted gene, 38126 [Source:MGI Symbol;Acc:MGI:5611354]	TEC	24.0099	-1.60561	0.0146495	-1.31482	0.0762599	1	1	2
ENSMUSG00000028484	Psip1	PC4 and SFRS1 interacting protein 1 [Source:MGI Symbol;Acc:MGI:2142116]	protein_coding	2658.78	0.460223	0.0156227	0.392525	0.0762994	1	1	2
ENSMUSG00000104030	5330406M23Rik	RIKEN cDNA 5330406M23 gene [Source:MGI Symbol;Acc:MGI:1923921]	TEC	207.765	-0.823328	0.0189117	-0.714526	0.0764558	1	1	2
ENSMUSG00000016763	Scube1	signal peptide, CUB domain, EGF-like 1 [Source:MGI Symbol;Acc:MGI:1890616]	protein_coding	83.8117	-2.65731	1.46e-05	-1.36574	0.0765023	1	1	2
ENSMUSG00000021413	Prpf4b	pre-mRNA processing factor 4B [Source:MGI Symbol;Acc:MGI:109584]	protein_coding	1684.91	0.461495	0.00593794	0.354186	0.0765719	1	1	2
ENSMUSG00000059921	Unc5c	unc-5 netrin receptor C [Source:MGI Symbol;Acc:MGI:1095412]	protein_coding	200.68	-2.104	0.00373754	-1.53869	0.0774651	1	1	2
ENSMUSG00000078429	Ctdsp2	CTD (carboxy-terminal domain, RNA polymerase II, polypeptide A) small phosphatase 2 [Source:MGI Symbol;Acc:MGI:1098748]	protein_coding	1124.57	0.400349	0.0498465	0.400085	0.0774651	1	1	2
ENSMUSG00000102642	A130048G24Rik	RIKEN cDNA A130048G24 gene [Source:MGI Symbol;Acc:MGI:2443520]	TEC	19.1491	-1.91636	0.00541335	-1.36953	0.077953	1	1	2
ENSMUSG00000102869	2900097C17Rik	RIKEN cDNA 2900097C17 gene [Source:MGI Symbol;Acc:MGI:1914767]	TEC	122.207	1.03605	0.00749366	0.811561	0.077953	1	1	2
ENSMUSG00000026509	Capn2	calpain 2 [Source:MGI Symbol;Acc:MGI:88264]	protein_coding	618.535	-0.425913	0.0289376	-0.391043	0.077953	1	1	2
ENSMUSG00000057060	Slc35f3	solute carrier family 35, member F3 [Source:MGI Symbol;Acc:MGI:2444426]	protein_coding	46.2663	-0.923786	0.0402429	-0.879203	0.077953	1	1	2
ENSMUSG00000006342	Susd2	sushi domain containing 2 [Source:MGI Symbol;Acc:MGI:1918983]	protein_coding	116.249	-1.69456	9.43e-06	-0.857009	0.0779592	1	1	2
ENSMUSG00000102326	Gm37788	predicted gene, 37788 [Source:MGI Symbol;Acc:MGI:5611016]	TEC	26.9013	-2.09232	0.0037139	-1.46698	0.0780335	1	1	2
ENSMUSG00000057455	Rit2	Ras-like without CAAX 2 [Source:MGI Symbol;Acc:MGI:108054]	protein_coding	2838.95	0.622897	0.000201278	0.374939	0.0782068	1	1	2
ENSMUSG00000007850	Hnrnph1	heterogeneous nuclear ribonucleoprotein H1 [Source:MGI Symbol;Acc:MGI:1891925]	protein_coding	5238.69	0.456452	0.0126207	0.377727	0.0784811	1	1	2
ENSMUSG00000028551	Cdkn2c	cyclin-dependent kinase inhibitor 2C (p18, inhibits CDK4) [Source:MGI Symbol;Acc:MGI:105388]	protein_coding	86.1121	1.28055	0.0104987	1.0382	0.0785511	1	1	2
ENSMUSG00000109481	Gm45130	predicted gene 45130 [Source:MGI Symbol;Acc:MGI:5753706]	TEC	24.8108	-2.02183	0.00333341	-1.39298	0.0787848	1	1	2
ENSMUSG00000004105	Angptl2	angiopoietin-like 2 [Source:MGI Symbol;Acc:MGI:1347002]	protein_coding	96.0981	-0.919967	0.0129914	-0.752126	0.0787848	1	1	2
ENSMUSG00000057506	Bloc1s2	biogenesis of lysosomal organelles complex-1, subunit 2 [Source:MGI Symbol;Acc:MGI:1920939]	protein_coding	99.4672	0.926756	0.0172933	0.793477	0.0796063	1	1	2
ENSMUSG00000037544	Dlgap5	discs, large (Drosophila) homolog-associated protein 5 [Source:MGI Symbol;Acc:MGI:2183453]	protein_coding	17.7072	3.54401	5.86e-05	2.04004	0.0801164	1	1	2
ENSMUSG00000026960	Arl6ip6	ADP-ribosylation factor-like 6 interacting protein 6 [Source:MGI Symbol;Acc:MGI:1929507]	protein_coding	255.181	0.709337	0.0396035	0.679726	0.0801213	1	1	2
ENSMUSG00000024134	Six2	sine oculis-related homeobox 2 [Source:MGI Symbol;Acc:MGI:102778]	protein_coding	155.81	-1.13787	0.000231962	-0.672606	0.080843	1	1	2
ENSMUSG00000106475	Gm43011	predicted gene 43011 [Source:MGI Symbol;Acc:MGI:5663148]	TEC	111.47	-0.943977	0.00270117	-0.655933	0.080843	1	1	2
ENSMUSG00000029763	Exoc4	exocyst complex component 4 [Source:MGI Symbol;Acc:MGI:1096376]	protein_coding	1227.13	-0.539648	0.00445284	-0.399076	0.080843	1	1	2
ENSMUSG00000097566	A930024N18Rik	RIKEN cDNA A930024N18 gene [Source:MGI Symbol;Acc:MGI:4360907]	lincRNA	22.6385	1.82266	0.0204542	1.5939	0.080843	1	1	2
ENSMUSG00000041957	Pkp2	plakophilin 2 [Source:MGI Symbol;Acc:MGI:1914701]	protein_coding	281.36	-0.901513	0.0101969	-0.720284	0.0813234	1	1	2
ENSMUSG00000110631	RP24-286J21.7	0	lincRNA	129.475	1.54485	0.000765849	1.00426	0.0814733	1	1	2
ENSMUSG00000089847	Timm10b	translocase of inner mitochondrial membrane 10B [Source:MGI Symbol;Acc:MGI:1315196]	protein_coding	182.3	0.708993	0.0141968	0.589189	0.081851	1	1	2
ENSMUSG00000087514	Gm16076	predicted gene 16076 [Source:MGI Symbol;Acc:MGI:3802084]	sense_intronic	13.1427	-2.25656	0.0270592	-1.97635	0.081851	1	1	2
ENSMUSG00000022833	Ccdc14	coiled-coil domain containing 14 [Source:MGI Symbol;Acc:MGI:2443448]	protein_coding	152.344	1.13637	0.00427236	0.838177	0.0821349	1	1	2
ENSMUSG00000030638	Sh3gl3	SH3-domain GRB2-like 3 [Source:MGI Symbol;Acc:MGI:700011]	protein_coding	53.5371	1.25032	0.00455182	0.928884	0.0821349	1	1	2
ENSMUSG00000039601	Rcan2	regulator of calcineurin 2 [Source:MGI Symbol;Acc:MGI:1858219]	protein_coding	75.3392	-2.3341	0.000310664	-1.38833	0.0829116	1	1	2
ENSMUSG00000087060	Eldr	Egfr long non-coding downstream RNA [Source:MGI Symbol;Acc:MGI:1919985]	processed_transcript	14.2017	2.41201	0.00997474	1.93485	0.0829116	1	1	2
ENSMUSG00000107182	Gm43268	predicted gene 43268 [Source:MGI Symbol;Acc:MGI:5663405]	TEC	172.802	-0.775289	0.00920667	-0.604779	0.0840066	1	1	2
ENSMUSG00000028729	Ebna1bp2	EBNA1 binding protein 2 [Source:MGI Symbol;Acc:MGI:1916322]	protein_coding	510.562	0.535652	0.0129407	0.437482	0.0849433	1	1	2
ENSMUSG00000028546	Elavl4	ELAV (embryonic lethal, abnormal vision, Drosophila)-like 4 (Hu antigen D) [Source:MGI Symbol;Acc:MGI:107427]	protein_coding	407.197	0.846539	2.23e-07	0.383849	0.0850035	1	1	2
ENSMUSG00000063754	Gm10136	predicted pseudogene 10136 [Source:MGI Symbol;Acc:MGI:3704242]	processed_pseudogene	76.3781	-1.12602	0.0119189	-0.896531	0.0856319	1	1	2
ENSMUSG00000105374	Gm42551	predicted gene 42551 [Source:MGI Symbol;Acc:MGI:5662688]	TEC	62.262	-1.46506	0.00423913	-1.0464	0.0857167	1	1	2
ENSMUSG00000055430	Nap1l5	nucleosome assembly protein 1-like 5 [Source:MGI Symbol;Acc:MGI:1923555]	protein_coding	1667.68	0.788155	0.000527621	0.493415	0.0860402	1	1	2
ENSMUSG00000108709	4933431G14Rik	RIKEN cDNA 4933431G14 gene [Source:MGI Symbol;Acc:MGI:1918515]	antisense	87.1412	-0.990157	0.016301	-0.819553	0.0860402	1	1	2
ENSMUSG00000047649	Cd3eap	CD3E antigen, epsilon polypeptide associated protein [Source:MGI Symbol;Acc:MGI:1917583]	protein_coding	132.028	0.769511	0.0163227	0.64449	0.0860402	1	1	2
ENSMUSG00000074743	Thbd	thrombomodulin [Source:MGI Symbol;Acc:MGI:98736]	protein_coding	557.619	-1.13332	0.0033919	-0.806542	0.0867312	1	1	2
ENSMUSG00000074305	Peak1	pseudopodium-enriched atypical kinase 1 [Source:MGI Symbol;Acc:MGI:2442366]	protein_coding	454.278	-0.664718	0.0104379	-0.525462	0.0867312	1	1	2
ENSMUSG00000034192	Lsm3	LSM3 homolog, U6 small nuclear RNA and mRNA degradation associated [Source:MGI Symbol;Acc:MGI:1914928]	protein_coding	193.689	0.690785	0.00589497	0.517188	0.0867819	1	1	2
ENSMUSG00000031925	Maml2	mastermind like 2 (Drosophila) [Source:MGI Symbol;Acc:MGI:2389460]	protein_coding	517.974	-1.18383	4.42e-08	-0.499358	0.086806	1	1	2
ENSMUSG00000033669	Zfp7	zinc finger protein 7 [Source:MGI Symbol;Acc:MGI:99208]	protein_coding	145.854	0.86429	0.0264716	0.770604	0.086881	1	1	2
ENSMUSG00000097383	1500026H17Rik	RIKEN cDNA 1500026H17 gene [Source:MGI Symbol;Acc:MGI:1916252]	lincRNA	39.2213	1.07661	0.0438965	1.02742	0.0871096	1	1	2
ENSMUSG00000005034	Prkacb	protein kinase, cAMP dependent, catalytic, beta [Source:MGI Symbol;Acc:MGI:97594]	protein_coding	2095.41	0.459391	0.00030664	0.277305	0.0872265	1	1	2
ENSMUSG00000027695	Pld1	phospholipase D1 [Source:MGI Symbol;Acc:MGI:109585]	protein_coding	169.342	-2.07905	4.57e-08	-0.861066	0.0877785	1	1	2
ENSMUSG00000067049	Unc93a	unc-93 homolog A (C. elegans) [Source:MGI Symbol;Acc:MGI:1933250]	protein_coding	46.1871	-1.68476	0.0130249	-1.34503	0.0877785	1	1	2
ENSMUSG00000031790	Mmp15	matrix metallopeptidase 15 [Source:MGI Symbol;Acc:MGI:109320]	protein_coding	393.59	-0.763426	0.0090647	-0.592379	0.0879178	1	1	2
ENSMUSG00000001761	Smo	smoothened, frizzled class receptor [Source:MGI Symbol;Acc:MGI:108075]	protein_coding	209.714	-1.06148	0.00261798	-0.730862	0.088002	1	1	2
ENSMUSG00000103085	Gm38120	predicted gene, 38120 [Source:MGI Symbol;Acc:MGI:5611348]	TEC	108.504	-1.0907	0.0313598	-0.986523	0.0881672	1	1	2
ENSMUSG00000096956	Snhg18	small nucleolar RNA host gene 18 [Source:MGI Symbol;Acc:MGI:1914085]	lincRNA	296.981	0.614839	0.0400647	0.577853	0.0890043	1	1	2
ENSMUSG00000098201	Gm26983	predicted gene, 26983 [Source:MGI Symbol;Acc:MGI:5504098]	processed_pseudogene	22.1676	-1.54263	0.0421469	-1.43679	0.0894608	1	1	2
ENSMUSG00000026355	Mcm6	minichromosome maintenance complex component 6 [Source:MGI Symbol;Acc:MGI:1298227]	protein_coding	255.09	0.522579	0.0248733	0.457629	0.0898077	1	1	2
ENSMUSG00000022687	Boc	biregional cell adhesion molecule-related/down-regulated by oncogenes (Cdon) binding protein [Source:MGI Symbol;Acc:MGI:2151153]	protein_coding	118.621	-1.10809	0.00689593	-0.826797	0.0898834	1	1	2
ENSMUSG00000035158	Mitf	microphthalmia-associated transcription factor [Source:MGI Symbol;Acc:MGI:104554]	protein_coding	128.445	-0.779542	0.0127538	-0.620141	0.0898834	1	1	2
ENSMUSG00000003934	Efnb3	ephrin B3 [Source:MGI Symbol;Acc:MGI:109196]	protein_coding	55.2512	1.20431	0.0351591	1.10838	0.0898834	1	1	2
ENSMUSG00000025758	Plk4	polo-like kinase 4 [Source:MGI Symbol;Acc:MGI:101783]	protein_coding	102.745	1.21362	0.00014946	0.704127	0.0899702	1	1	2
ENSMUSG00000063558	Aox1	aldehyde oxidase 1 [Source:MGI Symbol;Acc:MGI:88035]	protein_coding	344.044	-0.987387	3.89e-05	-0.524452	0.090627	1	1	2
ENSMUSG00000021704	Mtx3	metaxin 3 [Source:MGI Symbol;Acc:MGI:2686040]	protein_coding	1142.33	0.402568	0.025142	0.353047	0.090627	1	1	2
ENSMUSG00000019984	Med23	mediator complex subunit 23 [Source:MGI Symbol;Acc:MGI:1917458]	protein_coding	362.075	0.412799	0.0394485	0.384597	0.090627	1	1	2
ENSMUSG00000025086	Trub1	TruB pseudouridine (psi) synthase family member 1 [Source:MGI Symbol;Acc:MGI:1919383]	protein_coding	640.653	0.577357	0.00700256	0.435836	0.0908519	1	1	2
ENSMUSG00000002266	Zim1	zinc finger, imprinted 1 [Source:MGI Symbol;Acc:MGI:1341879]	protein_coding	917.896	1.39419	4.73e-08	0.593224	0.0915802	1	1	2
ENSMUSG00000042831	Alkbh6	alkB homolog 6 [Source:MGI Symbol;Acc:MGI:2142037]	protein_coding	325.393	0.563337	0.015553	0.46279	0.0916231	1	1	2
ENSMUSG00000102172	Gm37873	predicted gene, 37873 [Source:MGI Symbol;Acc:MGI:5611101]	TEC	12.101	-2.98203	0.0305814	-2.5865	0.0916795	1	1	2
ENSMUSG00000032826	Ank2	ankyrin 2, brain [Source:MGI Symbol;Acc:MGI:88025]	protein_coding	2688.37	-0.688835	0.00723621	-0.519369	0.0929338	1	1	2
ENSMUSG00000043668	Tox3	TOX high mobility group box family member 3 [Source:MGI Symbol;Acc:MGI:3039593]	protein_coding	917.563	0.51772	0.00173282	0.345261	0.0931034	1	1	2
ENSMUSG00000030122	Ptms	parathymosin [Source:MGI Symbol;Acc:MGI:1916452]	protein_coding	1178.87	0.516875	0.0386501	0.479388	0.0931034	1	1	2
ENSMUSG00000024960	Plcb3	phospholipase C, beta 3 [Source:MGI Symbol;Acc:MGI:104778]	protein_coding	86.3736	-1.12836	0.00104421	-0.703971	0.0932552	1	1	2
ENSMUSG00000026020	Nop58	NOP58 ribonucleoprotein [Source:MGI Symbol;Acc:MGI:1933184]	protein_coding	972.285	0.538166	0.00287404	0.372801	0.0932552	1	1	2
ENSMUSG00000027374	Mrps5	mitochondrial ribosomal protein S5 [Source:MGI Symbol;Acc:MGI:1924971]	protein_coding	346.167	0.513591	0.0169011	0.424546	0.0932552	1	1	2
ENSMUSG00000004568	Arhgef18	rho/rac guanine nucleotide exchange factor (GEF) 18 [Source:MGI Symbol;Acc:MGI:2142567]	protein_coding	374.017	-0.479581	0.0116363	-0.3759	0.0932749	1	1	2
ENSMUSG00000033149	Phldb2	pleckstrin homology like domain, family B, member 2 [Source:MGI Symbol;Acc:MGI:2444981]	protein_coding	204.469	-0.942609	0.0227158	-0.807594	0.0933949	1	1	2
ENSMUSG00000034382	AI661453	expressed sequence AI661453 [Source:MGI Symbol;Acc:MGI:2146908]	protein_coding	39.5549	-1.81946	0.00871786	-1.35816	0.0950405	1	1	2
ENSMUSG00000038168	P3h2	prolyl 3-hydroxylase 2 [Source:MGI Symbol;Acc:MGI:2146663]	protein_coding	78.4104	-0.832236	0.0455855	-0.780882	0.0950405	1	1	2
ENSMUSG00000028649	Macf1	microtubule-actin crosslinking factor 1 [Source:MGI Symbol;Acc:MGI:108559]	protein_coding	4502.43	-0.467546	0.00605603	-0.344635	0.0953518	1	1	2
ENSMUSG00000106053	Gm20752	predicted gene, 20752 [Source:MGI Symbol;Acc:MGI:5434108]	lincRNA	4.65538	-4.97	0.0136577	-2.99686	0.0956066	1	1	2
ENSMUSG00000041361	Myzap	myocardial zonula adherens protein [Source:MGI Symbol;Acc:MGI:2142908]	protein_coding	42.6417	-1.56207	0.000527621	-0.901857	0.0967482	1	1	2
ENSMUSG00000094421	Gm20946	predicted gene, 20946 [Source:MGI Symbol;Acc:MGI:5434301]	unprocessed_pseudogene	34.8526	-1.49403	0.00458768	-1.02771	0.096853	1	1	2
ENSMUSG00000020257	Wdr82	WD repeat domain containing 82 [Source:MGI Symbol;Acc:MGI:1924555]	protein_coding	735.563	0.477736	0.0494984	0.456391	0.096853	1	1	2
ENSMUSG00000109652	Gm45555	predicted gene 45555 [Source:MGI Symbol;Acc:MGI:5791391]	TEC	340.022	-0.697719	0.00635953	-0.511056	0.0970691	1	1	2
ENSMUSG00000042804	Gpr153	G protein-coupled receptor 153 [Source:MGI Symbol;Acc:MGI:1916157]	protein_coding	101.553	-1.34487	0.00114881	-0.84451	0.0974842	1	1	2
ENSMUSG00000056476	Med12l	mediator complex subunit 12-like [Source:MGI Symbol;Acc:MGI:2139916]	protein_coding	441.513	-1.05762	7.14e-08	-0.440662	0.0974953	1	1	2
ENSMUSG00000004892	Bcan	brevican [Source:MGI Symbol;Acc:MGI:1096385]	protein_coding	132.475	-2.44494	0.019414	-2.03489	0.0974953	1	1	2
ENSMUSG00000097857	Gm26603	predicted gene, 26603 [Source:MGI Symbol;Acc:MGI:5477097]	lincRNA	142.388	-0.988894	0.0148813	-0.792	0.0975453	1	1	2
ENSMUSG00000042793	Lgr6	leucine-rich repeat-containing G protein-coupled receptor 6 [Source:MGI Symbol;Acc:MGI:2441805]	protein_coding	238.589	-1.07	0.00409488	-0.751557	0.097633	1	1	2
ENSMUSG00000031015	Swap70	SWA-70 protein [Source:MGI Symbol;Acc:MGI:1298390]	protein_coding	98.9949	-1.26609	0.000638196	-0.761174	0.0980761	1	1	2
ENSMUSG00000029913	Prdm5	PR domain containing 5 [Source:MGI Symbol;Acc:MGI:1918029]	protein_coding	290.159	-1.03848	0.000181827	-0.586382	0.0981097	1	1	2
ENSMUSG00000029363	Rfc5	replication factor C (activator 1) 5 [Source:MGI Symbol;Acc:MGI:1919401]	protein_coding	196.58	0.594732	0.0489686	0.564115	0.0981097	1	1	2
ENSMUSG00000020719	Ddx5	DEAD (Asp-Glu-Ala-Asp) box polypeptide 5 [Source:MGI Symbol;Acc:MGI:105037]	protein_coding	14929.1	0.570125	0.0129961	0.452651	0.0983384	1	1	2
ENSMUSG00000085438	1700020I14Rik	RIKEN cDNA 1700020I14 gene [Source:MGI Symbol;Acc:MGI:1913852]	lincRNA	1618.33	0.473268	0.01162	0.3704	0.0983704	1	1	2
ENSMUSG00000032782	Cntrob	centrobin, centrosomal BRCA2 interacting protein [Source:MGI Symbol;Acc:MGI:2443290]	protein_coding	148.837	0.996821	0.0027305	0.679758	0.0991678	1	1	2
ENSMUSG00000032733	Snx33	sorting nexin 33 [Source:MGI Symbol;Acc:MGI:2443239]	protein_coding	110.023	-1.43955	5.57e-06	-0.671544	0.0991861	1	1	2
ENSMUSG00000021024	Psma6	proteasome (prosome, macropain) subunit, alpha type 6 [Source:MGI Symbol;Acc:MGI:1347006]	protein_coding	855.906	0.435648	0.0490493	0.412638	0.0995838	1	1	2
ENSMUSG00000035126	Wdr78	WD repeat domain 78 [Source:MGI Symbol;Acc:MGI:2385328]	protein_coding	245.903	-0.701371	0.00462677	-0.493519	0.0996468	1	1	2
ENSMUSG00000059602	Syn3	synapsin III [Source:MGI Symbol;Acc:MGI:1351334]	protein_coding	174.375	-1.25662	0.000967555	-0.780638	0.100071	1	1	2
ENSMUSG00000074415	2610203C20Rik	RIKEN cDNA 2610203C20 gene [Source:MGI Symbol;Acc:MGI:1917705]	processed_transcript	1277.76	-0.688897	0.016613	-0.559704	0.100302	1	1	2
ENSMUSG00000073639	Rab18	RAB18, member RAS oncogene family [Source:MGI Symbol;Acc:MGI:102790]	protein_coding	839.356	0.568043	0.00886277	0.428782	0.101598	1	1	2
ENSMUSG00000029670	Ing3	inhibitor of growth family, member 3 [Source:MGI Symbol;Acc:MGI:1919027]	protein_coding	294.429	0.75495	0.00600697	0.548228	0.102097	1	1	2
ENSMUSG00000032796	Lama1	laminin, alpha 1 [Source:MGI Symbol;Acc:MGI:99892]	protein_coding	62.9475	-1.6929	0.00185194	-1.08261	0.102475	1	1	2
ENSMUSG00000102749	Gm37598	predicted gene, 37598 [Source:MGI Symbol;Acc:MGI:5610826]	TEC	64.6413	-1.50007	0.0168272	-1.20037	0.103219	1	1	2
ENSMUSG00000017978	Cadps2	Ca2+-dependent activator protein for secretion 2 [Source:MGI Symbol;Acc:MGI:2443963]	protein_coding	2173.7	0.426256	0.0378377	0.385516	0.103392	1	1	2
ENSMUSG00000016921	Srsf6	serine/arginine-rich splicing factor 6 [Source:MGI Symbol;Acc:MGI:1915246]	protein_coding	2242.51	0.614662	0.00611559	0.44555	0.104138	1	1	2
ENSMUSG00000024795	Kif20b	kinesin family member 20B [Source:MGI Symbol;Acc:MGI:2444576]	protein_coding	129.731	1.71491	1.7e-05	0.870316	0.105124	1	1	2
ENSMUSG00000015880	Ncapg	non-SMC condensin I complex, subunit G [Source:MGI Symbol;Acc:MGI:1930197]	protein_coding	41.8126	2.19249	7.85e-05	1.2012	0.105619	1	1	2
ENSMUSG00000039419	Cntnap2	contactin associated protein-like 2 [Source:MGI Symbol;Acc:MGI:1914047]	protein_coding	406.54	-1.76083	6.3e-14	-0.536629	0.105651	1	1	2
ENSMUSG00000029695	Aass	aminoadipate-semialdehyde synthase [Source:MGI Symbol;Acc:MGI:1353573]	protein_coding	44.0664	-2.37263	0.00350317	-1.58489	0.105989	1	1	2
ENSMUSG00000022884	Eif4a2	eukaryotic translation initiation factor 4A2 [Source:MGI Symbol;Acc:MGI:106906]	protein_coding	8298.25	0.547401	0.00552685	0.391838	0.105989	1	1	2
ENSMUSG00000020808	Fam64a	family with sequence similarity 64, member A [Source:MGI Symbol;Acc:MGI:1924434]	protein_coding	6.23372	4.41338	0.015065	3.53925	0.106564	1	1	2
ENSMUSG00000071037	Camkmt	calmodulin-lysine N-methyltransferase [Source:MGI Symbol;Acc:MGI:1920832]	protein_coding	150.316	0.788726	0.00195242	0.516907	0.106695	1	1	2
ENSMUSG00000025656	Arhgef9	CDC42 guanine nucleotide exchange factor (GEF) 9 [Source:MGI Symbol;Acc:MGI:2442233]	protein_coding	965.197	0.501854	0.0227678	0.420445	0.107108	1	1	2
ENSMUSG00000044340	Phlpp1	PH domain and leucine rich repeat protein phosphatase 1 [Source:MGI Symbol;Acc:MGI:2138327]	protein_coding	302.895	-0.824897	0.00496754	-0.578332	0.107415	1	1	2
ENSMUSG00000084390	Gm15425	predicted gene 15425 [Source:MGI Symbol;Acc:MGI:3705642]	processed_pseudogene	352.774	-1.57255	0.0324169	-1.37796	0.10882	1	1	2
ENSMUSG00000078942	Naip6	NLR family, apoptosis inhibitory protein 6 [Source:MGI Symbol;Acc:MGI:1298222]	protein_coding	206.162	-1.59961	1.32e-07	-0.657409	0.108898	1	1	2
ENSMUSG00000108912	E230020D15Rik	RIKEN cDNA E230020D15 gene [Source:MGI Symbol;Acc:MGI:2442650]	TEC	65.86	-1.09209	0.0211408	-0.888888	0.109175	1	1	2
ENSMUSG00000097462	9530026P05Rik	RIKEN cDNA 9530026P05 gene [Source:MGI Symbol;Acc:MGI:1924659]	antisense	76.0562	-1.56125	0.000638196	-0.915563	0.109422	1	1	2
ENSMUSG00000003279	Dlgap1	discs, large (Drosophila) homolog-associated protein 1 [Source:MGI Symbol;Acc:MGI:1346065]	protein_coding	346.597	-1.14214	0.000288036	-0.649894	0.109788	1	1	2
ENSMUSG00000108088	Gm44229	predicted gene, 44229 [Source:MGI Symbol;Acc:MGI:5690621]	TEC	9.03978	-3.65234	0.0223144	-2.77589	0.10993	1	1	2
ENSMUSG00000072964	Bhlhb9	basic helix-loop-helix domain containing, class B9 [Source:MGI Symbol;Acc:MGI:1917487]	protein_coding	833.669	0.431818	0.0260182	0.366347	0.10993	1	1	2
ENSMUSG00000109178	Gm3257	predicted gene 3257 [Source:MGI Symbol;Acc:MGI:3781435]	processed_pseudogene	139.439	-0.618395	0.0396202	-0.550859	0.11007	1	1	2
ENSMUSG00000107436	Gm44416	predicted gene, 44416 [Source:MGI Symbol;Acc:MGI:5690808]	TEC	68.1183	-1.81633	1.72e-05	-0.859694	0.110822	1	1	2
ENSMUSG00000022744	Cldnd1	claudin domain containing 1 [Source:MGI Symbol;Acc:MGI:2447860]	protein_coding	484.431	0.553954	0.0107903	0.419674	0.111002	1	1	2
ENSMUSG00000087305	A430035B10Rik	RIKEN cDNA A430035B10 gene [Source:MGI Symbol;Acc:MGI:2443789]	processed_transcript	117.741	0.702022	0.0491493	0.649881	0.11151	1	1	2
ENSMUSG00000102871	Gm37143	predicted gene, 37143 [Source:MGI Symbol;Acc:MGI:5610371]	TEC	36.3654	-1.52635	0.00389362	-1.00305	0.111587	1	1	2
ENSMUSG00000104925	Gm43061	predicted gene 43061 [Source:MGI Symbol;Acc:MGI:5663198]	sense_intronic	89.284	-0.812601	0.0489688	-0.746873	0.111587	1	1	2
ENSMUSG00000037443	Cep85	centrosomal protein 85 [Source:MGI Symbol;Acc:MGI:1917262]	protein_coding	305.565	0.522255	0.0447065	0.476169	0.111983	1	1	2
ENSMUSG00000108049	Gm44168	predicted gene, 44168 [Source:MGI Symbol;Acc:MGI:5690560]	TEC	26.39	1.83706	0.0265353	1.55954	0.112596	1	1	2
ENSMUSG00000016253	Nelfcd	negative elongation factor complex member C/D, Th1l [Source:MGI Symbol;Acc:MGI:1926424]	protein_coding	1135.45	1.0004	6.97e-06	0.48002	0.112747	1	1	2
ENSMUSG00000051495	Irf2bp2	interferon regulatory factor 2 binding protein 2 [Source:MGI Symbol;Acc:MGI:2443921]	protein_coding	1387.51	0.444744	0.0328867	0.387646	0.112898	1	1	2
ENSMUSG00000026604	Ptpn14	protein tyrosine phosphatase, non-receptor type 14 [Source:MGI Symbol;Acc:MGI:102467]	protein_coding	159.98	-0.963638	0.0254381	-0.805845	0.113124	1	1	2
ENSMUSG00000022639	Dubr	Dppa2 upstream binding RNA [Source:MGI Symbol;Acc:MGI:1915440]	lincRNA	103.63	-0.848751	0.0207932	-0.684557	0.113636	1	1	2
ENSMUSG00000054717	Hmgb2	high mobility group box 2 [Source:MGI Symbol;Acc:MGI:96157]	protein_coding	173.697	1.20306	0.000107691	0.653088	0.113987	1	1	2
ENSMUSG00000027620	Rbm39	RNA binding motif protein 39 [Source:MGI Symbol;Acc:MGI:2157953]	protein_coding	3912.21	0.466315	0.00858443	0.342971	0.114466	1	1	2
ENSMUSG00000005640	Insrr	insulin receptor-related receptor [Source:MGI Symbol;Acc:MGI:1346037]	protein_coding	14.6127	3.29966	0.00102315	2.06573	0.114834	1	1	2
ENSMUSG00000108207	1810059H22Rik	RIKEN cDNA 1810059H22 gene [Source:MGI Symbol;Acc:MGI:1917070]	processed_transcript	109.564	-1.04776	0.00719783	-0.744161	0.115535	1	1	2
ENSMUSG00000043059	Zfp513	zinc finger protein 513 [Source:MGI Symbol;Acc:MGI:2141255]	protein_coding	54.7884	1.32404	0.00147024	0.841846	0.115714	1	1	2
ENSMUSG00000025189	Cnnm1	cyclin M1 [Source:MGI Symbol;Acc:MGI:1891366]	protein_coding	54.5983	-1.12823	0.0144953	-0.858448	0.115714	1	1	2
ENSMUSG00000040675	Mthfd1l	methylenetetrahydrofolate dehydrogenase (NADP+ dependent) 1-like [Source:MGI Symbol;Acc:MGI:1924836]	protein_coding	56.3782	0.981691	0.0229771	0.81003	0.115714	1	1	2
ENSMUSG00000025001	Hells	helicase, lymphoid specific [Source:MGI Symbol;Acc:MGI:106209]	protein_coding	62.7343	1.45581	0.00156859	0.928725	0.115992	1	1	2
ENSMUSG00000022799	Arhgap31	Rho GTPase activating protein 31 [Source:MGI Symbol;Acc:MGI:1333857]	protein_coding	122.572	-0.916027	0.00440106	-0.618787	0.116208	1	1	2
ENSMUSG00000036103	Colec12	collectin sub-family member 12 [Source:MGI Symbol;Acc:MGI:2152907]	protein_coding	148.602	-1.41901	0.000510868	-0.818791	0.116342	1	1	2
ENSMUSG00000010086	Rnf112	ring finger protein 112 [Source:MGI Symbol;Acc:MGI:106611]	protein_coding	113.352	0.915539	0.015204	0.715878	0.116342	1	1	2
ENSMUSG00000020315	Sptbn1	spectrin beta, non-erythrocytic 1 [Source:MGI Symbol;Acc:MGI:98388]	protein_coding	8646.99	-0.376231	0.00263661	-0.247117	0.116646	1	1	2
ENSMUSG00000027525	Phactr3	phosphatase and actin regulator 3 [Source:MGI Symbol;Acc:MGI:1921439]	protein_coding	286.391	-0.533096	0.0139519	-0.40715	0.116861	1	1	2
ENSMUSG00000091542	Gm17167	predicted gene 17167 [Source:MGI Symbol;Acc:MGI:4937994]	processed_transcript	75.2969	-1.40511	0.00114483	-0.842293	0.117137	1	1	2
ENSMUSG00000052331	Ankrd44	ankyrin repeat domain 44 [Source:MGI Symbol;Acc:MGI:3045243]	protein_coding	371.144	-0.905789	2.15e-06	-0.402712	0.117313	1	1	2
ENSMUSG00000004897	Hdgf	hepatoma-derived growth factor [Source:MGI Symbol;Acc:MGI:1194494]	protein_coding	597.636	0.641062	0.000174458	0.352597	0.117847	1	1	2
ENSMUSG00000009079	Ewsr1	Ewing sarcoma breakpoint region 1 [Source:MGI Symbol;Acc:MGI:99960]	protein_coding	1924.41	0.368597	0.0360996	0.321983	0.118313	1	1	2
ENSMUSG00000026429	Ube2t	ubiquitin-conjugating enzyme E2T [Source:MGI Symbol;Acc:MGI:1914446]	protein_coding	65.9765	1.55686	0.00199417	1.0033	0.11848	1	1	2
ENSMUSG00000102357	Gm38348	predicted gene, 38348 [Source:MGI Symbol;Acc:MGI:5611576]	sense_intronic	39.6403	-1.83375	0.0246255	-1.49376	0.119347	1	1	2
ENSMUSG00000017716	Birc5	baculoviral IAP repeat-containing 5 [Source:MGI Symbol;Acc:MGI:1203517]	protein_coding	22.6765	2.57376	0.000438318	1.51274	0.119506	1	1	2
ENSMUSG00000074505	Fat3	FAT atypical cadherin 3 [Source:MGI Symbol;Acc:MGI:2444314]	protein_coding	794.684	-2.25828	0.00948995	-1.66147	0.119509	1	1	2
ENSMUSG00000037572	Wdhd1	WD repeat and HMG-box DNA binding protein 1 [Source:MGI Symbol;Acc:MGI:2443514]	protein_coding	161.008	0.706797	0.0204633	0.568651	0.119766	1	1	2
ENSMUSG00000019820	Utrn	utrophin [Source:MGI Symbol;Acc:MGI:104631]	protein_coding	1248.2	-0.722949	0.00114881	-0.442175	0.120359	1	1	2
ENSMUSG00000046668	Cxxc5	CXXC finger 5 [Source:MGI Symbol;Acc:MGI:1914643]	protein_coding	833.359	0.436125	0.00964633	0.320515	0.120359	1	1	2
ENSMUSG00000102509	Gm37368	predicted gene, 37368 [Source:MGI Symbol;Acc:MGI:5610596]	TEC	97.4807	-1.35662	0.00399886	-0.900983	0.120529	1	1	2
ENSMUSG00000107583	Gm44104	predicted gene, 44104 [Source:MGI Symbol;Acc:MGI:5690496]	TEC	63.6348	-0.850028	0.0328867	-0.715672	0.121346	1	1	2
ENSMUSG00000049493	Pls1	plastin 1 (I-isoform) [Source:MGI Symbol;Acc:MGI:104809]	protein_coding	297.525	-0.977761	3.31e-05	-0.481916	0.12269	1	1	2
ENSMUSG00000036814	Slc6a20a	solute carrier family 6 (neurotransmitter transporter), member 20A [Source:MGI Symbol;Acc:MGI:2143217]	protein_coding	35.9704	-5.34863	0.00303018	-3.25754	0.124977	1	1	2
ENSMUSG00000038347	Tcte2	t-complex-associated testis expressed 2 [Source:MGI Symbol;Acc:MGI:98641]	protein_coding	132.628	-0.893956	0.0173562	-0.691212	0.125107	1	1	2
ENSMUSG00000040852	Plekhh2	pleckstrin homology domain containing, family H (with MyTH4 domain) member 2 [Source:MGI Symbol;Acc:MGI:2146813]	protein_coding	120.682	-0.664297	0.0217973	-0.526194	0.125393	1	1	2
ENSMUSG00000034361	Cpne2	copine II [Source:MGI Symbol;Acc:MGI:2387578]	protein_coding	60.983	-1.16744	0.0131581	-0.863166	0.125547	1	1	2
ENSMUSG00000026473	Glul	glutamate-ammonia ligase (glutamine synthetase) [Source:MGI Symbol;Acc:MGI:95739]	protein_coding	1180.6	-0.968162	7.88e-06	-0.452302	0.125851	1	1	2
ENSMUSG00000085361	Gm16305	predicted gene 16305 [Source:MGI Symbol;Acc:MGI:3826519]	processed_pseudogene	29.687	-1.72914	0.0202735	-1.34103	0.125936	1	1	2
ENSMUSG00000030766	Arhgap17	Rho GTPase activating protein 17 [Source:MGI Symbol;Acc:MGI:1917747]	protein_coding	313.433	-0.487249	0.0376532	-0.418629	0.126591	1	1	2
ENSMUSG00000023022	Lima1	LIM domain and actin binding 1 [Source:MGI Symbol;Acc:MGI:1920992]	protein_coding	1230.67	0.438595	0.0411914	0.38501	0.126591	1	1	2
ENSMUSG00000082686	Gm12961	predicted gene 12961 [Source:MGI Symbol;Acc:MGI:3650787]	processed_pseudogene	19.3259	-2.33668	0.0270058	-1.87451	0.126823	1	1	2
ENSMUSG00000021760	Gpx8	glutathione peroxidase 8 (putative) [Source:MGI Symbol;Acc:MGI:1916840]	protein_coding	86.6012	-1.06773	0.0379805	-0.915674	0.127715	1	1	2
ENSMUSG00000026479	Lamc2	laminin, gamma 2 [Source:MGI Symbol;Acc:MGI:99913]	protein_coding	282.222	-0.760347	0.00964633	-0.547589	0.127851	1	1	2
ENSMUSG00000024480	Ap3s1	adaptor-related protein complex 3, sigma 1 subunit [Source:MGI Symbol;Acc:MGI:1337062]	protein_coding	155.486	0.895788	0.000247715	0.495281	0.127986	1	1	2
ENSMUSG00000027257	Pacsin3	protein kinase C and casein kinase substrate in neurons 3 [Source:MGI Symbol;Acc:MGI:1891410]	protein_coding	58.7534	-1.47867	0.000453229	-0.80554	0.128059	1	1	2
ENSMUSG00000098183	Gm27010	predicted gene, 27010 [Source:MGI Symbol;Acc:MGI:5504125]	lincRNA	84.3711	0.975088	0.0119432	0.724899	0.128059	1	1	2
ENSMUSG00000033177	Tmprss7	transmembrane serine protease 7 [Source:MGI Symbol;Acc:MGI:2686594]	protein_coding	8.19122	2.74425	0.0328134	2.33331	0.128059	1	1	2
ENSMUSG00000045349	Sh2d5	SH2 domain containing 5 [Source:MGI Symbol;Acc:MGI:2446215]	protein_coding	143.239	0.903344	0.000305263	0.504767	0.128636	1	1	2
ENSMUSG00000030057	Cnbp	cellular nucleic acid binding protein [Source:MGI Symbol;Acc:MGI:88431]	protein_coding	5246.49	0.397141	0.0464591	0.353886	0.128991	1	1	2
ENSMUSG00000041459	Tardbp	TAR DNA binding protein [Source:MGI Symbol;Acc:MGI:2387629]	protein_coding	3264.26	0.434688	0.00456912	0.292857	0.12922	1	1	2
ENSMUSG00000027379	Bub1	BUB1, mitotic checkpoint serine/threonine kinase [Source:MGI Symbol;Acc:MGI:1100510]	protein_coding	21.9668	2.8822	0.000219046	1.60022	0.129639	1	1	2
ENSMUSG00000028693	Nasp	nuclear autoantigenic sperm protein (histone-binding) [Source:MGI Symbol;Acc:MGI:1355328]	protein_coding	532.838	0.508616	0.021363	0.404222	0.130228	1	1	2
ENSMUSG00000034681	Rnps1	ribonucleic acid binding protein S1 [Source:MGI Symbol;Acc:MGI:97960]	protein_coding	526.827	0.503228	0.0148199	0.381493	0.130261	1	1	2
ENSMUSG00000079056	Kcnip3	Kv channel interacting protein 3, calsenilin [Source:MGI Symbol;Acc:MGI:1929258]	protein_coding	1810.97	0.681199	1.91e-07	0.279183	0.131068	1	1	2
ENSMUSG00000031072	Oraov1	oral cancer overexpressed 1 [Source:MGI Symbol;Acc:MGI:1919534]	protein_coding	333.706	-0.799341	0.00222807	-0.49954	0.131068	1	1	2
ENSMUSG00000055835	Zfp1	zinc finger protein 1 [Source:MGI Symbol;Acc:MGI:99154]	protein_coding	169.402	0.580773	0.0319728	0.485531	0.131277	1	1	2
ENSMUSG00000106071	Gm43826	predicted gene 43826 [Source:MGI Symbol;Acc:MGI:5663963]	TEC	5.87454	-3.33357	0.0461543	-2.68859	0.132696	1	1	2
ENSMUSG00000097047	1110020A21Rik	RIKEN cDNA 1110020A21 gene [Source:MGI Symbol;Acc:MGI:1915781]	lincRNA	48.3791	1.11163	0.0195148	0.869263	0.133069	1	1	2
ENSMUSG00000032193	Ldlr	low density lipoprotein receptor [Source:MGI Symbol;Acc:MGI:96765]	protein_coding	215.721	1.42258	5.68e-06	0.652251	0.135321	1	1	2
ENSMUSG00000024827	Gldc	glycine decarboxylase [Source:MGI Symbol;Acc:MGI:1341155]	protein_coding	32.9479	-2.41694	0.0208545	-1.85994	0.135553	1	1	2
ENSMUSG00000017550	Atad5	ATPase family, AAA domain containing 5 [Source:MGI Symbol;Acc:MGI:2442925]	protein_coding	328.045	0.56407	0.00474795	0.376624	0.135559	1	1	2
ENSMUSG00000086429	Gt(ROSA)26Sor	gene trap ROSA 26, Philippe Soriano [Source:MGI Symbol;Acc:MGI:104735]	antisense	133.911	0.889742	0.0110597	0.646949	0.135559	1	1	2
ENSMUSG00000097364	Gm26719	predicted gene, 26719 [Source:MGI Symbol;Acc:MGI:5477213]	lincRNA	26.4831	-1.42158	0.0152582	-1.02897	0.135756	1	1	2
ENSMUSG00000105990	Gm43307	predicted gene 43307 [Source:MGI Symbol;Acc:MGI:5663444]	TEC	31.8021	-2.07819	0.00122245	-1.1731	0.136153	1	1	2
ENSMUSG00000070985	Acnat1	acyl-coenzyme A amino acid N-acyltransferase 1 [Source:MGI Symbol;Acc:MGI:2140197]	protein_coding	17.9156	-2.17136	0.00604987	-1.37501	0.13867	1	1	2
ENSMUSG00000003882	Il7r	interleukin 7 receptor [Source:MGI Symbol;Acc:MGI:96562]	protein_coding	12.8922	-2.35516	0.0090647	-1.52492	0.138757	1	1	2
ENSMUSG00000033460	Armcx1	armadillo repeat containing, X-linked 1 [Source:MGI Symbol;Acc:MGI:1925498]	protein_coding	464.024	0.553059	0.0491493	0.488241	0.138835	1	1	2
ENSMUSG00000029851	Tcaf2	TRPM8 channel-associated factor 2 [Source:MGI Symbol;Acc:MGI:2385258]	protein_coding	74.4496	-1.33636	0.0090647	-0.926797	0.140163	1	1	2
ENSMUSG00000074748	Atxn7l3b	ataxin 7-like 3B [Source:MGI Symbol;Acc:MGI:1914971]	protein_coding	953.146	0.526359	0.00689593	0.361031	0.140824	1	1	2
ENSMUSG00000062248	Cks2	CDC28 protein kinase regulatory subunit 2 [Source:MGI Symbol;Acc:MGI:1913447]	protein_coding	23.6996	1.83623	0.00835861	1.2935	0.140824	1	1	2
ENSMUSG00000082007	Gm15206	predicted gene 15206 [Source:MGI Symbol;Acc:MGI:3708122]	processed_pseudogene	22.6352	-1.62266	0.0317537	-1.29871	0.140824	1	1	2
ENSMUSG00000036242	3632451O06Rik	RIKEN cDNA 3632451O06 gene [Source:MGI Symbol;Acc:MGI:1914669]	protein_coding	250.448	-0.708376	0.0405553	-0.602202	0.140824	1	1	2
ENSMUSG00000022283	Pabpc1	poly(A) binding protein, cytoplasmic 1 [Source:MGI Symbol;Acc:MGI:1349722]	protein_coding	3209.87	0.462601	0.000837303	0.267465	0.142007	1	1	2
ENSMUSG00000032220	Myo1e	myosin IE [Source:MGI Symbol;Acc:MGI:106621]	protein_coding	313.49	-0.642422	0.0339335	-0.530616	0.14206	1	1	2
ENSMUSG00000028943	Espn	espin [Source:MGI Symbol;Acc:MGI:1861630]	protein_coding	58.5213	-1.19773	0.00797786	-0.807677	0.142939	1	1	2
ENSMUSG00000028977	Casz1	castor zinc finger 1 [Source:MGI Symbol;Acc:MGI:1196251]	protein_coding	236.503	0.655631	0.00613526	0.443188	0.143031	1	1	2
ENSMUSG00000059146	Ntrk3	neurotrophic tyrosine kinase, receptor, type 3 [Source:MGI Symbol;Acc:MGI:97385]	protein_coding	285.374	-1.23847	0.000264301	-0.65876	0.143164	1	1	2
ENSMUSG00000039976	Tbc1d16	TBC1 domain family, member 16 [Source:MGI Symbol;Acc:MGI:2652878]	protein_coding	464.248	0.555371	0.0123016	0.402925	0.143263	1	1	2
ENSMUSG00000102659	Gm37077	predicted gene, 37077 [Source:MGI Symbol;Acc:MGI:5610305]	TEC	25.2624	-1.6038	0.0092391	-1.07314	0.143408	1	1	2
ENSMUSG00000020111	Micu1	mitochondrial calcium uptake 1 [Source:MGI Symbol;Acc:MGI:2384909]	protein_coding	380.958	-0.426529	0.026256	-0.337812	0.143893	1	1	2
ENSMUSG00000038126	Mphosph9	M-phase phosphoprotein 9 [Source:MGI Symbol;Acc:MGI:2443138]	protein_coding	453.105	0.422434	0.0324496	0.346626	0.143893	1	1	2
ENSMUSG00000028675	Pnrc2	proline-rich nuclear receptor coactivator 2 [Source:MGI Symbol;Acc:MGI:106512]	protein_coding	1157.9	0.511415	0.0425694	0.437682	0.143981	1	1	2
ENSMUSG00000083139	Gm12418	predicted gene 12418 [Source:MGI Symbol;Acc:MGI:3650582]	processed_pseudogene	15.026	-1.72697	0.0482695	-1.45816	0.143981	1	1	2
ENSMUSG00000104501	Gm37736	predicted gene, 37736 [Source:MGI Symbol;Acc:MGI:5610964]	TEC	10.8973	-2.47789	0.0223196	-1.80571	0.144311	1	1	2
ENSMUSG00000047842	Diras2	DIRAS family, GTP-binding RAS-like 2 [Source:MGI Symbol;Acc:MGI:1915453]	protein_coding	944.382	1.17484	1.28e-11	0.376279	0.144506	1	1	2
ENSMUSG00000091971	Hspa1a	heat shock protein 1A [Source:MGI Symbol;Acc:MGI:96244]	protein_coding	52.2334	-0.962342	0.0369992	-0.789718	0.144633	1	1	2
ENSMUSG00000000303	Cdh1	cadherin 1 [Source:MGI Symbol;Acc:MGI:88354]	protein_coding	236.065	-0.904909	0.000815649	-0.511481	0.145292	1	1	2
ENSMUSG00000110564	RP24-418N13.2	0	TEC	25.9715	-1.57353	0.0208868	-1.1747	0.145547	1	1	2
ENSMUSG00000035293	G2e3	G2/M-phase specific E3 ubiquitin ligase [Source:MGI Symbol;Acc:MGI:2444298]	protein_coding	313.475	0.782364	0.00344093	0.500083	0.145659	1	1	2
ENSMUSG00000071659	Hnrnpul2	heterogeneous nuclear ribonucleoprotein U-like 2 [Source:MGI Symbol;Acc:MGI:1915943]	protein_coding	1917.96	0.4163	0.00436966	0.270863	0.146813	1	1	2
ENSMUSG00000074695	Il22	interleukin 22 [Source:MGI Symbol;Acc:MGI:1355307]	protein_coding	20.7439	2.33104	0.0117143	1.68349	0.146813	1	1	2
ENSMUSG00000075284	Wipf1	WAS/WASL interacting protein family, member 1 [Source:MGI Symbol;Acc:MGI:2178801]	protein_coding	124.19	-0.944941	0.0134096	-0.679913	0.146813	1	1	2
ENSMUSG00000028125	Abca4	ATP-binding cassette, sub-family A (ABC1), member 4 [Source:MGI Symbol;Acc:MGI:109424]	protein_coding	97.6854	-2.34441	0.0229919	-1.81993	0.146813	1	1	2
ENSMUSG00000028382	Ptbp3	polypyrimidine tract binding protein 3 [Source:MGI Symbol;Acc:MGI:1923334]	protein_coding	4673.38	0.554226	0.000202757	0.291595	0.147593	1	1	2
ENSMUSG00000022881	Rfc4	replication factor C (activator 1) 4 [Source:MGI Symbol;Acc:MGI:2146571]	protein_coding	50.6836	1.08998	0.0164895	0.815082	0.147593	1	1	2
ENSMUSG00000091722	Siah3	seven in absentia homolog 3 (Drosophila) [Source:MGI Symbol;Acc:MGI:2685758]	protein_coding	19.4725	1.67671	0.0476705	1.4527	0.147593	1	1	2
ENSMUSG00000059005	Hnrnpa3	heterogeneous nuclear ribonucleoprotein A3 [Source:MGI Symbol;Acc:MGI:1917171]	protein_coding	5586.77	0.559094	0.000785251	0.318732	0.148076	1	1	2
ENSMUSG00000089940	Gm4117	predicted gene 4117 [Source:MGI Symbol;Acc:MGI:3782293]	processed_transcript	123.855	-1.44342	0.0115378	-1.02205	0.148076	1	1	2
ENSMUSG00000004880	Lbr	lamin B receptor [Source:MGI Symbol;Acc:MGI:2138281]	protein_coding	268.748	0.71664	0.021363	0.55259	0.14814	1	1	2
ENSMUSG00000027739	Rab33b	RAB33B, member RAS oncogene family [Source:MGI Symbol;Acc:MGI:1330805]	protein_coding	471.638	0.554682	0.0127538	0.400724	0.148175	1	1	2
ENSMUSG00000057719	Sh3rf2	SH3 domain containing ring finger 2 [Source:MGI Symbol;Acc:MGI:2444628]	protein_coding	89.8037	-1.2687	0.0141677	-0.915258	0.14863	1	1	2
ENSMUSG00000086050	Gm16045	predicted gene 16045 [Source:MGI Symbol;Acc:MGI:3801990]	antisense	22.3509	-1.96891	0.0134096	-1.36922	0.148656	1	1	2
ENSMUSG00000074867	Zfp808	zinc finger protein 80 [Source:MGI Symbol;Acc:MGI:3704127]	protein_coding	74.6522	-0.82009	0.0355863	-0.665995	0.148752	1	1	2
ENSMUSG00000104178	Gm9916	predicted gene 9916 [Source:MGI Symbol;Acc:MGI:3642633]	lincRNA	22.7303	-1.78067	0.0129751	-1.22919	0.149237	1	1	2
ENSMUSG00000045414	1190002N15Rik	RIKEN cDNA 1190002N15 gene [Source:MGI Symbol;Acc:MGI:1916111]	protein_coding	455.8	0.662355	0.0102921	0.465491	0.150269	1	1	2
ENSMUSG00000055489	Ano5	anoctamin 5 [Source:MGI Symbol;Acc:MGI:3576659]	protein_coding	52.2351	-1.82055	0.0337301	-1.47234	0.150269	1	1	2
ENSMUSG00000055296	Tmem245	transmembrane protein 245 [Source:MGI Symbol;Acc:MGI:2445107]	protein_coding	1783.91	-0.649747	0.00307385	-0.405837	0.150502	1	1	2
ENSMUSG00000040268	Plekha1	pleckstrin homology domain containing, family A (phosphoinositide binding specific) member 1 [Source:MGI Symbol;Acc:MGI:2442213]	protein_coding	1317.79	0.568149	5.04e-05	-0.278645	0.150876	1	1	2
ENSMUSG00000027546	Atp9a	ATPase, class II, type 9A [Source:MGI Symbol;Acc:MGI:1330826]	protein_coding	347.701	-0.567447	0.0202812	-0.428006	0.151743	1	1	2
ENSMUSG00000020473	Aebp1	AE binding protein 1 [Source:MGI Symbol;Acc:MGI:1197012]	protein_coding	93.4247	-1.4021	0.0200759	-1.05357	0.151768	1	1	2
ENSMUSG00000020183	Cpm	carboxypeptidase M [Source:MGI Symbol;Acc:MGI:1917824]	protein_coding	116.006	1.88746	4.39e-06	0.833871	0.152703	1	1	2
ENSMUSG00000021319	Sfrp4	secreted frizzled-related protein 4 [Source:MGI Symbol;Acc:MGI:892010]	protein_coding	110.112	-1.1821	0.000705903	-0.645664	0.152747	1	1	2
ENSMUSG00000006386	Tek	endothelial-specific receptor tyrosine kinase [Source:MGI Symbol;Acc:MGI:98664]	protein_coding	49.6391	-1.391	0.0127184	-0.971543	0.152835	1	1	2
ENSMUSG00000000561	Wdr77	WD repeat domain 77 [Source:MGI Symbol;Acc:MGI:1917715]	protein_coding	416.686	0.61945	0.00325677	0.387643	0.153264	1	1	2
ENSMUSG00000023830	Igf2r	insulin-like growth factor 2 receptor [Source:MGI Symbol;Acc:MGI:96435]	protein_coding	567.448	-0.520201	0.00948995	-0.357204	0.153828	1	1	2
ENSMUSG00000034353	Ramp1	receptor (calcitonin) activity modifying protein 1 [Source:MGI Symbol;Acc:MGI:1858418]	protein_coding	20.5128	-1.83555	0.0090647	-1.18987	0.153885	1	1	2
ENSMUSG00000028137	Celf3	CUGBP, Elav-like family member 3 [Source:MGI Symbol;Acc:MGI:1926034]	protein_coding	1754.52	0.71575	0.00142774	0.420014	0.153986	1	1	2
ENSMUSG00000079003	Samd1	sterile alpha motif domain containing 1 [Source:MGI Symbol;Acc:MGI:2142433]	protein_coding	60.872	1.04045	0.0338809	0.844115	0.153986	1	1	2
ENSMUSG00000102626	Gm18553	predicted gene, 18553 [Source:MGI Symbol;Acc:MGI:5010738]	processed_pseudogene	6.54086	-2.77952	0.0386131	-2.08295	0.153986	1	1	2
ENSMUSG00000028785	Hpca	hippocalcin [Source:MGI Symbol;Acc:MGI:1336200]	protein_coding	22.9707	-2.1594	0.00484044	-1.31383	0.154573	1	1	2
ENSMUSG00000033590	Myo5c	myosin VC [Source:MGI Symbol;Acc:MGI:2442485]	protein_coding	95.8307	-1.1215	0.0010335	-0.622438	0.154618	1	1	2
ENSMUSG00000059555	Tor4a	torsin family 4, member A [Source:MGI Symbol;Acc:MGI:2442720]	protein_coding	129.916	-1.10965	0.00530163	-0.711871	0.154618	1	1	2
ENSMUSG00000031657	Heatr3	HEAT repeat containing 3 [Source:MGI Symbol;Acc:MGI:2444491]	protein_coding	295.506	0.5249	0.0193826	0.393278	0.154794	1	1	2
ENSMUSG00000046110	Serinc4	serine incorporator 4 [Source:MGI Symbol;Acc:MGI:2441842]	protein_coding	80.1774	1.21173	0.0414555	1.01205	0.154795	1	1	2
ENSMUSG00000000631	Myo18a	myosin XVIIIA [Source:MGI Symbol;Acc:MGI:2667185]	protein_coding	462.872	-0.509311	0.0489688	-0.434427	0.154795	1	1	2
ENSMUSG00000109385	Gm44518	predicted gene 44518 [Source:MGI Symbol;Acc:MGI:5753094]	TEC	204.834	-1.09658	0.0299016	-0.868578	0.154946	1	1	2
ENSMUSG00000037646	Vps13b	vacuolar protein sorting 13B [Source:MGI Symbol;Acc:MGI:1916380]	protein_coding	2689.96	-0.42741	0.00779887	-0.287825	0.155233	1	1	2
ENSMUSG00000028795	Ccdc28b	coiled coil domain containing 28B [Source:MGI Symbol;Acc:MGI:1913514]	protein_coding	146.818	0.679018	0.0180952	0.503321	0.15635	1	1	2
ENSMUSG00000040514	4921511H03Rik	RIKEN cDNA 4921511H03 gene [Source:MGI Symbol;Acc:MGI:1918170]	protein_coding	36.2234	-1.79371	0.0086646	-1.1815	0.156607	1	1	2
ENSMUSG00000107140	Gm43811	predicted gene 43811 [Source:MGI Symbol;Acc:MGI:5663948]	TEC	22.0686	-1.38427	0.0437565	-1.1239	0.158233	1	1	2
ENSMUSG00000004996	Mri1	methylthioribose-1-phosphate isomerase 1 [Source:MGI Symbol;Acc:MGI:1915123]	protein_coding	156.097	0.787451	0.000938655	0.446376	0.158944	1	1	2
ENSMUSG00000071337	Tia1	cytotoxic granule-associated RNA binding protein 1 [Source:MGI Symbol;Acc:MGI:107914]	protein_coding	2709.19	0.470593	0.0213686	0.355662	0.159041	1	1	2
ENSMUSG00000099994	1700024B18Rik	RIKEN cDNA 1700024B18 gene [Source:MGI Symbol;Acc:MGI:1916643]	lincRNA	7.70168	-2.98701	0.019414	-1.95886	0.159354	1	1	2
ENSMUSG00000036792	Mbd5	methyl-CpG binding domain protein 5 [Source:MGI Symbol;Acc:MGI:2138934]	protein_coding	2156.66	-0.537387	0.00334244	-0.332284	0.160371	1	1	2
ENSMUSG00000031864	Ints10	integrator complex subunit 10 [Source:MGI Symbol;Acc:MGI:1918135]	protein_coding	472.695	0.496063	0.0476965	0.41882	0.160508	1	1	2
ENSMUSG00000102621	Gm37674	predicted gene, 37674 [Source:MGI Symbol;Acc:MGI:5610902]	TEC	21.1528	-3.15909	0.0061239	-1.93869	0.161588	1	1	2
ENSMUSG00000040711	Sh3pxd2b	SH3 and PX domains 2B [Source:MGI Symbol;Acc:MGI:2442062]	protein_coding	223.439	-1.25774	9.56e-07	-0.497728	0.161649	1	1	2
ENSMUSG00000025889	Snca	synuclein, alpha [Source:MGI Symbol;Acc:MGI:1277151]	protein_coding	83.0344	1.36289	0.00371924	0.853814	0.161751	1	1	2
ENSMUSG00000085558	4930412C18Rik	RIKEN cDNA 4930412C18 gene [Source:MGI Symbol;Acc:MGI:2443490]	processed_transcript	82.4969	-1.2778	0.000645595	-0.677525	0.162098	1	1	2
ENSMUSG00000037737	Actrt3	actin related protein T3 [Source:MGI Symbol;Acc:MGI:1923902]	protein_coding	11.5745	-2.8843	0.00865802	-1.74187	0.162668	1	1	2
ENSMUSG00000022034	Esco2	establishment of sister chromatid cohesion N-acetyltransferase 2 [Source:MGI Symbol;Acc:MGI:1919238]	protein_coding	13.1065	3.75242	0.000395924	2.04545	0.162952	1	1	2
ENSMUSG00000090061	Nwd2	NACHT and WD repeat domain containing 2 [Source:MGI Symbol;Acc:MGI:1920464]	protein_coding	309.453	0.869043	0.00312469	0.533272	0.16304	1	1	2
ENSMUSG00000085440	Sorbs2os	sorbin and SH3 domain containing 2, opposite strand [Source:MGI Symbol;Acc:MGI:2443013]	antisense	64.8449	-1.69883	3.73e-06	-0.67267	0.163106	1	1	2
ENSMUSG00000016918	Sulf1	sulfatase 1 [Source:MGI Symbol;Acc:MGI:2138563]	protein_coding	1329.61	-1.16886	1.23e-05	-0.52042	0.163465	1	1	2
ENSMUSG00000036390	Gadd45a	growth arrest and DNA-damage-inducible 45 alpha [Source:MGI Symbol;Acc:MGI:107799]	protein_coding	143.609	1.05469	0.0027221	0.640792	0.163465	1	1	2
ENSMUSG00000041859	Mcm3	minichromosome maintenance complex component 3 [Source:MGI Symbol;Acc:MGI:101845]	protein_coding	55.2072	1.23628	0.00964633	0.845428	0.163581	1	1	2
ENSMUSG00000026683	Nuf2	NUF2, NDC80 kinetochore complex component [Source:MGI Symbol;Acc:MGI:1914227]	protein_coding	23.6143	3.72028	4.32e-06	1.6407	0.164495	1	1	2
ENSMUSG00000079083	Jrkl	Jrk-like [Source:MGI Symbol;Acc:MGI:1924782]	protein_coding	117.382	0.872992	0.0321101	0.689982	0.165012	1	1	2
ENSMUSG00000102729	Gm32444	predicted gene, 32444 [Source:MGI Symbol;Acc:MGI:5591603]	TEC	101.393	-1.61746	0.00228399	-0.944645	0.166026	1	1	2
ENSMUSG00000025993	Slc40a1	solute carrier family 40 (iron-regulated transporter), member 1 [Source:MGI Symbol;Acc:MGI:1315204]	protein_coding	52.4678	-1.13742	0.0300544	-0.871357	0.167236	1	1	2
ENSMUSG00000040543	Pitpnm3	PITPNM family member 3 [Source:MGI Symbol;Acc:MGI:2685726]	protein_coding	73.9873	-1.24939	0.0240907	-0.932766	0.167761	1	1	2
ENSMUSG00000103522	9430087J23Rik	RIKEN cDNA 9430087J23 gene [Source:MGI Symbol;Acc:MGI:1924651]	TEC	52.8188	-1.60498	0.020507	-1.16446	0.171009	1	1	2
ENSMUSG00000015478	Rnf5	ring finger protein 5 [Source:MGI Symbol;Acc:MGI:1860076]	protein_coding	329.721	0.845499	0.000628678	0.458137	0.171138	1	1	2
ENSMUSG00000050890	Pdik1l	PDLIM1 interacting kinase 1 like [Source:MGI Symbol;Acc:MGI:2385213]	protein_coding	352.181	0.547637	0.0125389	0.37892	0.171697	1	1	2
ENSMUSG00000104197	Gm37632	predicted gene, 37632 [Source:MGI Symbol;Acc:MGI:5610860]	TEC	10.6418	-2.00921	0.0414245	-1.54335	0.171697	1	1	2
ENSMUSG00000058729	Lin9	lin-9 homolog (C. elegans) [Source:MGI Symbol;Acc:MGI:1919818]	protein_coding	95.9011	0.899596	0.0445881	0.738689	0.171697	1	1	2
ENSMUSG00000031788	Kifc3	kinesin family member C3 [Source:MGI Symbol;Acc:MGI:109202]	protein_coding	129.376	-0.906781	0.0157274	-0.636535	0.172375	1	1	2
ENSMUSG00000007836	Hnrnpa0	heterogeneous nuclear ribonucleoprotein A0 [Source:MGI Symbol;Acc:MGI:1924384]	protein_coding	1613.27	0.528506	0.0411914	0.428759	0.172707	1	1	2
ENSMUSG00000068101	Cenpm	centromere protein M [Source:MGI Symbol;Acc:MGI:1913820]	protein_coding	11.8716	2.49669	0.00539345	1.6105	0.172874	1	1	2
ENSMUSG00000038578	Susd1	sushi domain containing 1 [Source:MGI Symbol;Acc:MGI:3651543]	protein_coding	176.093	-0.580994	0.0403331	-0.463916	0.172874	1	1	2
ENSMUSG00000045005	Fzd5	frizzled class receptor 5 [Source:MGI Symbol;Acc:MGI:108571]	protein_coding	441.124	-1.94318	0.0427604	-1.5817	0.173205	1	1	2
ENSMUSG00000109191	Gm45131	predicted gene 45131 [Source:MGI Symbol;Acc:MGI:5753707]	TEC	11.2649	-2.32694	0.0256251	-1.64426	0.173265	1	1	2
ENSMUSG00000101878	Gm8203	predicted pseudogene 8203 [Source:MGI Symbol;Acc:MGI:3646499]	processed_pseudogene	1244.15	0.779766	0.0229919	0.581862	0.173281	1	1	2
ENSMUSG00000060716	Plekhh1	pleckstrin homology domain containing, family H (with MyTH4 domain) member 1 [Source:MGI Symbol;Acc:MGI:2144989]	protein_coding	122.39	-0.852695	0.0449212	-0.692927	0.173314	1	1	2
ENSMUSG00000107325	Gm43425	predicted gene 43425 [Source:MGI Symbol;Acc:MGI:5663562]	lincRNA	20.0966	1.76299	0.0140704	1.24312	0.173822	1	1	2
ENSMUSG00000023150	Ivns1abp	influenza virus NS1A binding protein [Source:MGI Symbol;Acc:MGI:2152389]	protein_coding	1622.85	0.58528	0.00276297	0.349113	0.174187	1	1	2
ENSMUSG00000005698	Ctcf	CCCTC-binding factor [Source:MGI Symbol;Acc:MGI:109447]	protein_coding	954.848	0.377087	0.0143351	0.263752	0.174277	1	1	2
ENSMUSG00000027931	Npr1	natriuretic peptide receptor 1 [Source:MGI Symbol;Acc:MGI:97371]	protein_coding	29.3744	-2.90329	0.00071966	-1.46186	0.175123	1	1	2
ENSMUSG00000027469	Tpx2	TPX2, microtubule-associated [Source:MGI Symbol;Acc:MGI:1919369]	protein_coding	57.7586	1.78512	0.00053096	0.956224	0.17523	1	1	2
ENSMUSG00000039485	Tspyl4	TSPY-like 4 [Source:MGI Symbol;Acc:MGI:106393]	protein_coding	1547.01	0.485749	0.028057	0.37071	0.176586	1	1	2
ENSMUSG00000038473	Nos1ap	nitric oxide synthase 1 (neuronal) adaptor protein [Source:MGI Symbol;Acc:MGI:1917979]	protein_coding	188.916	-0.698197	0.0141511	-0.479692	0.177176	1	1	2
ENSMUSG00000103324	Gm37402	predicted gene, 37402 [Source:MGI Symbol;Acc:MGI:5610630]	TEC	64.2854	-1.83641	0.00723164	-1.16462	0.177787	1	1	2
ENSMUSG00000012443	Kif11	kinesin family member 11 [Source:MGI Symbol;Acc:MGI:1098231]	protein_coding	74.8707	2.2498	4.26e-06	0.954361	0.17828	1	1	2
ENSMUSG00000026126	Ptpn18	protein tyrosine phosphatase, non-receptor type 18 [Source:MGI Symbol;Acc:MGI:108410]	protein_coding	71.6248	-1.18022	0.0131668	-0.797542	0.17828	1	1	2
ENSMUSG00000028173	Wls	wntless homolog (Drosophila) [Source:MGI Symbol;Acc:MGI:1915401]	protein_coding	318.252	-1.09664	1.19e-07	-0.39774	0.178443	1	1	2
ENSMUSG00000042401	Crtac1	cartilage acidic protein 1 [Source:MGI Symbol;Acc:MGI:1920082]	protein_coding	192.919	0.647205	0.017485	0.461467	0.17854	1	1	2
ENSMUSG00000044147	Arf6	ADP-ribosylation factor 6 [Source:MGI Symbol;Acc:MGI:99435]	protein_coding	480.152	0.563144	0.0366307	0.443736	0.17854	1	1	2
ENSMUSG00000045877	4933415A04Rik	RIKEN cDNA 4933415A04 gene [Source:MGI Symbol;Acc:MGI:1922977]	protein_coding	30.2372	-2.12398	0.0341473	-1.62486	0.178753	1	1	2
ENSMUSG00000037458	Azin1	antizyme inhibitor 1 [Source:MGI Symbol;Acc:MGI:1859169]	protein_coding	1163.53	0.682744	0.00305615	0.40748	0.178856	1	1	2
ENSMUSG00000001440	Kpnb1	karyopherin (importin) beta 1 [Source:MGI Symbol;Acc:MGI:107532]	protein_coding	2726.47	0.348049	0.00797786	0.226439	0.179502	1	1	2
ENSMUSG00000102892	Gm37854	predicted gene, 37854 [Source:MGI Symbol;Acc:MGI:5611082]	antisense	33.7588	1.47327	0.0122432	1.01055	0.179958	1	1	2
ENSMUSG00000032348	Gsta4	glutathione S-transferase, alpha 4 [Source:MGI Symbol;Acc:MGI:1309515]	protein_coding	499.634	-0.983403	0.00109723	-0.539421	0.180212	1	1	2
ENSMUSG00000011154	Cfap161	cilia and flagella associated protein 161 [Source:MGI Symbol;Acc:MGI:1922806]	protein_coding	28.3367	-2.03808	0.00702253	-1.25105	0.180651	1	1	2
ENSMUSG00000020679	Hnf1b	HNF1 homeobox B [Source:MGI Symbol;Acc:MGI:98505]	protein_coding	6.93723	3.08763	0.0390045	2.46757	0.181339	1	1	2
ENSMUSG00000104398	Gm37964	predicted gene, 37964 [Source:MGI Symbol;Acc:MGI:5611192]	TEC	47.6133	-1.20535	0.0168557	-0.829042	0.181413	1	1	2
ENSMUSG00000049612	Omg	oligodendrocyte myelin glycoprotein [Source:MGI Symbol;Acc:MGI:106586]	protein_coding	103.47	-1.09245	0.0473754	-0.886174	0.181413	1	1	2
ENSMUSG00000068744	Psrc1	proline/serine-rich coiled-coil 1 [Source:MGI Symbol;Acc:MGI:1913099]	protein_coding	11.484	2.17133	0.0480143	1.78529	0.181413	1	1	2
ENSMUSG00000100351	Gm7867	predicted gene 7867 [Source:MGI Symbol;Acc:MGI:3644627]	processed_pseudogene	7.55635	2.97606	0.0415963	2.39828	0.181973	1	1	2
ENSMUSG00000038679	Trps1	trichorhinophalangeal syndrome I (human) [Source:MGI Symbol;Acc:MGI:1927616]	protein_coding	301.692	-0.820881	0.0203467	-0.590727	0.182012	1	1	2
ENSMUSG00000027971	Ndst4	N-deacetylase/N-sulfotransferase (heparin glucosaminyl) 4 [Source:MGI Symbol;Acc:MGI:1932545]	protein_coding	299.356	-2.22987	0.00318918	-1.3208	0.183808	1	1	2
ENSMUSG00000002728	Naa20	N(alpha)-acetyltransferase 20, NatB catalytic subunit [Source:MGI Symbol;Acc:MGI:1915127]	protein_coding	304.266	0.556566	0.00893993	0.364356	0.183808	1	1	2
ENSMUSG00000042353	Frem3	Fras1 related extracellular matrix protein 3 [Source:MGI Symbol;Acc:MGI:2685641]	protein_coding	7.71683	-3.24341	0.037856	-2.32113	0.183821	1	1	2
ENSMUSG00000052581	Lrrtm4	leucine rich repeat transmembrane neuronal 4 [Source:MGI Symbol;Acc:MGI:2389180]	protein_coding	351.548	-1.28842	2.25e-05	-0.565292	0.183907	1	1	2
ENSMUSG00000016028	Celsr1	cadherin, EGF LAG seven-pass G-type receptor 1 [Source:MGI Symbol;Acc:MGI:1100883]	protein_coding	129.555	-1.00357	0.0155994	-0.691839	0.183954	1	1	2
ENSMUSG00000085037	4933421O10Rik	RIKEN cDNA 4933421O10 gene [Source:MGI Symbol;Acc:MGI:1918323]	processed_transcript	217.735	0.592552	0.0211492	0.429211	0.184288	1	1	2
ENSMUSG00000022858	Tra2b	transformer 2 beta homolog (Drosophila) [Source:MGI Symbol;Acc:MGI:106016]	protein_coding	1255.16	0.588365	0.00576744	0.368685	0.184385	1	1	2
ENSMUSG00000074766	Ism1	isthmin 1, angiogenesis inhibitor [Source:MGI Symbol;Acc:MGI:2442963]	protein_coding	20.8414	-2.34892	0.00214243	-1.23722	0.185299	1	1	2
ENSMUSG00000025241	Fyco1	FYVE and coiled-coil domain containing 1 [Source:MGI Symbol;Acc:MGI:107277]	protein_coding	1107.16	-0.695537	0.00312469	-0.410343	0.185562	1	1	2
ENSMUSG00000026872	Zeb2	zinc finger E-box binding homeobox 2 [Source:MGI Symbol;Acc:MGI:1344407]	protein_coding	307.99	-1.00163	0.00761365	-0.639059	0.185724	1	1	2
ENSMUSG00000090000	Ier3ip1	immediate early response 3 interacting protein 1 [Source:MGI Symbol;Acc:MGI:1913441]	protein_coding	534.664	0.6716	0.00562641	0.418549	0.186664	1	1	2
ENSMUSG00000035242	Oaz1	ornithine decarboxylase antizyme 1 [Source:MGI Symbol;Acc:MGI:109433]	protein_coding	2822.62	0.40372	0.00304659	0.237462	0.187873	1	1	2
ENSMUSG00000106826	Gm42583	predicted gene 42583 [Source:MGI Symbol;Acc:MGI:5662720]	TEC	67.9828	-1.14754	0.0422008	-0.898691	0.189771	1	1	2
ENSMUSG00000031451	Gas6	growth arrest specific 6 [Source:MGI Symbol;Acc:MGI:95660]	protein_coding	334.422	-0.81461	0.0127538	-0.5456	0.190875	1	1	2
ENSMUSG00000069833	Ahnak	AHNAK nucleoprotein (desmoyokin) [Source:MGI Symbol;Acc:MGI:1316648]	protein_coding	6107.22	-0.680977	0.000676718	-0.357442	0.192594	1	1	2
ENSMUSG00000028184	Adgrl2	adhesion G protein-coupled receptor L2 [Source:MGI Symbol;Acc:MGI:2139714]	protein_coding	201.845	-0.804944	0.0254533	-0.586726	0.192594	1	1	2
ENSMUSG00000030978	Rrm1	ribonucleotide reductase M1 [Source:MGI Symbol;Acc:MGI:98180]	protein_coding	392.881	0.523769	0.0217572	0.376233	0.192757	1	1	2
ENSMUSG00000103037	Pcdhgb1	protocadherin gamma subfamily B, 1 [Source:MGI Symbol;Acc:MGI:1935169]	protein_coding	705.95	-0.840387	0.00548579	-0.515122	0.193534	1	1	2
ENSMUSG00000040003	Magi2	membrane associated guanylate kinase, WW and PDZ domain containing 2 [Source:MGI Symbol;Acc:MGI:1354953]	protein_coding	846.941	-0.641565	4.58e-05	-0.287035	0.1939	1	1	2
ENSMUSG00000066442	Mthfs	5, 10-methenyltetrahydrofolate synthetase [Source:MGI Symbol;Acc:MGI:1340032]	protein_coding	145.769	-0.908614	0.00368939	-0.52851	0.1939	1	1	2
ENSMUSG00000099681	1700052K11Rik	RIKEN cDNA 1700052K11 gene [Source:MGI Symbol;Acc:MGI:1920681]	antisense	145.955	0.780988	0.0262289	0.574661	0.194216	1	1	2
ENSMUSG00000041324	Inhba	inhibin beta-A [Source:MGI Symbol;Acc:MGI:96570]	protein_coding	94.28	-1.4993	0.0172208	-1.03047	0.194289	1	1	2
ENSMUSG00000035863	Palm	paralemmin [Source:MGI Symbol;Acc:MGI:1261814]	protein_coding	228.538	0.510484	0.0476633	0.407762	0.194904	1	1	2
ENSMUSG00000028678	Kif2c	kinesin family member 2C [Source:MGI Symbol;Acc:MGI:1921054]	protein_coding	7.0068	4.83852	0.00234524	2.83496	0.195192	1	1	2
ENSMUSG00000040043	Rbms2	RNA binding motif, single stranded interacting protein 2 [Source:MGI Symbol;Acc:MGI:1861776]	protein_coding	390.027	-0.552975	0.00437135	-0.327718	0.196386	1	1	2
ENSMUSG00000037570	Mcrs1	microspherule protein 1 [Source:MGI Symbol;Acc:MGI:1858420]	protein_coding	89.0017	0.796015	0.0206089	0.564765	0.196439	1	1	2
ENSMUSG00000044708	Kcnj10	potassium inwardly-rectifying channel, subfamily J, member 10 [Source:MGI Symbol;Acc:MGI:1194504]	protein_coding	112.311	-1.20066	0.0261	-0.869596	0.197757	1	1	2
ENSMUSG00000014361	Mertk	c-mer proto-oncogene tyrosine kinase [Source:MGI Symbol;Acc:MGI:96965]	protein_coding	49.7386	-1.50234	0.00893993	-0.933613	0.199202	1	1	2
ENSMUSG00000019961	Tmpo	thymopoietin [Source:MGI Symbol;Acc:MGI:106920]	protein_coding	975.796	0.759353	0.00181803	0.421742	0.200123	1	1	2
ENSMUSG00000036225	Kctd1	potassium channel tetramerisation domain containing 1 [Source:MGI Symbol;Acc:MGI:1918269]	protein_coding	140.877	-0.653994	0.0484623	-0.515077	0.200134	1	1	2
ENSMUSG00000034484	Snx2	sorting nexin 2 [Source:MGI Symbol;Acc:MGI:1915054]	protein_coding	623.502	0.873423	0.018206	0.605876	0.200782	1	1	2
ENSMUSG00000029836	Cbx3	chromobox 3 [Source:MGI Symbol;Acc:MGI:108515]	protein_coding	2411	0.529165	0.00539886	0.32117	0.201101	1	1	2
ENSMUSG00000058385	Hist1h2bg	histone cluster 1, H2bg [Source:MGI Symbol;Acc:MGI:2448386]	protein_coding	23.8345	2.38597	0.0171452	1.65045	0.201101	1	1	2
ENSMUSG00000036052	Dnajb5	DnaJ heat shock protein family (Hsp40) member B5 [Source:MGI Symbol;Acc:MGI:1930018]	protein_coding	386.881	0.503008	0.0172193	0.345286	0.201568	1	1	2
ENSMUSG00000060206	Zfp462	zinc finger protein 462 [Source:MGI Symbol;Acc:MGI:107690]	protein_coding	1270.95	-0.598207	0.000154454	-0.281709	0.201793	1	1	2
ENSMUSG00000026605	Cenpf	centromere protein F [Source:MGI Symbol;Acc:MGI:1313302]	protein_coding	187.459	3.01872	2.04e-05	1.30353	0.201816	1	1	2
ENSMUSG00000110474	RP23-468H22.6	0	lincRNA	24.4684	-1.6926	0.00613526	-0.973556	0.201816	1	1	2
ENSMUSG00000015748	Prpf3	pre-mRNA processing factor 3 [Source:MGI Symbol;Acc:MGI:1918017]	protein_coding	531.197	0.385584	0.0300544	0.284612	0.201816	1	1	2
ENSMUSG00000061298	Agbl4	ATP/GTP binding protein-like 4 [Source:MGI Symbol;Acc:MGI:1918244]	protein_coding	133.821	-1.32579	0.00311504	-0.751664	0.202908	1	1	2
ENSMUSG00000026421	Csrp1	cysteine and glycine-rich protein 1 [Source:MGI Symbol;Acc:MGI:88549]	protein_coding	271.852	-0.966628	0.00960143	-0.614486	0.202908	1	1	2
ENSMUSG00000028639	Ybx1	Y box protein 1 [Source:MGI Symbol;Acc:MGI:99146]	protein_coding	1528.6	0.527804	0.00333341	0.305517	0.203886	1	1	2
ENSMUSG00000035032	Nek11	NIMA (never in mitosis gene a)-related expressed kinase 11 [Source:MGI Symbol;Acc:MGI:2442276]	protein_coding	27.9401	-2.31636	0.010491	-1.43673	0.203886	1	1	2
ENSMUSG00000086331	Gm16310	predicted gene 16310 [Source:MGI Symbol;Acc:MGI:3826522]	sense_intronic	26.5965	-1.55193	0.0192173	-1.03475	0.203916	1	1	2
ENSMUSG00000086655	C330018A13Rik	RIKEN cDNA C330018A13 gene [Source:MGI Symbol;Acc:MGI:2444781]	antisense	9.36581	-3.92145	0.00206599	-1.60097	0.204001	1	1	2
ENSMUSG00000062997	Rpl35	ribosomal protein L35 [Source:MGI Symbol;Acc:MGI:1913739]	protein_coding	341.102	0.55957	0.0370504	0.424228	0.204001	1	1	2
ENSMUSG00000025582	Nptx1	neuronal pentraxin 1 [Source:MGI Symbol;Acc:MGI:107811]	protein_coding	20.1739	-2.30065	0.0230367	-1.56967	0.204299	1	1	2
ENSMUSG00000084884	Gm12289	predicted gene 12289 [Source:MGI Symbol;Acc:MGI:3649419]	antisense	13.2302	-2.15229	0.0271933	-1.47136	0.204809	1	1	2
ENSMUSG00000055214	Pld5	phospholipase D family, member 5 [Source:MGI Symbol;Acc:MGI:2442056]	protein_coding	151.596	-1.99864	0.000119794	-0.910426	0.206044	1	1	2
ENSMUSG00000106612	Gm43750	predicted gene 43750 [Source:MGI Symbol;Acc:MGI:5663887]	TEC	104.586	-1.56631	0.000438318	-0.761445	0.207093	1	1	2
ENSMUSG00000021756	Il6st	interleukin 6 signal transducer [Source:MGI Symbol;Acc:MGI:96560]	protein_coding	1994.13	-0.312856	0.0350333	-0.233939	0.207093	1	1	2
ENSMUSG00000001785	Pwp1	PWP1 homolog, endonuclein [Source:MGI Symbol;Acc:MGI:1914735]	protein_coding	260.034	0.581374	0.0152795	0.389848	0.207248	1	1	2
ENSMUSG00000041439	Mfsd6	major facilitator superfamily domain containing 6 [Source:MGI Symbol;Acc:MGI:1922925]	protein_coding	1714.78	-0.44442	0.00790116	-0.275842	0.207347	1	1	2
ENSMUSG00000036894	Rap2b	RAP2B, member of RAS oncogene family [Source:MGI Symbol;Acc:MGI:1921262]	protein_coding	290.956	0.781097	0.00419836	0.45878	0.20894	1	1	2
ENSMUSG00000018666	Cbx1	chromobox 1 [Source:MGI Symbol;Acc:MGI:105369]	protein_coding	526.521	0.715038	0.00552685	0.429753	0.209012	1	1	2
ENSMUSG00000027875	Hmgcs2	3-hydroxy-3-methylglutaryl-Coenzyme A synthase 2 [Source:MGI Symbol;Acc:MGI:101939]	protein_coding	156.614	-1.15039	0.000135852	-0.521096	0.209208	1	1	2
ENSMUSG00000018209	Stk4	serine/threonine kinase 4 [Source:MGI Symbol;Acc:MGI:1929004]	protein_coding	605.73	0.652839	0.000842717	0.338594	0.209515	1	1	2
ENSMUSG00000026482	Rgl1	ral guanine nucleotide dissociation stimulator,-like 1 [Source:MGI Symbol;Acc:MGI:107484]	protein_coding	287.167	-0.73071	0.00147318	-0.387388	0.209993	1	1	2
ENSMUSG00000106758	Gm42731	predicted gene 42731 [Source:MGI Symbol;Acc:MGI:5662868]	TEC	11.2822	-3.51763	0.00160044	-1.521	0.21024	1	1	2
ENSMUSG00000039396	Neil3	nei like 3 (E. coli) [Source:MGI Symbol;Acc:MGI:2384588]	protein_coding	21.4084	2.55049	0.0011844	1.37301	0.211213	1	1	2
ENSMUSG00000036606	Plxnb2	plexin B2 [Source:MGI Symbol;Acc:MGI:2154239]	protein_coding	1147.1	-0.548509	0.00458222	-0.321561	0.211213	1	1	2
ENSMUSG00000001763	Tspan33	tetraspanin 33 [Source:MGI Symbol;Acc:MGI:1919012]	protein_coding	141.003	-0.865692	0.00959481	-0.537777	0.211771	1	1	2
ENSMUSG00000021546	Hnrnpk	heterogeneous nuclear ribonucleoprotein K [Source:MGI Symbol;Acc:MGI:99894]	protein_coding	3897.99	0.339413	0.0273863	0.244224	0.212325	1	1	2
ENSMUSG00000031256	Cstf2	cleavage stimulation factor, 3' pre-RNA subunit 2 [Source:MGI Symbol;Acc:MGI:1343054]	protein_coding	715.037	0.471549	0.0106927	0.300652	0.212653	1	1	2
ENSMUSG00000027848	Olfml3	olfactomedin-like 3 [Source:MGI Symbol;Acc:MGI:1914877]	protein_coding	79.6273	-1.25696	0.00676254	-0.747564	0.212678	1	1	2
ENSMUSG00000027496	Aurka	aurora kinase A [Source:MGI Symbol;Acc:MGI:894678]	protein_coding	23.7503	1.7567	0.0212652	1.22751	0.212678	1	1	2
ENSMUSG00000021097	Clmn	calmin [Source:MGI Symbol;Acc:MGI:2136957]	protein_coding	873.585	-0.642215	7.45e-05	-0.285358	0.213559	1	1	2
ENSMUSG00000001517	Foxm1	forkhead box M1 [Source:MGI Symbol;Acc:MGI:1347487]	protein_coding	37.2101	1.71743	0.0379805	1.2934	0.213613	1	1	2
ENSMUSG00000027408	Cpxm1	carboxypeptidase X 1 (M14 family) [Source:MGI Symbol;Acc:MGI:1934569]	protein_coding	33.9363	-2.00035	0.00257315	-1.05668	0.213807	1	1	2
ENSMUSG00000019813	Cep57l1	centrosomal protein 57-like 1 [Source:MGI Symbol;Acc:MGI:1915511]	protein_coding	183.193	0.607108	0.0173607	0.409593	0.213807	1	1	2
ENSMUSG00000097433	Gm26781	predicted gene, 26781 [Source:MGI Symbol;Acc:MGI:5477275]	antisense	38.3567	-1.30214	0.0250894	-0.895382	0.213989	1	1	2
ENSMUSG00000078160	Gm16503	predicted gene 16503 [Source:MGI Symbol;Acc:MGI:3642127]	protein_coding	71.5971	-1.46857	0.00171039	-0.768317	0.214273	1	1	2
ENSMUSG00000020547	Bzw2	basic leucine zipper and W2 domains 2 [Source:MGI Symbol;Acc:MGI:1914162]	protein_coding	106.3	1.16483	0.00436966	0.681392	0.214806	1	1	2
ENSMUSG00000031358	Msl3	male-specific lethal 3 homolog (Drosophila) [Source:MGI Symbol;Acc:MGI:1341851]	protein_coding	137.479	0.757899	0.0317637	0.552805	0.21581	1	1	2
ENSMUSG00000028223	Decr1	2,4-dienoyl CoA reductase 1, mitochondrial [Source:MGI Symbol;Acc:MGI:1914710]	protein_coding	161.315	-0.766732	0.0333434	-0.557242	0.216207	1	1	2
ENSMUSG00000024056	Ndc80	NDC80 kinetochore complex component [Source:MGI Symbol;Acc:MGI:1914302]	protein_coding	17.5772	3.44571	4.72e-05	1.55543	0.216837	1	1	2
ENSMUSG00000018217	Pmp22	peripheral myelin protein 22 [Source:MGI Symbol;Acc:MGI:97631]	protein_coding	402.782	-0.985666	0.015618	-0.650327	0.217164	1	1	2
ENSMUSG00000020392	Cdkn2aipnl	CDKN2A interacting protein N-terminal like [Source:MGI Symbol;Acc:MGI:1261797]	protein_coding	131.028	0.662672	0.0407665	0.499775	0.217164	1	1	2
ENSMUSG00000104391	Gm37960	predicted gene, 37960 [Source:MGI Symbol;Acc:MGI:5611188]	TEC	148.273	-0.726941	0.0421854	-0.54497	0.218566	1	1	2
ENSMUSG00000002718	Cse1l	chromosome segregation 1-like (S. cerevisiae) [Source:MGI Symbol;Acc:MGI:1339951]	protein_coding	813.823	0.455827	0.0173348	0.304735	0.218896	1	1	2
ENSMUSG00000006728	Cdk4	cyclin-dependent kinase 4 [Source:MGI Symbol;Acc:MGI:88357]	protein_coding	1220.16	0.454432	0.0134096	0.294276	0.219261	1	1	2
ENSMUSG00000052798	Nup107	nucleoporin 107 [Source:MGI Symbol;Acc:MGI:2143854]	protein_coding	333.423	0.510765	0.0183168	0.34317	0.219711	1	1	2
ENSMUSG00000032254	Kif23	kinesin family member 23 [Source:MGI Symbol;Acc:MGI:1919069]	protein_coding	44.5503	2.41729	0.00147318	1.29148	0.220539	1	1	2
ENSMUSG00000029265	Dr1	down-regulator of transcription 1 [Source:MGI Symbol;Acc:MGI:1100515]	protein_coding	171.477	0.563147	0.0403999	0.420216	0.222165	1	1	2
ENSMUSG00000003282	Plag1	pleiomorphic adenoma gene 1 [Source:MGI Symbol;Acc:MGI:1891916]	protein_coding	451.977	-0.639402	0.0015139	-0.33368	0.223929	1	1	2
ENSMUSG00000041308	Sntb2	syntrophin, basic 2 [Source:MGI Symbol;Acc:MGI:101771]	protein_coding	440.098	-0.838918	0.0102921	-0.520296	0.225226	1	1	2
ENSMUSG00000034317	Trim59	tripartite motif-containing 59 [Source:MGI Symbol;Acc:MGI:1914199]	protein_coding	37.1345	1.6471	0.00664072	0.99015	0.225266	1	1	2
ENSMUSG00000040820	Hlcs	holocarboxylase synthetase (biotin- [propriony-Coenzyme A-carboxylase (ATP-hydrolysing)] ligase) [Source:MGI Symbol;Acc:MGI:894646]	protein_coding	415.362	-0.475805	0.0188017	-0.314927	0.226427	1	1	2
ENSMUSG00000106978	N4bp2os	NEDD4 binding protein 2, opposite strand [Source:MGI Symbol;Acc:MGI:1921484]	processed_transcript	59.6766	0.988156	0.0280337	0.698568	0.22664	1	1	2
ENSMUSG00000078566	Bnip3	BCL2/adenovirus E1B interacting protein 3 [Source:MGI Symbol;Acc:MGI:109326]	protein_coding	446.195	0.758184	0.00410074	0.431297	0.227649	1	1	2
ENSMUSG00000039208	Metrnl	meteorin, glial cell differentiation regulator-like [Source:MGI Symbol;Acc:MGI:2384806]	protein_coding	17.4305	-1.993	0.0328867	-1.3719	0.227656	1	1	2
ENSMUSG00000045273	Cenph	centromere protein H [Source:MGI Symbol;Acc:MGI:1349448]	protein_coding	18.3436	1.83165	0.0131581	1.18329	0.228007	1	1	2
ENSMUSG00000102494	Gm36988	predicted gene, 36988 [Source:MGI Symbol;Acc:MGI:5610216]	sense_intronic	12.197	-2.55902	0.0168632	-1.54062	0.228317	1	1	2
ENSMUSG00000085307	Gm11525	predicted gene 11525 [Source:MGI Symbol;Acc:MGI:3651809]	antisense	6.86148	-3.56967	0.0215193	-2.02012	0.228769	1	1	2
ENSMUSG00000075538	Gm10855	predicted gene 10855 [Source:MGI Symbol;Acc:MGI:3641819]	sense_intronic	8.50407	-3.45868	0.0180836	-1.97995	0.229289	1	1	2
ENSMUSG00000037110	Ralgapa2	Ral GTPase activating protein, alpha subunit 2 (catalytic) [Source:MGI Symbol;Acc:MGI:3036245]	protein_coding	656.275	-0.532511	0.0131755	-0.337342	0.22961	1	1	2
ENSMUSG00000027132	Katnbl1	katanin p80 subunit B like 1 [Source:MGI Symbol;Acc:MGI:1919675]	protein_coding	260.171	0.599228	0.016859	0.393302	0.22961	1	1	2
ENSMUSG00000038372	Gmds	GDP-mannose 4, 6-dehydratase [Source:MGI Symbol;Acc:MGI:1891112]	protein_coding	156.965	-0.776403	0.0123072	-0.482802	0.229673	1	1	2
ENSMUSG00000033166	Dis3	DIS3 homolog, exosome endoribonuclease and 3'-5' exoribonuclease [Source:MGI Symbol;Acc:MGI:1919912]	protein_coding	283.972	0.511575	0.0176837	0.337166	0.230464	1	1	2
ENSMUSG00000032500	Dclk3	doublecortin-like kinase 3 [Source:MGI Symbol;Acc:MGI:3039580]	protein_coding	13.3462	3.02513	0.00311504	1.70371	0.231068	1	1	2
ENSMUSG00000034311	Kif4	kinesin family member 4 [Source:MGI Symbol;Acc:MGI:108389]	protein_coding	33.2248	2.83444	0.000477706	1.38918	0.23206	1	1	2
ENSMUSG00000042918	Mamstr	MEF2 activating motif and SAP domain containing transcriptional regulator [Source:MGI Symbol;Acc:MGI:1921740]	protein_coding	27.8908	1.16913	0.0417575	0.86994	0.23206	1	1	2
ENSMUSG00000032407	U2surp	U2 snRNP-associated SURP domain containing [Source:MGI Symbol;Acc:MGI:1915208]	protein_coding	1546.84	0.396581	0.0374372	0.288249	0.234275	1	1	2
ENSMUSG00000036840	Siah1a	seven in absentia 1A [Source:MGI Symbol;Acc:MGI:108064]	protein_coding	502.576	0.567369	0.0198473	0.37768	0.234784	1	1	2
ENSMUSG00000037638	Zbtb42	zinc finger and BTB domain containing 42 [Source:MGI Symbol;Acc:MGI:3644133]	protein_coding	13.3717	-2.14646	0.0464591	-1.53734	0.234784	1	1	2
ENSMUSG00000071753	C230004F18Rik	RIKEN cDNA C230004F18 gene [Source:MGI Symbol;Acc:MGI:3041217]	processed_transcript	252.606	-0.7423	0.0101561	-0.450633	0.235228	1	1	2
ENSMUSG00000082109	Rpl19-ps12	ribosomal protein L19, pseudogene 12 [Source:MGI Symbol;Acc:MGI:3651430]	processed_pseudogene	8.77176	-3.839	0.0251503	-2.31281	0.235228	1	1	2
ENSMUSG00000001280	Sp1	trans-acting transcription factor 1 [Source:MGI Symbol;Acc:MGI:98372]	protein_coding	1192.83	0.324838	0.0410651	0.238943	0.235269	1	1	2
ENSMUSG00000066406	Akap13	A kinase (PRKA) anchor protein 13 [Source:MGI Symbol;Acc:MGI:2676556]	protein_coding	1260.14	-0.703034	1.23e-05	-0.279377	0.235654	1	1	2
ENSMUSG00000044072	Eml6	echinoderm microtubule associated protein like 6 [Source:MGI Symbol;Acc:MGI:2442895]	protein_coding	400.222	-0.42916	0.0462853	-0.31906	0.236192	1	1	2
ENSMUSG00000019899	Lama2	laminin, alpha 2 [Source:MGI Symbol;Acc:MGI:99912]	protein_coding	257.409	-0.88805	0.0123543	-0.549266	0.240002	1	1	2
ENSMUSG00000024298	Zfp871	zinc finger protein 871 [Source:MGI Symbol;Acc:MGI:1921793]	protein_coding	2974.4	-0.395815	0.00964633	-0.239482	0.241124	1	1	2
ENSMUSG00000017778	Cox7c	cytochrome c oxidase subunit VIIc [Source:MGI Symbol;Acc:MGI:103226]	protein_coding	725.317	0.541232	0.0173202	0.350932	0.242069	1	1	2
ENSMUSG00000033970	Rfc3	replication factor C (activator 1) 3 [Source:MGI Symbol;Acc:MGI:1916513]	protein_coding	172.472	0.667535	0.016613	0.43013	0.243089	1	1	2
ENSMUSG00000081017	Gm15000	predicted gene 15000 [Source:MGI Symbol;Acc:MGI:3705392]	processed_pseudogene	6.89468	-3.13904	0.0418008	-2.03759	0.244593	1	1	2
ENSMUSG00000058997	Vwa8	von Willebrand factor A domain containing 8 [Source:MGI Symbol;Acc:MGI:1919008]	protein_coding	927.372	-0.358699	0.0345021	-0.252989	0.244921	1	1	2
ENSMUSG00000024420	Zfp521	zinc finger protein 521 [Source:MGI Symbol;Acc:MGI:95459]	protein_coding	616.276	-0.990665	4.27e-06	-0.371006	0.245927	1	1	2
ENSMUSG00000028637	Ccdc30	coiled-coil domain containing 30 [Source:MGI Symbol;Acc:MGI:1920582]	protein_coding	192.688	-0.68504	0.0333434	-0.477651	0.246424	1	1	2
ENSMUSG00000062296	Trank1	tetratricopeptide repeat and ankyrin repeat containing 1 [Source:MGI Symbol;Acc:MGI:1341834]	protein_coding	42.7577	2.18183	0.00237131	1.16514	0.24729	1	1	2
ENSMUSG00000033249	Hsf4	heat shock transcription factor 4 [Source:MGI Symbol;Acc:MGI:1347058]	protein_coding	14.638	-1.76954	0.0339783	-1.17109	0.25106	1	1	2
ENSMUSG00000023923	Tbc1d5	TBC1 domain family, member 5 [Source:MGI Symbol;Acc:MGI:1919488]	protein_coding	463.306	-0.522544	0.0069585	-0.299153	0.251522	1	1	2
ENSMUSG00000105584	Gm42588	predicted gene 42588 [Source:MGI Symbol;Acc:MGI:5662725]	TEC	42.7184	-1.62795	0.0131083	-0.978131	0.251523	1	1	2
ENSMUSG00000102516	Gm38340	predicted gene, 38340 [Source:MGI Symbol;Acc:MGI:5611568]	TEC	42.96	-1.52729	0.00652146	-0.843508	0.251801	1	1	2
ENSMUSG00000030770	Parva	parvin, alpha [Source:MGI Symbol;Acc:MGI:1931144]	protein_coding	754.372	-0.489753	0.00541335	-0.27421	0.252245	1	1	2
ENSMUSG00000097274	Gm26564	predicted gene, 26564 [Source:MGI Symbol;Acc:MGI:5477058]	antisense	75.2305	0.93832	0.0211201	0.617418	0.25243	1	1	2
ENSMUSG00000020176	Grb10	growth factor receptor bound protein 10 [Source:MGI Symbol;Acc:MGI:103232]	protein_coding	170.323	-0.977955	0.0145207	-0.605195	0.252954	1	1	2
ENSMUSG00000002297	Dbf4	DBF4 zinc finger [Source:MGI Symbol;Acc:MGI:1351328]	protein_coding	34.5962	1.77542	0.00314602	0.965115	0.253634	1	1	2
ENSMUSG00000057880	Abat	4-aminobutyrate aminotransferase [Source:MGI Symbol;Acc:MGI:2443582]	protein_coding	668.622	-0.459681	0.0455119	-0.334429	0.253634	1	1	2
ENSMUSG00000034235	Usp54	ubiquitin specific peptidase 54 [Source:MGI Symbol;Acc:MGI:1926037]	protein_coding	727.831	-0.583734	0.00801115	-0.338824	0.254721	1	1	2
ENSMUSG00000032194	Kank2	KN motif and ankyrin repeat domains 2 [Source:MGI Symbol;Acc:MGI:2384568]	protein_coding	230.212	-0.769673	0.00628417	0.424156	0.255007	1	1	2
ENSMUSG00000090213	Tmem189	transmembrane protein 189 [Source:MGI Symbol;Acc:MGI:2142624]	protein_coding	113.961	-0.837853	0.0122432	-0.500542	0.255289	1	1	2
ENSMUSG00000107826	Gm44242	predicted gene, 44242 [Source:MGI Symbol;Acc:MGI:5690634]	TEC	6.87337	-6.47092	0.00199417	-2.45637	0.257119	1	1	2
ENSMUSG00000040896	Kcnd3	potassium voltage-gated channel, Shal-related family, member 3 [Source:MGI Symbol;Acc:MGI:1928743]	protein_coding	361.688	-0.895798	6.97e-06	-0.333493	0.257365	1	1	2
ENSMUSG00000025199	Chuk	conserved helix-loop-helix ubiquitous kinase [Source:MGI Symbol;Acc:MGI:99484]	protein_coding	564.544	0.545816	0.0250981	0.363781	0.257455	1	1	2
ENSMUSG00000045411	2410002F23Rik	RIKEN cDNA 2410002F23 gene [Source:MGI Symbol;Acc:MGI:1914226]	protein_coding	1223.63	0.635507	0.00375989	0.343314	0.260014	1	1	2
ENSMUSG00000026185	Igfbp5	insulin-like growth factor binding protein 5 [Source:MGI Symbol;Acc:MGI:96440]	protein_coding	3054.11	-1.03273	7.9e-06	-0.391513	0.262108	1	1	2
ENSMUSG00000032845	Alpk2	alpha-kinase 2 [Source:MGI Symbol;Acc:MGI:2449492]	protein_coding	96.5629	-1.43354	0.000120867	0.566856	0.263741	1	1	2
ENSMUSG00000046447	Camk2n1	calcium/calmodulin-dependent protein kinase II inhibitor 1 [Source:MGI Symbol;Acc:MGI:1913509]	protein_coding	2020.04	0.678303	0.000781402	0.323131	0.266432	1	1	2
ENSMUSG00000038156	Spon1	spondin 1, (f-spondin) extracellular matrix protein [Source:MGI Symbol;Acc:MGI:2385287]	protein_coding	239.056	-2.74053	0.0178947	-1.71951	0.266432	1	1	2
ENSMUSG00000087128	Gm12655	predicted gene 12655 [Source:MGI Symbol;Acc:MGI:3651648]	processed_transcript	66.2845	1.12965	0.0213955	0.730869	0.26688	1	1	2
ENSMUSG00000087306	A230004M16Rik	RIKEN cDNA A230004M16 gene [Source:MGI Symbol;Acc:MGI:2445050]	processed_transcript	67.5003	-0.968884	0.0301621	-0.640094	0.267038	1	1	2
ENSMUSG00000024695	Zfp91	zinc finger protein 91 [Source:MGI Symbol;Acc:MGI:104854]	protein_coding	1059.52	0.384074	0.0317373	0.260653	0.267876	1	1	2
ENSMUSG00000027342	Pcna	proliferating cell nuclear antigen [Source:MGI Symbol;Acc:MGI:97503]	protein_coding	485.11	0.641431	0.0195148	0.407156	0.269624	1	1	2
ENSMUSG00000034898	Filip1	filamin A interacting protein 1 [Source:MGI Symbol;Acc:MGI:1917848]	protein_coding	153.159	-1.23089	0.00261798	-0.625977	0.269859	1	1	2
ENSMUSG00000039865	Slc44a3	solute carrier family 44, member 3 [Source:MGI Symbol;Acc:MGI:2384860]	protein_coding	209.05	-1.16645	0.000352924	-0.517308	0.270273	1	1	2
ENSMUSG00000032679	Cd59a	CD59a antigen [Source:MGI Symbol;Acc:MGI:109177]	protein_coding	318.388	-0.904202	0.00318251	-0.470178	0.270273	1	1	2
ENSMUSG00000022385	Gtse1	G two S phase expressed protein 1 [Source:MGI Symbol;Acc:MGI:1352755]	protein_coding	8.49351	2.75851	0.0328867	1.90136	0.270588	1	1	2
ENSMUSG00000033350	Chst2	carbohydrate sulfotransferase 2 [Source:MGI Symbol;Acc:MGI:1891160]	protein_coding	117.191	-1.33065	0.00956072	-0.764009	0.270698	1	1	2
ENSMUSG00000051223	Bzw1	basic leucine zipper and W2 domains 1 [Source:MGI Symbol;Acc:MGI:1914132]	protein_coding	755.882	0.593187	0.026256	0.39139	0.271192	1	1	2
ENSMUSG00000017493	Igfbp4	insulin-like growth factor binding protein 4 [Source:MGI Symbol;Acc:MGI:96439]	protein_coding	287.215	-1.50136	0.0297733	-1.00265	0.271942	1	1	2
ENSMUSG00000038170	Pde4dip	phosphodiesterase 4D interacting protein (myomegalin) [Source:MGI Symbol;Acc:MGI:1891434]	protein_coding	1610.26	-0.305881	0.0293326	-0.203625	0.272191	1	1	2
ENSMUSG00000001773	Folh1	folate hydrolase 1 [Source:MGI Symbol;Acc:MGI:1858193]	protein_coding	15.2263	-4.22105	0.000182977	-1.35771	0.272472	1	1	2
ENSMUSG00000023025	Larp4	La ribonucleoprotein domain family, member 4 [Source:MGI Symbol;Acc:MGI:2443114]	protein_coding	1154.94	0.543389	0.0203493	0.345385	0.272472	1	1	2
ENSMUSG00000054871	Tmem158	transmembrane protein 158 [Source:MGI Symbol;Acc:MGI:1919559]	protein_coding	361.364	-1.01697	0.000354732	-0.452593	0.272487	1	1	2
ENSMUSG00000005268	Prlr	prolactin receptor [Source:MGI Symbol;Acc:MGI:97763]	protein_coding	736.487	-0.769237	0.0152582	-0.469843	0.272529	1	1	2
ENSMUSG00000044393	Dsg2	desmoglein 2 [Source:MGI Symbol;Acc:MGI:1196466]	protein_coding	655.682	-0.456464	0.0106927	-0.265664	0.273567	1	1	2
ENSMUSG00000032218	Ccnb2	cyclin B2 [Source:MGI Symbol;Acc:MGI:88311]	protein_coding	15.9064	2.91964	0.00104377	1.43835	0.274887	1	1	2
ENSMUSG00000100916	Lhb	luteinizing hormone beta [Source:MGI Symbol;Acc:MGI:96782]	protein_coding	153.21	-2.74828	0.00338054	-1.42675	0.275407	1	1	2
ENSMUSG00000036777	Anln	anillin, actin binding protein [Source:MGI Symbol;Acc:MGI:1920174]	protein_coding	76.8888	1.91128	5.97e-05	0.78869	0.275978	1	1	2
ENSMUSG00000041889	Shisa4	shisa family member 4 [Source:MGI Symbol;Acc:MGI:1924802]	protein_coding	94.7881	-1.03572	0.00920137	-0.582644	0.275978	1	1	2
ENSMUSG00000020695	Mrc2	mannose receptor, C type 2 [Source:MGI Symbol;Acc:MGI:107818]	protein_coding	106.518	-1.20762	0.0059714	-0.652706	0.276024	1	1	2
ENSMUSG00000025104	Hdgfrp3	hepatoma-derived growth factor, related protein 3 [Source:MGI Symbol;Acc:MGI:1352760]	protein_coding	1130.11	0.406058	0.0324496	0.273415	0.276072	1	1	2
ENSMUSG00000028289	Epha7	Eph receptor A7 [Source:MGI Symbol;Acc:MGI:95276]	protein_coding	106.307	-1.15181	0.0425092	-0.79968	0.276549	1	1	2
ENSMUSG00000104420	E230020A03Rik	RIKEN cDNA E230020A03 gene [Source:MGI Symbol;Acc:MGI:2442139]	TEC	68.8267	-1.21789	0.00145249	-0.572027	0.277161	1	1	2
ENSMUSG00000036760	Kcnk9	potassium channel, subfamily K, member 9 [Source:MGI Symbol;Acc:MGI:3521816]	protein_coding	12.9635	-3.30694	0.0011335	-1.29616	0.2779	1	1	2
ENSMUSG00000001665	Gstt3	glutathione S-transferase, theta 3 [Source:MGI Symbol;Acc:MGI:2143526]	protein_coding	63.331	-1.39139	0.016106	-0.833854	0.277978	1	1	2
ENSMUSG00000038060	Dlec1	deleted in lung and esophageal cancer 1 [Source:MGI Symbol;Acc:MGI:2443671]	protein_coding	63.4729	-1.26686	0.017485	-0.765613	0.278783	1	1	2
ENSMUSG00000045103	Dmd	dystrophin, muscular dystrophy [Source:MGI Symbol;Acc:MGI:94909]	protein_coding	2549.35	-0.712716	0.000112949	-0.296951	0.280153	1	1	2
ENSMUSG00000046449	C77370	expressed sequence C77370 [Source:MGI Symbol;Acc:MGI:2148050]	protein_coding	1444.32	0.534114	0.00124493	0.257825	0.280267	1	1	2
ENSMUSG00000033082	Clec1a	C-type lectin domain family 1, member a [Source:MGI Symbol;Acc:MGI:2444151]	protein_coding	34.6508	-1.29469	0.0456683	-0.886278	0.282735	1	1	2
ENSMUSG00000041144	Dnah7b	dynein, axonemal, heavy chain 7B [Source:MGI Symbol;Acc:MGI:2684953]	protein_coding	367.823	-0.804528	0.00395552	-0.419171	0.282925	1	1	2
ENSMUSG00000028676	Srsf10	serine/arginine-rich splicing factor 10 [Source:MGI Symbol;Acc:MGI:1333805]	protein_coding	1316.95	0.538852	0.0118978	0.315872	0.282925	1	1	2
ENSMUSG00000097159	Gm26517	predicted gene, 26517 [Source:MGI Symbol;Acc:MGI:5477011]	lincRNA	7.74865	-3.31547	0.0213955	-1.78454	0.282925	1	1	2
ENSMUSG00000086454	Platr14	pluripotency associated transcript 14 [Source:MGI Symbol;Acc:MGI:1922209]	processed_transcript	14.9965	2.60919	0.024865	1.69523	0.282925	1	1	2
ENSMUSG00000022836	Mylk	myosin, light polypeptide kinase [Source:MGI Symbol;Acc:MGI:894806]	protein_coding	358.268	-0.689583	0.0432228	-0.477853	0.282925	1	1	2
ENSMUSG00000040843	Tiprl	TIP41, TOR signalling pathway regulator-like (S. cerevisiae) [Source:MGI Symbol;Acc:MGI:1915087]	protein_coding	670.291	0.480755	0.046002	0.337581	0.283927	1	1	2
ENSMUSG00000105861	Gm43508	predicted gene 43508 [Source:MGI Symbol;Acc:MGI:5663645]	TEC	99.5316	-1.20074	0.00282559	-0.59569	0.285763	1	1	2
ENSMUSG00000028312	Smc2	structural maintenance of chromosomes 2 [Source:MGI Symbol;Acc:MGI:106067]	protein_coding	304.544	0.826172	0.0198473	0.513345	0.2873	1	1	2
ENSMUSG00000010051	Hyal1	hyaluronoglucosaminidase 1 [Source:MGI Symbol;Acc:MGI:96298]	protein_coding	108.562	-0.852493	0.0102836	-0.477341	0.28746	1	1	2
ENSMUSG00000108195	Gm44415	predicted gene, 44415 [Source:MGI Symbol;Acc:MGI:5690807]	TEC	20.4524	-2.39995	0.00454594	-1.17117	0.287907	1	1	2
ENSMUSG00000027326	Knl1	kinetochore scaffold 1 [Source:MGI Symbol;Acc:MGI:1923714]	protein_coding	58.6871	2.38271	4.79e-05	0.957244	0.289604	1	1	2
ENSMUSG00000047554	Tmem41b	transmembrane protein 41B [Source:MGI Symbol;Acc:MGI:1289225]	protein_coding	560.844	0.421906	0.0455914	0.293333	0.289919	1	1	2
ENSMUSG00000000296	Tpd52l1	tumor protein D52-like 1 [Source:MGI Symbol;Acc:MGI:1298386]	protein_coding	18.6289	-2.00492	0.0381056	-1.29987	0.290249	1	1	2
ENSMUSG00000106951	5930430L01Rik	RIKEN cDNA 5930430L01 gene [Source:MGI Symbol;Acc:MGI:2443110]	lincRNA	486.661	-0.56661	0.0143155	-0.33351	0.290325	1	1	2
ENSMUSG00000059401	Mamld1	mastermind-like domain containing 1 [Source:MGI Symbol;Acc:MGI:3045303]	protein_coding	39.9697	-1.33083	0.043271	-0.895176	0.291527	1	1	2
ENSMUSG00000020422	Tns3	tensin 3 [Source:MGI Symbol;Acc:MGI:2443012]	protein_coding	517.228	-0.834986	0.000645595	-0.375333	0.293956	1	1	2
ENSMUSG00000031756	Cenpn	centromere protein N [Source:MGI Symbol;Acc:MGI:1919405]	protein_coding	30.7875	1.28677	0.0196524	0.795132	0.296172	1	1	2
ENSMUSG00000037996	Slc24a2	solute carrier family 24 (sodium/potassium/calcium exchanger), member 2 [Source:MGI Symbol;Acc:MGI:1923626]	protein_coding	376.218	-1.25167	4.85e-07	-0.402936	0.296806	1	1	2
ENSMUSG00000032346	Ooep	oocyte expressed protein [Source:MGI Symbol;Acc:MGI:1915218]	protein_coding	11.3602	2.36089	0.0204728	1.47528	0.297054	1	1	2
ENSMUSG00000067367	Lyar	Ly1 antibody reactive clone [Source:MGI Symbol;Acc:MGI:107470]	protein_coding	124.485	0.773956	0.0305183	0.50295	0.297089	1	1	2
ENSMUSG00000021959	Lats2	large tumor suppressor 2 [Source:MGI Symbol;Acc:MGI:1354386]	protein_coding	93.6377	-0.984334	0.0191204	-0.587504	0.297984	1	1	2
ENSMUSG00000037896	Rcor1	REST corepressor 1 [Source:MGI Symbol;Acc:MGI:106340]	protein_coding	503.235	0.508032	0.0193749	0.309143	0.29866	1	1	2
ENSMUSG00000028654	Mycl	v-myc avian myelocytomatosis viral oncogene lung carcinoma derived [Source:MGI Symbol;Acc:MGI:96799]	protein_coding	195.301	0.686129	0.0305898	-0.453263	0.29866	1	1	2
ENSMUSG00000029096	Htra3	HtrA serine peptidase 3 [Source:MGI Symbol;Acc:MGI:1925808]	protein_coding	38.3653	-1.2258	0.028057	-0.759328	0.298727	1	1	2
ENSMUSG00000035948	Acss3	acyl-CoA synthetase short-chain family member 3 [Source:MGI Symbol;Acc:MGI:2685720]	protein_coding	194.835	-0.898752	0.0014849	-0.419417	0.299021	1	1	2
ENSMUSG00000021428	Riok1	RIO kinase 1 (yeast) [Source:MGI Symbol;Acc:MGI:1918590]	protein_coding	273.592	0.616018	0.0212445	0.379305	0.299021	1	1	2
ENSMUSG00000012422	Tmem167	transmembrane protein 167 [Source:MGI Symbol;Acc:MGI:1913324]	protein_coding	1053.02	0.489214	0.018088	0.294322	0.300133	1	1	2
ENSMUSG00000092051	Gm17229	predicted gene 17229 [Source:MGI Symbol;Acc:MGI:4938056]	transcribed_processed_pseudogene	17.1484	-2.18287	0.019414	-1.24286	0.300229	1	1	2
ENSMUSG00000041444	Arhgap32	Rho GTPase activating protein 32 [Source:MGI Symbol;Acc:MGI:2450166]	protein_coding	1092.86	-0.56625	0.000321385	-0.241329	0.301428	1	1	2
ENSMUSG00000022752	Tomm70a	translocase of outer mitochondrial membrane 70 homolog A (yeast) [Source:MGI Symbol;Acc:MGI:106295]	protein_coding	788.096	0.441669	0.0476965	0.304117	0.301428	1	1	2
ENSMUSG00000071658	Gng3	guanine nucleotide binding protein (G protein), gamma 3 [Source:MGI Symbol;Acc:MGI:102704]	protein_coding	681.178	0.822121	0.00681071	0.442632	0.302202	1	1	2
ENSMUSG00000027188	Pamr1	peptidase domain containing associated with muscle regeneration 1 [Source:MGI Symbol;Acc:MGI:2445082]	protein_coding	21.6027	-2.11111	0.0305814	-1.3052	0.30265	1	1	2
ENSMUSG00000079711	Smok4a	sperm motility kinase 4A [Source:MGI Symbol;Acc:MGI:3036233]	transcribed_unprocessed_pseudogene	57.807	-2.06219	1.33e-05	-0.703197	0.303442	1	1	2
ENSMUSG00000087266	Gm15991	predicted gene 15991 [Source:MGI Symbol;Acc:MGI:3801813]	antisense	103.196	-0.999191	0.00398579	-0.495474	0.304747	1	1	2
ENSMUSG00000058672	Tubb2a	tubulin, beta 2A class IIA [Source:MGI Symbol;Acc:MGI:107861]	protein_coding	194.186	0.728292	0.00670181	0.390615	0.304747	1	1	2
ENSMUSG00000022195	6030458C11Rik	RIKEN cDNA 6030458C11 gene [Source:MGI Symbol;Acc:MGI:1925127]	protein_coding	265.342	0.784155	0.0173562	0.46703	0.304747	1	1	2
ENSMUSG00000107331	Gm42732	predicted gene 42732 [Source:MGI Symbol;Acc:MGI:5662869]	TEC	106.212	0.880205	0.0341531	0.574834	0.304747	1	1	2
ENSMUSG00000007670	Khsrp	KH-type splicing regulatory protein [Source:MGI Symbol;Acc:MGI:1336214]	protein_coding	389.402	0.55206	0.0204092	0.335165	0.304808	1	1	2
ENSMUSG00000007097	Atp1a2	ATPase, Na+/K+ transporting, alpha 2 polypeptide [Source:MGI Symbol;Acc:MGI:88106]	protein_coding	523.576	-2.3791	1.67e-06	-0.7947	0.305819	1	1	2
ENSMUSG00000107796	Gm44068	predicted gene, 44068 [Source:MGI Symbol;Acc:MGI:5690460]	TEC	48.8106	-1.25033	0.0148646	-0.704518	0.305819	1	1	2
ENSMUSG00000029415	Sdad1	SDA1 domain containing 1 [Source:MGI Symbol;Acc:MGI:2140779]	protein_coding	426.66	0.495899	0.0167349	0.292696	0.306412	1	1	2
ENSMUSG00000106946	Gm42856	predicted gene 42856 [Source:MGI Symbol;Acc:MGI:5662993]	TEC	96.2081	-1.16795	0.0126207	-0.652873	0.308468	1	1	2
ENSMUSG00000062980	Cped1	cadherin-like and PC-esterase domain containing 1 [Source:MGI Symbol;Acc:MGI:2444814]	protein_coding	268.156	-0.846785	0.0349057	-0.54753	0.308512	1	1	2
ENSMUSG00000032555	Topbp1	topoisomerase (DNA) II binding protein 1 [Source:MGI Symbol;Acc:MGI:1920018]	protein_coding	467.713	0.472372	0.0180836	0.280793	0.308636	1	1	2
ENSMUSG00000027832	Ptx3	pentraxin related gene [Source:MGI Symbol;Acc:MGI:104641]	protein_coding	4.80301	-4.99489	0.0323833	-2.509	0.309073	1	1	2
ENSMUSG00000108489	Gm45025	predicted gene 45025 [Source:MGI Symbol;Acc:MGI:5753601]	antisense	10.6739	-3.1545	0.00928307	-1.49246	0.309413	1	1	2
ENSMUSG00000039200	Atf7ip2	activating transcription factor 7 interacting protein 2 [Source:MGI Symbol;Acc:MGI:1922579]	protein_coding	11.7236	-2.60933	0.0305183	-1.53733	0.309413	1	1	2
ENSMUSG00000029062	Cdk11b	cyclin-dependent kinase 11B [Source:MGI Symbol;Acc:MGI:88353]	protein_coding	888.381	0.381372	0.0311171	0.243545	0.309413	1	1	2
ENSMUSG00000035726	Supt16	suppressor of Ty 16 [Source:MGI Symbol;Acc:MGI:1890948]	protein_coding	1942.24	0.333327	0.0317751	0.21326	0.310316	1	1	2
ENSMUSG00000071984	Fndc1	fibronectin type III domain containing 1 [Source:MGI Symbol;Acc:MGI:1915905]	protein_coding	67.9045	-1.90256	0.000663304	-0.811086	0.312998	1	1	2
ENSMUSG00000030276	Ttll3	tubulin tyrosine ligase-like family, member 3 [Source:MGI Symbol;Acc:MGI:2141418]	protein_coding	139.562	-0.78776	0.0388151	-0.510917	0.313344	1	1	2
ENSMUSG00000039851	4932438H23Rik	RIKEN cDNA 4932438H23 gene [Source:MGI Symbol;Acc:MGI:1921637]	protein_coding	100.815	-1.00392	0.0391302	-0.650709	0.314545	1	1	2
ENSMUSG00000032702	Kank1	KN motif and ankyrin repeat domains 1 [Source:MGI Symbol;Acc:MGI:2147707]	protein_coding	127.425	-0.782098	0.0388151	-0.505732	0.314664	1	1	2
ENSMUSG00000103677	Pcdhga4	protocadherin gamma subfamily A, 4 [Source:MGI Symbol;Acc:MGI:1935216]	protein_coding	156.565	-0.852419	0.0355658	-0.545172	0.316055	1	1	2
ENSMUSG00000051627	Hist1h1e	histone cluster 1, H1e [Source:MGI Symbol;Acc:MGI:1931527]	protein_coding	248.718	1.28564	0.000645595	0.56792	0.316057	1	1	2
ENSMUSG00000031697	Orc6	origin recognition complex, subunit 6 [Source:MGI Symbol;Acc:MGI:1929285]	protein_coding	246.419	0.795225	0.00802678	0.427793	0.316057	1	1	2
ENSMUSG00000001588	Acap1	ArfGAP with coiled-coil, ankyrin repeat and PH domains 1 [Source:MGI Symbol;Acc:MGI:2388270]	protein_coding	6.95077	-4.07215	0.0391469	-2.25492	0.316225	1	1	2
ENSMUSG00000021810	Ecd	ecdysoneless homolog (Drosophila) [Source:MGI Symbol;Acc:MGI:1917851]	protein_coding	212.881	0.589326	0.00893993	0.320036	0.316381	1	1	2
ENSMUSG00000031996	Aplp2	amyloid beta (A4) precursor-like protein 2 [Source:MGI Symbol;Acc:MGI:88047]	protein_coding	1721.97	-0.447975	0.000919737	-0.199791	0.317725	1	1	2
ENSMUSG00000050914	Ankrd37	ankyrin repeat domain 37 [Source:MGI Symbol;Acc:MGI:3603344]	protein_coding	119.866	1.10066	0.000126468	0.443436	0.319024	1	1	2
ENSMUSG00000020122	Egfr	epidermal growth factor receptor [Source:MGI Symbol;Acc:MGI:95294]	protein_coding	621.291	-0.767164	0.00564729	-0.394249	0.3191	1	1	2
ENSMUSG00000090722	Gm8378	predicted gene 8378 [Source:MGI Symbol;Acc:MGI:3646777]	processed_transcript	27.2361	-1.41416	0.02964	-0.848132	0.320882	1	1	2
ENSMUSG00000097574	C920006O11Rik	RIKEN cDNA C920006O11 gene [Source:MGI Symbol;Acc:MGI:2443759]	lincRNA	53.9014	1.67268	0.0041275	0.845198	0.321683	1	1	2
ENSMUSG00000026956	Uap1l1	UDP-N-acteylglucosamine pyrophosphorylase 1-like 1 [Source:MGI Symbol;Acc:MGI:2443318]	protein_coding	131.03	-0.910289	0.0185689	-0.524518	0.323349	1	1	2
ENSMUSG00000056679	Gpr173	G-protein coupled receptor 173 [Source:MGI Symbol;Acc:MGI:1918021]	protein_coding	187.749	0.651749	0.0252795	0.397518	0.323745	1	1	2
ENSMUSG00000061322	Dnaic1	dynein, axonemal, intermediate chain 1 [Source:MGI Symbol;Acc:MGI:1916172]	protein_coding	48.3039	-0.892738	0.0464591	-0.576809	0.323781	1	1	2
ENSMUSG00000030055	Rab43	RAB43, member RAS oncogene family [Source:MGI Symbol;Acc:MGI:1917084]	protein_coding	167.493	-0.734669	0.00681513	-0.374471	0.327107	1	1	2
ENSMUSG00000052298	Cdc42se2	CDC42 small effector 2 [Source:MGI Symbol;Acc:MGI:1919979]	protein_coding	500.674	0.38715	0.0485499	0.258062	0.327107	1	1	2
ENSMUSG00000106596	Gm42822	predicted gene 42822 [Source:MGI Symbol;Acc:MGI:5662959]	TEC	47.1347	-1.28191	0.0284236	-0.770509	0.327305	1	1	2
ENSMUSG00000042699	Dhx9	DEAH (Asp-Glu-Ala-His) box polypeptide 9 [Source:MGI Symbol;Acc:MGI:108177]	protein_coding	1851.26	0.357759	0.0101176	0.193703	0.327558	1	1	2
ENSMUSG00000079614	Seh1l	SEH1-like (S. cerevisiae [Source:MGI Symbol;Acc:MGI:1919374]	protein_coding	764.453	0.627503	0.0168272	0.360644	0.327733	1	1	2
ENSMUSG00000038402	Foxf2	forkhead box F2 [Source:MGI Symbol;Acc:MGI:1347479]	protein_coding	11.6621	-3.09887	0.0223075	-1.67967	0.327733	1	1	2
ENSMUSG00000102960	Gm37943	predicted gene, 37943 [Source:MGI Symbol;Acc:MGI:5611171]	TEC	40.8299	-1.35903	0.0041275	-0.636743	0.328968	1	1	2
ENSMUSG00000024887	Asah2	N-acylsphingosine amidohydrolase 2 [Source:MGI Symbol;Acc:MGI:1859310]	protein_coding	508.022	-1.0014	0.000620531	-0.427929	0.329057	1	1	2
ENSMUSG00000041734	Kirrel	kin of IRRE like (Drosophila) [Source:MGI Symbol;Acc:MGI:1891396]	protein_coding	117.731	-0.886153	0.0184252	-0.504315	0.329686	1	1	2
ENSMUSG00000054934	Kcnmb4	potassium large conductance calcium-activated channel, subfamily M, beta member 4 [Source:MGI Symbol;Acc:MGI:1913272]	protein_coding	255.562	0.868789	0.00690605	0.451239	0.33062	1	1	2
ENSMUSG00000039316	Rftn1	raftlin lipid raft linker 1 [Source:MGI Symbol;Acc:MGI:1923688]	protein_coding	45.403	1.25076	0.00948995	0.675006	0.331616	1	1	2
ENSMUSG00000108560	Gm44695	predicted gene 44695 [Source:MGI Symbol;Acc:MGI:5753271]	TEC	7.20255	-5.41724	0.00279101	-1.49677	0.331758	1	1	2
ENSMUSG00000028487	Bnc2	basonuclin 2 [Source:MGI Symbol;Acc:MGI:2443805]	protein_coding	99.9483	-1.38121	0.00834604	-0.714738	0.331758	1	1	2
ENSMUSG00000022033	Pbk	PDZ binding kinase [Source:MGI Symbol;Acc:MGI:1289156]	protein_coding	38.5188	2.80611	0.000310664	1.17078	0.332359	1	1	2
ENSMUSG00000060510	Zfp266	zinc finger protein 266 [Source:MGI Symbol;Acc:MGI:1924769]	protein_coding	1768.18	0.450707	0.0298064	0.277318	0.33256	1	1	2
ENSMUSG00000021838	Samd4	sterile alpha motif domain containing 4 [Source:MGI Symbol;Acc:MGI:1921730]	protein_coding	87.1774	-1.14194	0.0145276	-0.626294	0.332591	1	1	2
ENSMUSG00000000056	Narf	nuclear prelamin A recognition factor [Source:MGI Symbol;Acc:MGI:1914858]	protein_coding	330.44	0.74002	0.00429175	0.366351	0.332924	1	1	2
ENSMUSG00000021719	Rgs7bp	regulator of G-protein signalling 7 binding protein [Source:MGI Symbol;Acc:MGI:106334]	protein_coding	193.922	-1.1016	0.00447473	-0.539026	0.333082	1	1	2
ENSMUSG00000032741	Tpcn1	two pore channel 1 [Source:MGI Symbol;Acc:MGI:2182472]	protein_coding	557.441	-0.559663	0.0419666	-0.359867	0.333619	1	1	2
ENSMUSG00000026347	Tmem163	transmembrane protein 163 [Source:MGI Symbol;Acc:MGI:1919410]	protein_coding	409.684	0.841651	0.00143104	0.381316	0.333936	1	1	2
ENSMUSG00000027715	Ccna2	cyclin A2 [Source:MGI Symbol;Acc:MGI:108069]	protein_coding	94.2154	1.85859	0.000230687	0.754793	0.33453	1	1	2
ENSMUSG00000013076	Amotl1	angiomotin-like 1 [Source:MGI Symbol;Acc:MGI:1922973]	protein_coding	1150.64	-0.782618	7.8e-05	-0.295159	0.336198	1	1	2
ENSMUSG00000058298	Mcm9	minichromosome maintenance 9 homologous recombination repair factor [Source:MGI Symbol;Acc:MGI:1918817]	protein_coding	175.913	-0.712399	0.0190245	-0.404307	0.336291	1	1	2
ENSMUSG00000001017	Chtop	chromatin target of PRMT1 [Source:MGI Symbol;Acc:MGI:1913761]	protein_coding	1840.34	0.352665	0.0447487	0.228721	0.337752	1	1	2
ENSMUSG00000073434	Wdr90	WD repeat domain 90 [Source:MGI Symbol;Acc:MGI:1921267]	protein_coding	306.649	0.777747	0.00518901	0.388933	0.338083	1	1	2
ENSMUSG00000041556	Fbxo2	F-box protein 2 [Source:MGI Symbol;Acc:MGI:2446216]	protein_coding	244.301	-0.922158	0.013559	-0.503601	0.338083	1	1	2
ENSMUSG00000040167	Ikzf5	IKAROS family zinc finger 5 [Source:MGI Symbol;Acc:MGI:1914393]	protein_coding	264.571	0.558531	0.0159184	0.314129	0.338083	1	1	2
ENSMUSG00000048758	Rpl29	ribosomal protein L29 [Source:MGI Symbol;Acc:MGI:99687]	protein_coding	1235.98	0.659955	0.0183854	0.378048	0.338083	1	1	2
ENSMUSG00000105322	Gm43751	predicted gene 43751 [Source:MGI Symbol;Acc:MGI:5663888]	TEC	47.9741	-1.73969	0.0110232	-0.90656	0.339019	1	1	2
ENSMUSG00000006398	Cdc20	cell division cycle 20 [Source:MGI Symbol;Acc:MGI:1859866]	protein_coding	25.2615	2.13675	0.00605714	1.09541	0.339128	1	1	2
ENSMUSG00000031789	Cngb1	cyclic nucleotide gated channel beta 1 [Source:MGI Symbol;Acc:MGI:2664102]	protein_coding	106.585	-0.792919	0.0407675	-0.496939	0.339964	1	1	2
ENSMUSG00000040952	Rps19	ribosomal protein S19 [Source:MGI Symbol;Acc:MGI:1333780]	protein_coding	983.582	0.581685	0.0259924	0.347422	0.34048	1	1	2
ENSMUSG00000110282	B930086L07Rik	RIKEN cDNA B930086L07 gene [Source:MGI Symbol;Acc:MGI:2443202]	TEC	46.346	-1.16602	0.0367339	-0.710771	0.34048	1	1	2
ENSMUSG00000031533	Mrps31	mitochondrial ribosomal protein S31 [Source:MGI Symbol;Acc:MGI:1913153]	protein_coding	378.808	0.451057	0.0459734	0.292138	0.34048	1	1	2
ENSMUSG00000020738	Sumo2	small ubiquitin-like modifier 2 [Source:MGI Symbol;Acc:MGI:2158813]	protein_coding	874.182	0.48346	0.0216774	0.2815	0.340839	1	1	2
ENSMUSG00000024109	Nrxn1	neurexin I [Source:MGI Symbol;Acc:MGI:1096391]	protein_coding	4302.49	-0.529568	0.00192431	-0.241323	0.341065	1	1	2
ENSMUSG00000027018	Hat1	histone aminotransferase 1 [Source:MGI Symbol;Acc:MGI:96013]	protein_coding	377.081	0.572302	0.0435321	0.367292	0.341116	1	1	2
ENSMUSG00000021102	Glrx5	glutaredoxin 5 [Source:MGI Symbol;Acc:MGI:1920296]	protein_coding	126.334	0.695975	0.0486848	0.454813	0.341121	1	1	2
ENSMUSG00000038482	Tfdp1	transcription factor Dp 1 [Source:MGI Symbol;Acc:MGI:101934]	protein_coding	657.457	0.743282	0.000982295	0.32361	0.341416	1	1	2
ENSMUSG00000053819	Camk2d	calcium/calmodulin-dependent protein kinase II, delta [Source:MGI Symbol;Acc:MGI:1341265]	protein_coding	679.951	-0.612257	0.0110232	-0.325375	0.34159	1	1	2
ENSMUSG00000039238	Zfp750	zinc finger protein 750 [Source:MGI Symbol;Acc:MGI:2442210]	protein_coding	217.09	-0.863782	0.0022035	-0.388936	0.344872	1	1	2
ENSMUSG00000104868	Gm9954	predicted gene 9954 [Source:MGI Symbol;Acc:MGI:3642120]	TEC	41.3019	1.30077	0.0337894	0.80216	0.34696	1	1	2
ENSMUSG00000026196	Bard1	BRCA1 associated RING domain 1 [Source:MGI Symbol;Acc:MGI:1328361]	protein_coding	26.8899	1.26395	0.0481016	0.822516	0.347022	1	1	2
ENSMUSG00000035273	Hpse	heparanase [Source:MGI Symbol;Acc:MGI:1343124]	protein_coding	47.0374	1.16091	0.022194	0.676194	0.347086	1	1	2
ENSMUSG00000006369	Fbln1	fibulin 1 [Source:MGI Symbol;Acc:MGI:95487]	protein_coding	63.942	-1.07298	0.0411914	-0.66256	0.348605	1	1	2
ENSMUSG00000025780	Itih5	inter-alpha (globulin) inhibitor H5 [Source:MGI Symbol;Acc:MGI:1925751]	protein_coding	1046.56	-0.889108	0.00528877	-0.433606	0.352897	1	1	2
ENSMUSG00000020644	Id2	inhibitor of DNA binding 2 [Source:MGI Symbol;Acc:MGI:96397]	protein_coding	296.145	1.16494	6.88e-06	0.390173	0.353056	1	1	2
ENSMUSG00000037735	2810032G03Rik	RIKEN cDNA 2810032G03 gene [Source:MGI Symbol;Acc:MGI:1919919]	lincRNA	21.5242	-2.42671	0.00856581	-1.15801	0.354957	1	1	2
ENSMUSG00000108129	4930417O13Rik	RIKEN cDNA 4930417O13 gene [Source:MGI Symbol;Acc:MGI:1921120]	processed_transcript	30.5723	2.07167	0.000359638	0.851134	0.356423	1	1	2
ENSMUSG00000028763	Hspg2	perlecan (heparan sulfate proteoglycan 2) [Source:MGI Symbol;Acc:MGI:96257]	protein_coding	145.637	-0.909674	0.0455914	-0.571032	0.356423	1	1	2
ENSMUSG00000073889	Il11ra1	interleukin 11 receptor, alpha chain 1 [Source:MGI Symbol;Acc:MGI:107426]	protein_coding	135.264	-0.845231	0.0404293	-0.519019	0.357382	1	1	2
ENSMUSG00000005813	Metap1	methionyl aminopeptidase 1 [Source:MGI Symbol;Acc:MGI:1922874]	protein_coding	616.979	0.445446	0.0227678	0.255079	0.357924	1	1	2
ENSMUSG00000046178	Nxph1	neurexophilin 1 [Source:MGI Symbol;Acc:MGI:107492]	protein_coding	87.7332	-2.16483	4.09e-06	-0.664357	0.358304	1	1	2
ENSMUSG00000028024	Enpep	glutamyl aminopeptidase [Source:MGI Symbol;Acc:MGI:106645]	protein_coding	560.241	-0.758687	5.62e-05	0.267733	0.359612	1	1	2
ENSMUSG00000042032	Mat2b	methionine adenosyltransferase II, beta [Source:MGI Symbol;Acc:MGI:1913667]	protein_coding	440.226	0.609794	0.0129961	0.324495	0.359981	1	1	2
ENSMUSG00000028176	Lrrc7	leucine rich repeat containing 7 [Source:MGI Symbol;Acc:MGI:2676665]	protein_coding	635.721	-0.739297	0.0015139	-0.320541	0.361691	1	1	2
ENSMUSG00000024691	Fam111a	family with sequence similarity 111, member A [Source:MGI Symbol;Acc:MGI:1915508]	protein_coding	105.576	0.969303	0.00972831	0.500206	0.36199	1	1	2
ENSMUSG00000037157	Il22ra1	interleukin 22 receptor, alpha 1 [Source:MGI Symbol;Acc:MGI:2663588]	protein_coding	21.6396	-2.12038	0.0197728	-1.12255	0.362004	1	1	2
ENSMUSG00000098298	Gm27970	predicted gene, 27970 [Source:MGI Symbol;Acc:MGI:5531352]	misc_RNA	8.90962	-3.44716	0.0134096	-1.52918	0.362057	1	1	2
ENSMUSG00000015890	Amdhd1	amidohydrolase domain containing 1 [Source:MGI Symbol;Acc:MGI:1919011]	protein_coding	95.1051	0.719899	0.0495568	0.458009	0.3638	1	1	2
ENSMUSG00000023940	Sgol1	shugoshin-like 1 (S. pombe) [Source:MGI Symbol;Acc:MGI:1919665]	protein_coding	35.5898	1.12184	0.0388718	0.690803	0.363897	1	1	2
ENSMUSG00000031523	Dlc1	deleted in liver cancer 1 [Source:MGI Symbol;Acc:MGI:1354949]	protein_coding	240.411	-0.679465	0.0259937	-0.388366	0.364797	1	1	2
ENSMUSG00000039787	Cercam	cerebral endothelial cell adhesion molecule [Source:MGI Symbol;Acc:MGI:2139134]	protein_coding	65.8231	-1.11864	0.019202	-0.603906	0.364801	1	1	2
ENSMUSG00000020677	Ddx52	DEAD (Asp-Glu-Ala-Asp) box polypeptide 52 [Source:MGI Symbol;Acc:MGI:1925644]	protein_coding	461.669	0.584594	0.017451	0.319888	0.366107	1	1	2
ENSMUSG00000046610	Oacyl	O-acyltransferase like [Source:MGI Symbol;Acc:MGI:2442915]	protein_coding	24659.1	1.03321	1.54e-11	0.239184	0.366455	1	1	2
ENSMUSG00000030246	Ldhb	lactate dehydrogenase B [Source:MGI Symbol;Acc:MGI:96763]	protein_coding	266.359	-1.00081	0.00215288	-0.439397	0.366831	1	1	2
ENSMUSG00000038587	Akap12	A kinase (PRKA) anchor protein (gravin) 12 [Source:MGI Symbol;Acc:MGI:1932576]	protein_coding	464.828	-0.777201	0.027858	-0.449893	0.367379	1	1	2
ENSMUSG00000020173	Cobl	cordon-bleu WH2 repeat [Source:MGI Symbol;Acc:MGI:105056]	protein_coding	548.516	-0.599448	0.0227137	-0.336814	0.367549	1	1	2
ENSMUSG00000062867	Impdh2	inosine 5'-phosphate dehydrogenase 2 [Source:MGI Symbol;Acc:MGI:109367]	protein_coding	219.613	0.73124	0.0204349	0.407714	0.367651	1	1	2
ENSMUSG00000034724	Cnot6l	CCR4-NOT transcription complex, subunit 6-like [Source:MGI Symbol;Acc:MGI:2443154]	protein_coding	1252.03	0.415962	0.0359621	0.250195	0.367651	1	1	2
ENSMUSG00000038668	Lpar1	lysophosphatidic acid receptor 1 [Source:MGI Symbol;Acc:MGI:108429]	protein_coding	109.964	-1.54814	0.00902014	-0.770148	0.367851	1	1	2
ENSMUSG00000086907	Gm15298	predicted gene 15298 [Source:MGI Symbol;Acc:MGI:3705276]	lincRNA	14.2148	-1.85086	0.0311411	-1.01088	0.367865	1	1	2
ENSMUSG00000030102	Itpr1	inositol 1,4,5-trisphosphate receptor 1 [Source:MGI Symbol;Acc:MGI:96623]	protein_coding	1797.54	-0.959965	1.55e-08	-0.256184	0.368568	1	1	2
ENSMUSG00000005610	Eif4g2	eukaryotic translation initiation factor 4, gamma 2 [Source:MGI Symbol;Acc:MGI:109207]	protein_coding	9304.68	0.310928	0.028057	0.180652	0.368568	1	1	2
ENSMUSG00000102389	D630023O14Rik	RIKEN cDNA D630023O14 gene [Source:MGI Symbol;Acc:MGI:2444249]	TEC	17.7542	-1.90579	0.0363382	-1.08608	0.368568	1	1	2
ENSMUSG00000096768	Erdr1	erythroid differentiation regulator 1 [Source:MGI Symbol;Acc:MGI:2384747]	protein_coding	1372.91	1.79359	0.00565608	0.863076	0.369728	1	1	2
ENSMUSG00000090286	Gm17615	predicted gene, 17615 [Source:MGI Symbol;Acc:MGI:4937249]	protein_coding	44.499	-1.35598	0.00676254	-0.632894	0.370009	1	1	2
ENSMUSG00000039115	Itga9	integrin alpha 9 [Source:MGI Symbol;Acc:MGI:104756]	protein_coding	80.0332	-1.36468	0.0139125	-0.706706	0.370235	1	1	2
ENSMUSG00000029528	Pxn	paxillin [Source:MGI Symbol;Acc:MGI:108295]	protein_coding	202.449	-0.577972	0.0265962	-0.326953	0.370442	1	1	2
ENSMUSG00000015222	Map2	microtubule-associated protein 2 [Source:MGI Symbol;Acc:MGI:97175]	protein_coding	7604.56	0.315943	0.0402844	0.192467	0.370442	1	1	2
ENSMUSG00000021832	Psmc6	proteasome (prosome, macropain) 26S subunit, ATPase, 6 [Source:MGI Symbol;Acc:MGI:1914339]	protein_coding	526.603	0.729036	0.00545506	0.349292	0.370442	1	1	2
ENSMUSG00000029718	Pcolce	procollagen C-endopeptidase enhancer protein [Source:MGI Symbol;Acc:MGI:105099]	protein_coding	92.7497	-0.960899	0.00127469	-0.390357	0.372736	1	1	2
ENSMUSG00000028068	Iqgap3	IQ motif containing GTPase activating protein 3 [Source:MGI Symbol;Acc:MGI:3028642]	protein_coding	10.0308	3.05983	0.00861861	1.56709	0.372736	1	1	2
ENSMUSG00000030031	Kbtbd8	kelch repeat and BTB (POZ) domain containing 8 [Source:MGI Symbol;Acc:MGI:2661430]	protein_coding	90.2048	0.796176	0.0280011	0.460621	0.372995	1	1	2
ENSMUSG00000036853	Mcoln3	mucolipin 3 [Source:MGI Symbol;Acc:MGI:1890500]	protein_coding	27.8948	-1.74758	0.0388718	-1.01864	0.374212	1	1	2
ENSMUSG00000096914	Galntl6	UDP-N-acetyl-alpha-D-galactosamine:polypeptide N-acetylgalactosaminyltransferase-like 6 [Source:MGI Symbol;Acc:MGI:1913581]	protein_coding	44.4898	-1.30838	0.0484623	-0.796638	0.374764	1	1	2
ENSMUSG00000001020	S100a4	S100 calcium binding protein A4 [Source:MGI Symbol;Acc:MGI:1330282]	protein_coding	46.3054	1.57133	0.0119314	0.815682	0.376153	1	1	2
ENSMUSG00000092062	Gm7664	predicted gene 7664 [Source:MGI Symbol;Acc:MGI:3645656]	processed_pseudogene	18.267	-2.08897	0.040565	-1.20478	0.376153	1	1	2
ENSMUSG00000047227	Gm527	predicted gene 527 [Source:MGI Symbol;Acc:MGI:2685373]	protein_coding	72.3556	1.05154	0.0196794	0.578098	0.376712	1	1	2
ENSMUSG00000024151	Msh2	mutS homolog 2 [Source:MGI Symbol;Acc:MGI:101816]	protein_coding	517.357	0.38249	0.0343454	0.225067	0.378078	1	1	2
ENSMUSG00000063229	Ldha	lactate dehydrogenase A [Source:MGI Symbol;Acc:MGI:96759]	protein_coding	1491.2	0.990937	2.11e-05	0.333098	0.380046	1	1	2
ENSMUSG00000025134	Alyref	Aly/REF export factor [Source:MGI Symbol;Acc:MGI:1341044]	protein_coding	139.783	0.627238	0.0267998	0.356739	0.380574	1	1	2
ENSMUSG00000010505	Myt1	myelin transcription factor 1 [Source:MGI Symbol;Acc:MGI:1100535]	protein_coding	998.435	0.704399	0.000346933	0.272311	0.381527	1	1	2
ENSMUSG00000045427	Hnrnph2	heterogeneous nuclear ribonucleoprotein H2 [Source:MGI Symbol;Acc:MGI:1201779]	protein_coding	632.328	0.556908	0.0149815	0.292565	0.381527	1	1	2
ENSMUSG00000051048	P4ha3	procollagen-proline, 2-oxoglutarate 4-dioxygenase (proline 4-hydroxylase), alpha polypeptide III [Source:MGI Symbol;Acc:MGI:2444049]	protein_coding	46.2849	-1.62956	0.0129856	-0.813586	0.38153	1	1	2
ENSMUSG00000040473	Cfap69	cilia and flagella associated protein 69 [Source:MGI Symbol;Acc:MGI:2443778]	protein_coding	195.895	-0.714574	0.0457099	-0.432819	0.381682	1	1	2
ENSMUSG00000031202	Rab39b	RAB39B, member RAS oncogene family [Source:MGI Symbol;Acc:MGI:1915040]	protein_coding	445.201	0.571562	0.0291556	0.326933	0.382866	1	1	2
ENSMUSG00000105707	Gm43753	predicted gene 43753 [Source:MGI Symbol;Acc:MGI:5663890]	TEC	13.6614	-1.98397	0.0264716	-1.03061	0.382941	1	1	2
ENSMUSG00000059149	Mfsd4a	major facilitator superfamily domain containing 4A [Source:MGI Symbol;Acc:MGI:2442786]	protein_coding	520.648	0.501353	0.0227137	0.276781	0.383592	1	1	2
ENSMUSG00000015342	Xk	X-linked Kx blood group [Source:MGI Symbol;Acc:MGI:103569]	protein_coding	141.171	-0.648446	0.0402818	-0.381089	0.383769	1	1	2
ENSMUSG00000029447	Cct6a	chaperonin containing Tcp1, subunit 6a (zeta) [Source:MGI Symbol;Acc:MGI:107943]	processed_transcript	1968.78	0.521444	0.00593794	0.246697	0.383986	1	1	2
ENSMUSG00000008690	Ncaph2	non-SMC condensin II complex, subunit H2 [Source:MGI Symbol;Acc:MGI:1289164]	protein_coding	160.438	0.676902	0.00935036	0.336268	0.383996	1	1	2
ENSMUSG00000044471	Lncpint	long non-protein coding RNA, Trp53 induced transcript [Source:MGI Symbol;Acc:MGI:2673128]	lincRNA	194.189	-0.707172	0.041062	-0.418887	0.384539	1	1	2
ENSMUSG00000074420	Gm10693	predicted pseudogene 10693 [Source:MGI Symbol;Acc:MGI:3704277]	transcribed_unprocessed_pseudogene	4.58805	-4.90851	0.0455119	-2.36767	0.385902	1	1	2
ENSMUSG00000027014	Cwc22	CWC22 spliceosome-associated protein [Source:MGI Symbol;Acc:MGI:2136773]	protein_coding	475.592	0.411332	0.0403693	0.244324	0.386863	1	1	2
ENSMUSG00000101823	Gm29438	predicted gene 29438 [Source:MGI Symbol;Acc:MGI:5580144]	TEC	120.151	-0.681092	0.0371013	-0.391769	0.387045	1	1	2
ENSMUSG00000071424	Grid2	glutamate receptor, ionotropic, delta 2 [Source:MGI Symbol;Acc:MGI:95813]	protein_coding	436.239	-1.18466	0.000527621	-0.45948	0.387449	1	1	2
ENSMUSG00000020681	Ace	angiotensin I converting enzyme (peptidyl-dipeptidase A) 1 [Source:MGI Symbol;Acc:MGI:87874]	protein_coding	57.6349	-1.57556	0.0183854	-0.819317	0.387716	1	1	2
ENSMUSG00000028164	Manba	mannosidase, beta A, lysosomal [Source:MGI Symbol;Acc:MGI:88175]	protein_coding	250.099	-0.551648	0.0180952	-0.287796	0.389193	1	1	2
ENSMUSG00000026356	Dars	aspartyl-tRNA synthetase [Source:MGI Symbol;Acc:MGI:2442544]	protein_coding	718.873	0.524013	0.0188561	0.279017	0.38993	1	1	2
ENSMUSG00000052407	Ccdc171	coiled-coil domain containing 171 [Source:MGI Symbol;Acc:MGI:1922152]	protein_coding	170.856	-0.747633	0.0253605	-0.407979	0.390613	1	1	2
ENSMUSG00000057193	Slc44a2	solute carrier family 44, member 2 [Source:MGI Symbol;Acc:MGI:1915932]	protein_coding	471.679	-0.543727	0.0355882	-0.313257	0.390702	1	1	2
ENSMUSG00000025576	Rbfox3	RNA binding protein, fox-1 homolog (C. elegans) 3 [Source:MGI Symbol;Acc:MGI:106368]	protein_coding	645.459	0.709283	0.00911828	0.346476	0.391212	1	1	2
ENSMUSG00000074934	Grem1	gremlin 1, DAN family BMP antagonist [Source:MGI Symbol;Acc:MGI:1344337]	protein_coding	16.3992	-2.45328	0.026256	-1.2784	0.3914	1	1	2
ENSMUSG00000022051	Bnip3l	BCL2/adenovirus E1B interacting protein 3-like [Source:MGI Symbol;Acc:MGI:1332659]	protein_coding	1326.89	0.458003	0.0300544	0.259006	0.3914	1	1	2
ENSMUSG00000104033	Gm37773	predicted gene, 37773 [Source:MGI Symbol;Acc:MGI:5611001]	TEC	73.1208	-1.54756	0.012722	-0.766234	0.391418	1	1	2
ENSMUSG00000045636	Mtus1	mitochondrial tumor suppressor 1 [Source:MGI Symbol;Acc:MGI:2142572]	protein_coding	1033.66	-0.533741	0.00197856	0.22406	0.391427	1	1	2
ENSMUSG00000021360	Gcnt2	glucosaminyl (N-acetyl) transferase 2, I-branching enzyme [Source:MGI Symbol;Acc:MGI:1100870]	protein_coding	103.958	-1.0704	0.00337438	-0.461661	0.391427	1	1	2
ENSMUSG00000050994	Adgb	androglobin [Source:MGI Symbol;Acc:MGI:3605549]	protein_coding	193.648	-0.920488	0.0155119	-0.470638	0.392315	1	1	2
ENSMUSG00000000416	Cttnbp2	cortactin binding protein 2 [Source:MGI Symbol;Acc:MGI:1353467]	protein_coding	358.452	-0.676726	0.00121103	-0.272267	0.393902	1	1	2
ENSMUSG00000097195	Snhg5	small nucleolar RNA host gene 5 [Source:MGI Symbol;Acc:MGI:1919905]	processed_transcript	295.503	1.05527	3.67e-09	0.265366	0.396519	1	1	2
ENSMUSG00000044197	Gpr146	G protein-coupled receptor 146 [Source:MGI Symbol;Acc:MGI:1933113]	protein_coding	209.706	-0.788193	0.0211408	-0.417042	0.396519	1	1	2
ENSMUSG00000062270	Morf4l1	mortality factor 4 like 1 [Source:MGI Symbol;Acc:MGI:1096551]	protein_coding	2174.05	0.415452	0.0246245	0.226933	0.396519	1	1	2
ENSMUSG00000104904	Gm43082	predicted gene 43082 [Source:MGI Symbol;Acc:MGI:5663219]	lincRNA	5.35275	-3.57536	0.0410062	-1.67115	0.396683	1	1	2
ENSMUSG00000061601	Pclo	piccolo (presynaptic cytomatrix protein) [Source:MGI Symbol;Acc:MGI:1349390]	protein_coding	5038.37	-0.462877	0.0302767	-0.25972	0.396767	1	1	2
ENSMUSG00000026077	Npas2	neuronal PAS domain protein 2 [Source:MGI Symbol;Acc:MGI:109232]	protein_coding	293.605	0.515792	0.0327372	0.291978	0.398648	1	1	2
ENSMUSG00000043004	Gng2	guanine nucleotide binding protein (G protein), gamma 2 [Source:MGI Symbol;Acc:MGI:102705]	protein_coding	4045.82	0.539853	0.0110597	0.265674	0.398984	1	1	2
ENSMUSG00000025366	Esyt1	extended synaptotagmin-like protein 1 [Source:MGI Symbol;Acc:MGI:1344426]	protein_coding	210.298	-0.539369	0.040701	-0.310514	0.398984	1	1	2
ENSMUSG00000079481	Nhsl2	NHS-like 2 [Source:MGI Symbol;Acc:MGI:3645090]	protein_coding	1084.61	-0.833978	1.25e-06	-0.241003	0.399073	1	1	2
ENSMUSG00000102750	Gm37058	predicted gene, 37058 [Source:MGI Symbol;Acc:MGI:5610286]	TEC	12.2093	-2.72726	0.00576706	-1.07071	0.401207	1	1	2
ENSMUSG00000056596	Trnp1	TMF1-regulated nuclear protein 1 [Source:MGI Symbol;Acc:MGI:1916789]	protein_coding	113.052	-1.22187	0.0129914	-0.600351	0.401461	1	1	2
ENSMUSG00000021318	Gli3	GLI-Kruppel family member GLI3 [Source:MGI Symbol;Acc:MGI:95729]	protein_coding	610.302	0.963399	0.00246052	0.410235	0.403084	1	1	2
ENSMUSG00000050288	Fzd2	frizzled class receptor 2 [Source:MGI Symbol;Acc:MGI:1888513]	protein_coding	50.1387	-1.38389	0.00767807	-0.62464	0.40411	1	1	2
ENSMUSG00000027030	Stk39	serine/threonine kinase 39 [Source:MGI Symbol;Acc:MGI:1858416]	protein_coding	596.255	0.389504	0.0471911	0.230596	0.405081	1	1	2
ENSMUSG00000107927	Gm44090	predicted gene, 44090 [Source:MGI Symbol;Acc:MGI:5690482]	TEC	54.9562	-0.908333	0.0448623	-0.518092	0.405191	1	1	2
ENSMUSG00000060121	Gemin2	gem (nuclear organelle) associated protein 2 [Source:MGI Symbol;Acc:MGI:1913853]	protein_coding	85.2769	0.768321	0.0459957	0.454413	0.405237	1	1	2
ENSMUSG00000067430	Zfp763	zinc finger protein 763 [Source:MGI Symbol;Acc:MGI:1920701]	protein_coding	212.315	0.658324	0.0179927	0.34039	0.405972	1	1	2
ENSMUSG00000021670	Hmgcr	3-hydroxy-3-methylglutaryl-Coenzyme A reductase [Source:MGI Symbol;Acc:MGI:96159]	protein_coding	604.916	1.10891	3.37e-07	0.307867	0.407207	1	1	2
ENSMUSG00000108256	Gm43923	predicted gene, 43923 [Source:MGI Symbol;Acc:MGI:5690315]	TEC	61.2638	-1.50452	0.0138128	-0.731205	0.40744	1	1	2
ENSMUSG00000031465	Angpt2	angiopoietin 2 [Source:MGI Symbol;Acc:MGI:1202890]	protein_coding	234.703	0.497895	0.0391037	-0.290262	0.40744	1	1	2
ENSMUSG00000027954	Efna1	ephrin A1 [Source:MGI Symbol;Acc:MGI:103236]	protein_coding	45.4225	-1.16177	0.0161989	-0.566474	0.407446	1	1	2
ENSMUSG00000032020	Ubash3b	ubiquitin associated and SH3 domain containing, B [Source:MGI Symbol;Acc:MGI:1920078]	protein_coding	96.6664	-1.21317	0.0111219	-0.577952	0.407579	1	1	2
ENSMUSG00000067336	Bmpr2	bone morphogenetic protein receptor, type II (serine/threonine kinase) [Source:MGI Symbol;Acc:MGI:1095407]	protein_coding	2255.64	-0.517814	0.0143847	-0.257472	0.411052	1	1	2
ENSMUSG00000050295	Foxc1	forkhead box C1 [Source:MGI Symbol;Acc:MGI:1347466]	protein_coding	102.873	-1.70643	0.000152981	-0.579061	0.411242	1	1	2
ENSMUSG00000025934	Gsta3	glutathione S-transferase, alpha 3 [Source:MGI Symbol;Acc:MGI:95856]	protein_coding	62.7954	-1.35357	0.0208545	-0.687822	0.41392	1	1	2
ENSMUSG00000107043	Gm42849	predicted gene 42849 [Source:MGI Symbol;Acc:MGI:5662986]	lincRNA	30.5846	2.04272	0.0202872	1.06272	0.418384	1	1	2
ENSMUSG00000104239	Gm37588	predicted gene, 37588 [Source:MGI Symbol;Acc:MGI:5610816]	TEC	82.8801	-1.16215	0.0189834	-0.580765	0.418943	1	1	2
ENSMUSG00000086596	Susd5	sushi domain containing 5 [Source:MGI Symbol;Acc:MGI:2685972]	protein_coding	113.489	1.17338	0.0204728	0.607039	0.418943	1	1	2
ENSMUSG00000060961	Slc4a4	solute carrier family 4 (anion exchanger), member 4 [Source:MGI Symbol;Acc:MGI:1927555]	protein_coding	290.147	-1.69523	0.0364042	-0.942229	0.418943	1	1	2
ENSMUSG00000021255	Esrrb	estrogen related receptor, beta [Source:MGI Symbol;Acc:MGI:1346832]	protein_coding	8.12314	-5.56248	0.0023085	-1.33653	0.420108	1	1	2
ENSMUSG00000016257	Slmo2	slowmo homolog 2 (Drosophila) [Source:MGI Symbol;Acc:MGI:1913640]	protein_coding	874.813	0.540009	0.00337438	0.229732	0.420814	1	1	2
ENSMUSG00000051590	Map3k19	mitogen-activated protein kinase kinase kinase 19 [Source:MGI Symbol;Acc:MGI:1203481]	protein_coding	120.81	-1.388	0.000564482	-0.504211	0.42094	1	1	2
ENSMUSG00000026638	Irf6	interferon regulatory factor 6 [Source:MGI Symbol;Acc:MGI:1859211]	protein_coding	587.879	-0.553159	0.0180952	-0.276792	0.422595	1	1	2
ENSMUSG00000020935	Dcakd	dephospho-CoA kinase domain containing [Source:MGI Symbol;Acc:MGI:1915337]	protein_coding	284.654	0.913355	0.0152582	0.450126	0.424536	1	1	2
ENSMUSG00000044934	Zfp367	zinc finger protein 367 [Source:MGI Symbol;Acc:MGI:2442266]	protein_coding	127.719	0.951054	0.0157274	0.47088	0.425369	1	1	2
ENSMUSG00000018659	Pnpo	pyridoxine 5'-phosphate oxidase [Source:MGI Symbol;Acc:MGI:2144151]	protein_coding	139.927	-0.912203	0.0231122	-0.465255	0.426538	1	1	2
ENSMUSG00000039474	Wfs1	Wolfram syndrome 1 homolog (human) [Source:MGI Symbol;Acc:MGI:1328355]	protein_coding	902.174	-0.592208	0.0195148	-0.297918	0.42736	1	1	2
ENSMUSG00000039943	Plcb4	phospholipase C, beta 4 [Source:MGI Symbol;Acc:MGI:107464]	protein_coding	2364.78	-0.540384	0.00124147	-0.208962	0.429539	1	1	2
ENSMUSG00000006699	Cdc42	cell division cycle 42 [Source:MGI Symbol;Acc:MGI:106211]	protein_coding	1895.86	0.442447	0.0138771	0.213253	0.429539	1	1	2
ENSMUSG00000025809	Itgb1	integrin beta 1 (fibronectin receptor beta) [Source:MGI Symbol;Acc:MGI:96610]	protein_coding	2500.55	0.475894	0.0397453	0.264152	0.429903	1	1	2
ENSMUSG00000062151	Unc13c	unc-13 homolog C (C. elegans) [Source:MGI Symbol;Acc:MGI:2149021]	protein_coding	267.613	-0.844728	0.0363759	0.453882	0.431348	1	1	2
ENSMUSG00000021567	Nkd2	naked cuticle 2 homolog (Drosophila) [Source:MGI Symbol;Acc:MGI:1919543]	protein_coding	25.1003	-1.9454	0.0230124	-0.950527	0.431987	1	1	2
ENSMUSG00000082996	Gm6238	predicted pseudogene 6238 [Source:MGI Symbol;Acc:MGI:3648913]	processed_pseudogene	8.19993	-2.56001	0.0464647	-1.29406	0.432131	1	1	2
ENSMUSG00000062585	Cnr2	cannabinoid receptor 2 (macrophage) [Source:MGI Symbol;Acc:MGI:104650]	protein_coding	7.05408	-5.48837	0.0223144	-2.16637	0.43305	1	1	2
ENSMUSG00000041559	Fmod	fibromodulin [Source:MGI Symbol;Acc:MGI:1328364]	protein_coding	35.1594	-1.91544	0.0144538	-0.885614	0.433698	1	1	2
ENSMUSG00000029427	Zcchc8	zinc finger, CCHC domain containing 8 [Source:MGI Symbol;Acc:MGI:1917900]	protein_coding	259.261	0.615564	0.0464591	0.348308	0.433698	1	1	2
ENSMUSG00000031355	Arhgap6	Rho GTPase activating protein 6 [Source:MGI Symbol;Acc:MGI:1196332]	protein_coding	86.712	-0.891984	0.0178128	-0.427835	0.434841	1	1	2
ENSMUSG00000042406	Atf4	activating transcription factor 4 [Source:MGI Symbol;Acc:MGI:88096]	protein_coding	773.584	0.440845	0.0100454	0.203134	0.434857	1	1	2
ENSMUSG00000034324	Tmem132c	transmembrane protein 132C [Source:MGI Symbol;Acc:MGI:2443061]	protein_coding	34.3257	-2.07283	0.00184683	-0.766433	0.435231	1	1	2
ENSMUSG00000039405	Prss23	protease, serine 23 [Source:MGI Symbol;Acc:MGI:1923703]	protein_coding	61.2625	-1.17847	0.025888	-0.59469	0.435817	1	1	2
ENSMUSG00000021536	Adcy2	adenylate cyclase 2 [Source:MGI Symbol;Acc:MGI:99676]	protein_coding	34.1889	-1.81391	0.00790116	-0.772174	0.436711	1	1	2
ENSMUSG00000073427	Gm4924	predicted gene 4924 [Source:MGI Symbol;Acc:MGI:3643133]	protein_coding	143.134	-0.908171	0.0256222	-0.460115	0.440813	1	1	2
ENSMUSG00000020246	Hcfc2	host cell factor C2 [Source:MGI Symbol;Acc:MGI:1915183]	protein_coding	652.035	0.573843	0.0243761	0.292689	0.440897	1	1	2
ENSMUSG00000025239	Limd1	LIM domains containing 1 [Source:MGI Symbol;Acc:MGI:1352502]	protein_coding	234.532	-0.653186	0.0305339	-0.338794	0.441803	1	1	2
ENSMUSG00000034613	Ppm1h	protein phosphatase 1H (PP2C domain containing) [Source:MGI Symbol;Acc:MGI:2442087]	protein_coding	401.353	-0.559765	0.019414	-0.273214	0.442458	1	1	2
ENSMUSG00000026238	Ptma	prothymosin alpha [Source:MGI Symbol;Acc:MGI:97803]	protein_coding	3409.69	0.785741	0.0010482	0.295418	0.442562	1	1	2
ENSMUSG00000034401	Spata6	spermatogenesis associated 6 [Source:MGI Symbol;Acc:MGI:1915196]	protein_coding	207.436	-0.857707	0.00973116	-0.383776	0.442763	1	1	2
ENSMUSG00000028399	Ptprd	protein tyrosine phosphatase, receptor type, D [Source:MGI Symbol;Acc:MGI:97812]	protein_coding	1147.17	-0.733918	0.000531063	-0.261976	0.444039	1	1	2
ENSMUSG00000028078	Dclk2	doublecortin-like kinase 2 [Source:MGI Symbol;Acc:MGI:1918012]	protein_coding	1293.67	0.675379	0.000765046	0.248218	0.444285	1	1	2
ENSMUSG00000033031	C330027C09Rik	RIKEN cDNA C330027C09 gene [Source:MGI Symbol;Acc:MGI:2146335]	protein_coding	50.8767	1.28998	0.0113736	0.599919	0.444781	1	1	2
ENSMUSG00000020393	Kremen1	kringle containing transmembrane protein 1 [Source:MGI Symbol;Acc:MGI:1933988]	protein_coding	158.287	-0.694413	0.0184128	-0.331543	0.445744	1	1	2
ENSMUSG00000031767	Nudt7	nudix (nucleoside diphosphate linked moiety X)-type motif 7 [Source:MGI Symbol;Acc:MGI:1914778]	protein_coding	91.7365	-0.844782	0.0208582	-0.407327	0.445744	1	1	2
ENSMUSG00000024304	Cdh2	cadherin 2 [Source:MGI Symbol;Acc:MGI:88355]	protein_coding	1472.95	-0.520163	0.0218376	-0.258512	0.445811	1	1	2
ENSMUSG00000041014	Nrg3	neuregulin 3 [Source:MGI Symbol;Acc:MGI:1097165]	protein_coding	207.861	-0.967241	0.00405651	-0.394884	0.446457	1	1	2
ENSMUSG00000098557	Kctd12	potassium channel tetramerisation domain containing 12 [Source:MGI Symbol;Acc:MGI:2145823]	protein_coding	506.088	0.815996	0.0173202	0.394284	0.446733	1	1	2
ENSMUSG00000021823	Vcl	vinculin [Source:MGI Symbol;Acc:MGI:98927]	protein_coding	213.972	-0.689753	0.010931	-0.309497	0.44691	1	1	2
ENSMUSG00000096919	Gm26775	predicted gene, 26775 [Source:MGI Symbol;Acc:MGI:5477269]	lincRNA	4.64538	-3.8853	0.0388718	-1.46878	0.452566	1	1	2
ENSMUSG00000071252	2210408I21Rik	RIKEN cDNA 2210408I21 gene [Source:MGI Symbol;Acc:MGI:1919621]	protein_coding	297.361	-0.657209	0.0485499	-0.360473	0.453947	1	1	2
ENSMUSG00000030876	Mettl9	methyltransferase like 9 [Source:MGI Symbol;Acc:MGI:1914862]	protein_coding	334.226	0.515016	0.0429108	0.279109	0.454534	1	1	2
ENSMUSG00000038457	Tmem255b	transmembrane protein 255B [Source:MGI Symbol;Acc:MGI:2685533]	protein_coding	18.0236	-2.08279	0.0125978	-0.876377	0.456428	1	1	2
ENSMUSG00000034674	Tdg	thymine DNA glycosylase [Source:MGI Symbol;Acc:MGI:108247]	protein_coding	261.285	0.661256	0.024593	0.329804	0.458087	1	1	2
ENSMUSG00000019978	Epb41l2	erythrocyte membrane protein band 4.1 like 2 [Source:MGI Symbol;Acc:MGI:103009]	protein_coding	867.699	-0.45718	0.0248425	-0.226481	0.458456	1	1	2
ENSMUSG00000025077	Dclre1a	DNA cross-link repair 1A [Source:MGI Symbol;Acc:MGI:1930042]	protein_coding	200.606	0.684324	0.0154056	0.320211	0.461022	1	1	2
ENSMUSG00000006344	Ggt5	gamma-glutamyltransferase 5 [Source:MGI Symbol;Acc:MGI:1346063]	protein_coding	17.7539	-2.47764	0.00623322	-0.944548	0.461764	1	1	2
ENSMUSG00000022537	Tmem44	transmembrane protein 44 [Source:MGI Symbol;Acc:MGI:1924489]	protein_coding	67.3414	-1.14748	0.0311411	-0.573256	0.461772	1	1	2
ENSMUSG00000026622	Nek2	NIMA (never in mitosis gene a)-related expressed kinase 2 [Source:MGI Symbol;Acc:MGI:109359]	protein_coding	32.2306	1.71508	0.00613526	0.734874	0.462133	1	1	2
ENSMUSG00000034194	R3hcc1	R3H domain and coiled-coil containing 1 [Source:MGI Symbol;Acc:MGI:1919093]	protein_coding	145.552	0.658064	0.0406779	0.34993	0.462388	1	1	2
ENSMUSG00000036617	Etl4	enhancer trap locus 4 [Source:MGI Symbol;Acc:MGI:95454]	protein_coding	865.293	-0.653848	0.00179576	-0.246165	0.462707	1	1	2
ENSMUSG00000020358	Hnrnpab	heterogeneous nuclear ribonucleoprotein A/B [Source:MGI Symbol;Acc:MGI:1330294]	protein_coding	1830.65	0.52805	0.00314602	0.207988	0.467647	1	1	2
ENSMUSG00000005732	Ranbp1	RAN binding protein 1 [Source:MGI Symbol;Acc:MGI:96269]	protein_coding	321.352	0.553452	0.0173341	0.259423	0.467988	1	1	2
ENSMUSG00000079436	Kcnj13	potassium inwardly-rectifying channel, subfamily J, member 13 [Source:MGI Symbol;Acc:MGI:3781032]	protein_coding	55.0146	-1.36973	0.00400799	-0.525426	0.468049	1	1	2
ENSMUSG00000032023	Jhy	juvenile hydrocephalus [Source:MGI Symbol;Acc:MGI:1918239]	protein_coding	181.226	-1.70268	0.000638196	-0.588013	0.46826	1	1	2
ENSMUSG00000062393	Dgkk	diacylglycerol kinase kappa [Source:MGI Symbol;Acc:MGI:3580254]	protein_coding	58.8468	-3.47267	0.0089453	-1.46347	0.468671	1	1	2
ENSMUSG00000035504	Reep6	receptor accessory protein 6 [Source:MGI Symbol;Acc:MGI:1917585]	protein_coding	76.3132	-1.18605	0.0115651	-0.512831	0.468954	1	1	2
ENSMUSG00000103952	Gm37268	predicted gene, 37268 [Source:MGI Symbol;Acc:MGI:5610496]	TEC	72.6464	-1.13729	0.00376373	-0.434795	0.469468	1	1	2
ENSMUSG00000102617	Gm37842	predicted gene, 37842 [Source:MGI Symbol;Acc:MGI:5611070]	TEC	13.1389	-2.14429	0.0246255	-0.950634	0.469994	1	1	2
ENSMUSG00000049932	H2afx	H2A histone family, member X [Source:MGI Symbol;Acc:MGI:102688]	protein_coding	133.541	0.669748	0.0380242	0.348328	0.470083	1	1	2
ENSMUSG00000028673	Fuca1	fucosidase, alpha-L- 1, tissue [Source:MGI Symbol;Acc:MGI:95593]	protein_coding	326.931	-0.601516	0.0459679	-0.318459	0.470869	1	1	2
ENSMUSG00000019132	BC005537	cDNA sequence BC005537 [Source:MGI Symbol;Acc:MGI:2441726]	protein_coding	1485.01	0.437547	0.0333434	0.222424	0.471296	1	1	2
ENSMUSG00000074698	Csnk2a1	casein kinase 2, alpha 1 polypeptide [Source:MGI Symbol;Acc:MGI:88543]	protein_coding	1014.26	0.397754	0.0224034	0.191366	0.471373	1	1	2
ENSMUSG00000037003	Tns2	tensin 2 [Source:MGI Symbol;Acc:MGI:2387586]	protein_coding	339.532	-0.939773	0.000186492	-0.29935	0.471406	1	1	2
ENSMUSG00000041064	Pif1	PIF1 5'-to-3' DNA helicase [Source:MGI Symbol;Acc:MGI:2143057]	protein_coding	6.67517	3.88873	0.0131829	1.81209	0.471406	1	1	2
ENSMUSG00000033107	Rnf125	ring finger protein 125 [Source:MGI Symbol;Acc:MGI:1914914]	protein_coding	5.35359	-4.0977	0.0270592	-1.39866	0.47143	1	1	2
ENSMUSG00000028800	Hdac1	histone deacetylase 1 [Source:MGI Symbol;Acc:MGI:108086]	protein_coding	960.852	0.453138	0.025888	0.221853	0.471943	1	1	2
ENSMUSG00000022674	Ube2v2	ubiquitin-conjugating enzyme E2 variant 2 [Source:MGI Symbol;Acc:MGI:1917870]	protein_coding	403.066	0.527202	0.0090647	0.226409	0.473813	1	1	2
ENSMUSG00000011171	Vipr2	vasoactive intestinal peptide receptor 2 [Source:MGI Symbol;Acc:MGI:107166]	protein_coding	34.6936	-3.49897	9.8e-07	-0.748533	0.4744	1	1	2
ENSMUSG00000031604	Msmo1	methylsterol monoxygenase 1 [Source:MGI Symbol;Acc:MGI:1913484]	protein_coding	305.263	1.07096	4.39e-06	0.293427	0.4744	1	1	2
ENSMUSG00000021273	Fdft1	farnesyl diphosphate farnesyl transferase 1 [Source:MGI Symbol;Acc:MGI:102706]	protein_coding	859.417	0.613065	0.00386659	0.242302	0.4744	1	1	2
ENSMUSG00000037605	Adgrl3	adhesion G protein-coupled receptor L3 [Source:MGI Symbol;Acc:MGI:2441950]	protein_coding	1023.93	-0.622647	0.00800958	-0.262121	0.4744	1	1	2
ENSMUSG00000109097	Gm44536	predicted gene 44536 [Source:MGI Symbol;Acc:MGI:5753112]	lincRNA	11.2449	-3.02865	0.0233748	-1.29691	0.4744	1	1	2
ENSMUSG00000021186	Fbln5	fibulin 5 [Source:MGI Symbol;Acc:MGI:1346091]	protein_coding	48.2841	-1.79317	0.00645389	-0.713179	0.47467	1	1	2
ENSMUSG00000038943	Prc1	protein regulator of cytokinesis 1 [Source:MGI Symbol;Acc:MGI:1858961]	protein_coding	130.367	1.21935	0.00540456	0.498173	0.475278	1	1	2
ENSMUSG00000039179	Tekt5	tektin 5 [Source:MGI Symbol;Acc:MGI:1917676]	protein_coding	14.2996	2.06244	0.0174292	0.973913	0.475298	1	1	2
ENSMUSG00000110308	Gm45516	predicted gene 45516 [Source:MGI Symbol;Acc:MGI:5791352]	TEC	8.08519	-3.72227	0.0214461	-1.44406	0.477791	1	1	2
ENSMUSG00000033420	Antxr1	anthrax toxin receptor 1 [Source:MGI Symbol;Acc:MGI:1916788]	protein_coding	739.7	-1.43173	4.14e-05	-0.421406	0.478822	1	1	2
ENSMUSG00000106220	Gm43288	predicted gene 43288 [Source:MGI Symbol;Acc:MGI:5663425]	TEC	17.2263	-2.22155	0.00281623	-0.740324	0.478822	1	1	2
ENSMUSG00000062797	Hikeshi	heat shock protein nuclear import factor [Source:MGI Symbol;Acc:MGI:96738]	protein_coding	785.99	0.556819	0.000638196	0.191591	0.479567	1	1	2
ENSMUSG00000026674	Ddr2	discoidin domain receptor family, member 2 [Source:MGI Symbol;Acc:MGI:1345277]	protein_coding	230.491	-0.708098	0.0248733	-0.335758	0.480348	1	1	2
ENSMUSG00000066129	Kndc1	kinase non-catalytic C-lobe domain (KIND) containing 1 [Source:MGI Symbol;Acc:MGI:1923734]	protein_coding	132.522	-0.952761	0.0193749	-0.43436	0.480958	1	1	2
ENSMUSG00000061477	Rps7	ribosomal protein S7 [Source:MGI Symbol;Acc:MGI:1333818]	protein_coding	1039.13	0.605138	0.0455119	0.316718	0.480958	1	1	2
ENSMUSG00000027784	Ppm1l	protein phosphatase 1 (formerly 2C)-like [Source:MGI Symbol;Acc:MGI:2139740]	protein_coding	1644.55	-0.420793	0.00450218	-0.166003	0.480965	1	1	2
ENSMUSG00000040703	Cyp2s1	cytochrome P450, family 2, subfamily s, polypeptide 1 [Source:MGI Symbol;Acc:MGI:1921384]	protein_coding	204.774	-0.589089	0.0358989	0.287782	0.481997	1	1	2
ENSMUSG00000031714	Gab1	growth factor receptor bound protein 2-associated protein 1 [Source:MGI Symbol;Acc:MGI:108088]	protein_coding	1001.39	-0.535284	0.0355882	-0.268375	0.482309	1	1	2
ENSMUSG00000023990	Tfeb	transcription factor EB [Source:MGI Symbol;Acc:MGI:103270]	protein_coding	47.0804	-1.08817	0.0345733	-0.525195	0.483685	1	1	2
ENSMUSG00000022704	Qtrtd1	queuine tRNA-ribosyltransferase domain containing 1 [Source:MGI Symbol;Acc:MGI:1922194]	protein_coding	218.105	0.544749	0.036237	0.273371	0.485946	1	1	2
ENSMUSG00000097281	Gm26685	predicted gene, 26685 [Source:MGI Symbol;Acc:MGI:5477179]	lincRNA	5.96509	-3.65851	0.039508	-1.48676	0.485946	1	1	2
ENSMUSG00000094786	Gm14403	predicted gene 14403 [Source:MGI Symbol;Acc:MGI:3649813]	protein_coding	93.6207	-1.05478	0.018579	-0.471636	0.486409	1	1	2
ENSMUSG00000034120	Srsf2	serine/arginine-rich splicing factor 2 [Source:MGI Symbol;Acc:MGI:98284]	protein_coding	2384.55	0.51156	0.0462519	0.266103	0.486409	1	1	2
ENSMUSG00000037805	Rpl10a	ribosomal protein L10A [Source:MGI Symbol;Acc:MGI:1343877]	protein_coding	977.629	0.601978	0.00177793	0.219144	0.48684	1	1	2
ENSMUSG00000036461	Elf1	E74-like factor 1 [Source:MGI Symbol;Acc:MGI:107180]	protein_coding	292.824	-0.499525	0.0365724	-0.246721	0.487309	1	1	2
ENSMUSG00000032011	Thy1	thymus cell antigen 1, theta [Source:MGI Symbol;Acc:MGI:98747]	protein_coding	203.067	0.903206	0.0386131	0.455361	0.48886	1	1	2
ENSMUSG00000043639	Rbm20	RNA binding motif protein 20 [Source:MGI Symbol;Acc:MGI:1920963]	protein_coding	450.18	0.720598	0.0421327	0.368044	0.48886	1	1	2
ENSMUSG00000020423	Btg2	B cell translocation gene 2, anti-proliferative [Source:MGI Symbol;Acc:MGI:108384]	protein_coding	745.951	0.567972	0.0216175	0.263815	0.489373	1	1	2
ENSMUSG00000024165	Hn1l	hematological and neurological expressed 1-like [Source:MGI Symbol;Acc:MGI:1196260]	protein_coding	417.831	0.756673	0.000271252	0.243589	0.489559	1	1	2
ENSMUSG00000029231	Pdgfra	platelet derived growth factor receptor, alpha polypeptide [Source:MGI Symbol;Acc:MGI:97530]	protein_coding	166.017	-1.38209	0.00260572	-0.50651	0.489559	1	1	2
ENSMUSG00000102748	Pcdhgb2	protocadherin gamma subfamily B, 2 [Source:MGI Symbol;Acc:MGI:1935170]	protein_coding	187.519	-0.779586	0.0142946	-0.337069	0.490029	1	1	2
ENSMUSG00000043463	Rab9b	RAB9B, member RAS oncogene family [Source:MGI Symbol;Acc:MGI:2442454]	protein_coding	291.78	-0.62615	0.00937889	-0.25781	0.491944	1	1	2
ENSMUSG00000029108	Pcdh7	protocadherin 7 [Source:MGI Symbol;Acc:MGI:1860487]	protein_coding	290.898	-1.17994	0.000205093	-0.365112	0.492424	1	1	2
ENSMUSG00000026787	Gad2	glutamic acid decarboxylase 2 [Source:MGI Symbol;Acc:MGI:95634]	protein_coding	2456.99	1.05491	0.0258576	-0.499795	0.492605	1	1	2
ENSMUSG00000089941	Gm16168	predicted gene 16168 [Source:MGI Symbol;Acc:MGI:3802010]	antisense	6.10471	-6.17849	0.00309327	-1.65671	0.493737	1	1	2
ENSMUSG00000026971	Itgb6	integrin beta 6 [Source:MGI Symbol;Acc:MGI:96615]	protein_coding	56.1793	-1.41441	0.00821765	-0.560189	0.493737	1	1	2
ENSMUSG00000064367	mt-Nd5	mitochondrially encoded NADH dehydrogenase 5 [Source:MGI Symbol;Acc:MGI:102496]	protein_coding	56212.9	-0.703186	0.0370504	-0.348886	0.493795	1	1	2
ENSMUSG00000021061	Sptb	spectrin beta, erythrocytic [Source:MGI Symbol;Acc:MGI:98387]	protein_coding	238.165	-0.694084	0.00592521	-0.270876	0.493902	1	1	2
ENSMUSG00000073131	Vma21	VMA21 vacuolar H+-ATPase homolog (S. cerevisiae) [Source:MGI Symbol;Acc:MGI:1914298]	protein_coding	292.973	0.519181	0.0446246	0.264717	0.494252	1	1	2
ENSMUSG00000037994	Slc9b2	solute carrier family 9, subfamily B (NHA2, cation proton antiporter 2), member 2 [Source:MGI Symbol;Acc:MGI:2140077]	protein_coding	47.4257	-1.46038	0.00857221	-0.575822	0.494361	1	1	2
ENSMUSG00000021196	Pfkp	phosphofructokinase, platelet [Source:MGI Symbol;Acc:MGI:1891833]	protein_coding	783.277	0.606266	0.00144856	0.214392	0.495018	1	1	2
ENSMUSG00000034333	Zbed4	zinc finger, BED type containing 4 [Source:MGI Symbol;Acc:MGI:2682302]	protein_coding	308.057	0.43882	0.0445085	0.222901	0.495051	1	1	2
ENSMUSG00000050174	Nudt6	nudix (nucleoside diphosphate linked moiety X)-type motif 6 [Source:MGI Symbol;Acc:MGI:2387618]	protein_coding	25.7452	1.43273	0.0157019	0.642842	0.49513	1	1	2
ENSMUSG00000026955	Sapcd2	suppressor APC domain containing 2 [Source:MGI Symbol;Acc:MGI:1919330]	protein_coding	5.17369	4.55201	0.0080992	1.95915	0.495601	1	1	2
ENSMUSG00000037278	Tmem97	transmembrane protein 97 [Source:MGI Symbol;Acc:MGI:1916321]	protein_coding	64.7965	0.94823	0.0222358	0.439291	0.496268	1	1	2
ENSMUSG00000041712	Ubr7	ubiquitin protein ligase E3 component n-recognin 7 (putative) [Source:MGI Symbol;Acc:MGI:1913872]	protein_coding	322.513	0.490868	0.0214461	0.22447	0.496539	1	1	2
ENSMUSG00000060675	Pla2g16	phospholipase A2, group XVI [Source:MGI Symbol;Acc:MGI:2179715]	protein_coding	252.383	-0.90133	0.000620531	-0.292594	0.49864	1	1	2
ENSMUSG00000039552	Rsph4a	radial spoke head 4 homolog A (Chlamydomonas) [Source:MGI Symbol;Acc:MGI:3027894]	protein_coding	43.437	-1.29958	0.0289376	-0.594106	0.499205	1	1	2
ENSMUSG00000005846	Rsl1d1	ribosomal L1 domain containing 1 [Source:MGI Symbol;Acc:MGI:1913659]	protein_coding	1053.72	0.492735	0.0303416	0.234798	0.499231	1	1	2
ENSMUSG00000044201	Cdc25c	cell division cycle 25C [Source:MGI Symbol;Acc:MGI:88350]	protein_coding	10.4652	4.69623	0.000180824	1.53827	0.499619	1	1	2
ENSMUSG00000095406	Gm18025	predicted gene, 18025 [Source:MGI Symbol;Acc:MGI:5010210]	protein_coding	4.3616	-5.7053	0.00817543	-1.69154	0.504267	1	1	2
ENSMUSG00000021967	Mrpl57	mitochondrial ribosomal protein L57 [Source:MGI Symbol;Acc:MGI:1915090]	protein_coding	286.564	0.717839	0.00814673	0.289496	0.504324	1	1	2
ENSMUSG00000020612	Prkar1a	protein kinase, cAMP dependent regulatory, type I, alpha [Source:MGI Symbol;Acc:MGI:104878]	protein_coding	8908.29	0.521301	0.00911358	0.211999	0.504382	1	1	2
ENSMUSG00000034998	Foxn2	forkhead box N2 [Source:MGI Symbol;Acc:MGI:1347478]	protein_coding	291.528	0.724759	0.000868317	0.243959	0.504416	1	1	2
ENSMUSG00000103277	Gm37916	predicted gene, 37916 [Source:MGI Symbol;Acc:MGI:5611144]	TEC	7.54071	-5.44345	0.00410074	-1.25369	0.506786	1	1	2
ENSMUSG00000027523	Gnas	GNAS (guanine nucleotide binding protein, alpha stimulating) complex locus [Source:MGI Symbol;Acc:MGI:95777]	protein_coding	33906.1	0.918512	0.04991	0.465666	0.506786	1	1	2
ENSMUSG00000082051	Gm16072	predicted gene 16072 [Source:MGI Symbol;Acc:MGI:3801776]	processed_pseudogene	20.9722	-1.81385	0.0216539	-0.761188	0.507083	1	1	2
ENSMUSG00000038910	Plcl2	phospholipase C-like 2 [Source:MGI Symbol;Acc:MGI:1352756]	protein_coding	346.824	0.412992	0.0476416	0.207491	0.507083	1	1	2
ENSMUSG00000037685	Atp8a1	ATPase, aminophospholipid transporter (APLT), class I, type 8A, member 1 [Source:MGI Symbol;Acc:MGI:1330848]	protein_coding	2330.3	-0.478036	0.00199857	-0.167784	0.509751	1	1	2
ENSMUSG00000035629	Rubcn	RUN domain and cysteine-rich domain containing, Beclin 1-interacting protein [Source:MGI Symbol;Acc:MGI:1915160]	protein_coding	365.646	-0.426489	0.0414634	-0.206405	0.510523	1	1	2
ENSMUSG00000025151	Maged1	melanoma antigen, family D, 1 [Source:MGI Symbol;Acc:MGI:1930187]	protein_coding	12601.2	0.328483	0.0388151	0.159035	0.511196	1	1	2
ENSMUSG00000046324	Ermp1	endoplasmic reticulum metallopeptidase 1 [Source:MGI Symbol;Acc:MGI:106250]	protein_coding	659.875	-0.481502	0.0156401	-0.203116	0.514059	1	1	2
ENSMUSG00000054006	D630008O14Rik	RIKEN cDNA D630008O14 gene [Source:MGI Symbol;Acc:MGI:3698880]	antisense	10.2896	-3.02395	0.0299602	-1.24155	0.51438	1	1	2
ENSMUSG00000015243	Abca1	ATP-binding cassette, sub-family A (ABC1), member 1 [Source:MGI Symbol;Acc:MGI:99607]	protein_coding	499.461	-0.991717	1.83e-05	-0.261716	0.515414	1	1	2
ENSMUSG00000001946	Esam	endothelial cell-specific adhesion molecule [Source:MGI Symbol;Acc:MGI:1916774]	protein_coding	24.2785	-1.68218	0.0468814	-0.794342	0.516349	1	1	2
ENSMUSG00000029776	Hibadh	3-hydroxyisobutyrate dehydrogenase [Source:MGI Symbol;Acc:MGI:1889802]	protein_coding	719.568	-0.484236	0.0205035	-0.210902	0.516464	1	1	2
ENSMUSG00000049252	Lrp1b	low density lipoprotein-related protein 1B (deleted in tumors) [Source:MGI Symbol;Acc:MGI:2151136]	protein_coding	856.153	-1.37196	3.51e-07	-0.313321	0.519199	1	1	2
ENSMUSG00000019987	Arg1	arginase, liver [Source:MGI Symbol;Acc:MGI:88070]	protein_coding	98.4755	0.861037	0.0184836	0.372934	0.519615	1	1	2
ENSMUSG00000026510	Trp53bp2	transformation related protein 53 binding protein 2 [Source:MGI Symbol;Acc:MGI:2138319]	protein_coding	801.744	-0.410256	0.0388718	-0.194175	0.520172	1	1	2
ENSMUSG00000021068	Nin	ninein [Source:MGI Symbol;Acc:MGI:105108]	protein_coding	339.245	-0.496562	0.0254272	-0.219556	0.52131	1	1	2
ENSMUSG00000029864	Gstk1	glutathione S-transferase kappa 1 [Source:MGI Symbol;Acc:MGI:1923513]	protein_coding	151.083	-0.667496	0.0305183	-0.299853	0.523428	1	1	2
ENSMUSG00000032327	Stra6	stimulated by retinoic acid gene 6 [Source:MGI Symbol;Acc:MGI:107742]	protein_coding	66.5956	-1.81437	0.000419769	-0.533834	0.52582	1	1	2
ENSMUSG00000032839	Trpc1	transient receptor potential cation channel, subfamily C, member 1 [Source:MGI Symbol;Acc:MGI:109528]	protein_coding	303.403	-0.554032	0.0102623	-0.21654	0.52582	1	1	2
ENSMUSG00000096990	Gm26790	predicted gene, 26790 [Source:MGI Symbol;Acc:MGI:5477284]	lincRNA	59.7816	1.25116	0.00329374	0.453066	0.525919	1	1	2
ENSMUSG00000025290	Rps24	ribosomal protein S24 [Source:MGI Symbol;Acc:MGI:98147]	protein_coding	3104.66	0.457629	0.0185065	0.194943	0.526441	1	1	2
ENSMUSG00000106218	Gm43713	predicted gene 43713 [Source:MGI Symbol;Acc:MGI:5663850]	antisense	42.7943	-1.45745	0.0154925	-0.581734	0.526611	1	1	2
ENSMUSG00000026547	Tagln2	transgelin 2 [Source:MGI Symbol;Acc:MGI:1312985]	protein_coding	197.129	0.651666	0.0180952	-0.280526	0.52823	1	1	2
ENSMUSG00000027330	Cdc25b	cell division cycle 25B [Source:MGI Symbol;Acc:MGI:99701]	protein_coding	470.468	0.78351	0.0174916	0.330443	0.528327	1	1	2
ENSMUSG00000044749	Abca6	ATP-binding cassette, sub-family A (ABC1), member 6 [Source:MGI Symbol;Acc:MGI:1923434]	protein_coding	11.6836	-2.65089	0.0142546	-0.94566	0.52934	1	1	2
ENSMUSG00000022682	Rrn3	RRN3 RNA polymerase I transcription factor homolog (yeast) [Source:MGI Symbol;Acc:MGI:1925255]	protein_coding	497.012	0.459923	0.0101969	0.180487	0.531665	1	1	2
ENSMUSG00000034903	Cobll1	Cobl-like 1 [Source:MGI Symbol;Acc:MGI:2442894]	protein_coding	264.476	-0.51809	0.0462853	-0.243447	0.535356	1	1	2
ENSMUSG00000032279	Idh3a	isocitrate dehydrogenase 3 (NAD+) alpha [Source:MGI Symbol;Acc:MGI:1915084]	protein_coding	292.663	0.70428	0.0138128	0.284544	0.535715	1	1	2
ENSMUSG00000026276	37500	septin 2 [Source:MGI Symbol;Acc:MGI:97298]	protein_coding	1524.74	0.566044	0.00405651	0.201294	0.536736	1	1	2
ENSMUSG00000081564	Gm13717	predicted gene 13717 [Source:MGI Symbol;Acc:MGI:3650430]	processed_pseudogene	5.7338	-5.10113	0.0270058	-1.66853	0.537732	1	1	2
ENSMUSG00000073424	Cyp4f15	cytochrome P450, family 4, subfamily f, polypeptide 15 [Source:MGI Symbol;Acc:MGI:2146921]	protein_coding	9.20561	-2.93675	0.0294427	-1.12933	0.538592	1	1	2
ENSMUSG00000020052	Ascl1	achaete-scute family bHLH transcription factor 1 [Source:MGI Symbol;Acc:MGI:96919]	protein_coding	4812.4	0.536835	0.0129751	0.212711	0.542055	1	1	2
ENSMUSG00000056201	Cfl1	cofilin 1, non-muscle [Source:MGI Symbol;Acc:MGI:101757]	protein_coding	1662.69	0.626581	0.0153004	0.253189	0.542499	1	1	2
ENSMUSG00000020185	E2f7	E2F transcription factor 7 [Source:MGI Symbol;Acc:MGI:1289147]	protein_coding	21.3893	2.25836	0.0341531	1.02765	0.543112	1	1	2
ENSMUSG00000037466	4930427A07Rik	RIKEN cDNA 4930427A07 gene [Source:MGI Symbol;Acc:MGI:2144738]	protein_coding	118.467	1.2141	0.0121677	0.478979	0.543353	1	1	2
ENSMUSG00000026039	Sgol2a	shugoshin-like 2a (S. pombe) [Source:MGI Symbol;Acc:MGI:1098767]	protein_coding	35.6913	1.76486	0.00215288	0.600365	0.54512	1	1	2
ENSMUSG00000073879	Gm5859	predicted pseudogene 5859 [Source:MGI Symbol;Acc:MGI:3704096]	unprocessed_pseudogene	19.9602	-2.59403	0.0148829	-0.964163	0.545918	1	1	2
ENSMUSG00000047643	Gm5454	predicted gene 5454 [Source:MGI Symbol;Acc:MGI:3648286]	processed_pseudogene	36.7509	1.38591	0.0220191	0.588859	0.549007	1	1	2
ENSMUSG00000069972	Rps13-ps2	ribosomal protein S13, pseudogene 2 [Source:MGI Symbol;Acc:MGI:3704295]	processed_pseudogene	665.517	0.639818	0.0231313	0.270306	0.549204	1	1	2
ENSMUSG00000045573	Penk	preproenkephalin [Source:MGI Symbol;Acc:MGI:104629]	protein_coding	20.3307	-2.45956	0.0340213	-1.03518	0.549872	1	1	2
ENSMUSG00000028071	Sh2d2a	SH2 domain containing 2A [Source:MGI Symbol;Acc:MGI:1351596]	protein_coding	81.3227	1.95281	3.84e-05	0.518212	0.550022	1	1	2
ENSMUSG00000057666	Gapdh	glyceraldehyde-3-phosphate dehydrogenase [Source:MGI Symbol;Acc:MGI:95640]	protein_coding	1664.85	0.600774	0.0141303	0.237441	0.550022	1	1	2
ENSMUSG00000074781	Ube2n	ubiquitin-conjugating enzyme E2N [Source:MGI Symbol;Acc:MGI:1934835]	protein_coding	501.116	0.476326	0.0177122	0.193645	0.550022	1	1	2
ENSMUSG00000032966	Fkbp1a	FK506 binding protein 1a [Source:MGI Symbol;Acc:MGI:95541]	protein_coding	1700.62	0.381517	0.0270058	0.163943	0.550449	1	1	2
ENSMUSG00000048070	Pirt	phosphoinositide-interacting regulator of transient receptor potential channels [Source:MGI Symbol;Acc:MGI:2443635]	protein_coding	215.44	-0.692878	0.0303284	-0.298172	0.550786	1	1	2
ENSMUSG00000037031	Tspan15	tetraspanin 15 [Source:MGI Symbol;Acc:MGI:1917673]	protein_coding	147.81	0.629588	0.0312255	0.27656	0.551198	1	1	2
ENSMUSG00000020812	1810032O08Rik	RIKEN cDNA 1810032O08 gene [Source:MGI Symbol;Acc:MGI:1913543]	protein_coding	55.1542	0.920055	0.0405553	0.421922	0.551198	1	1	2
ENSMUSG00000039809	Gabbr2	gamma-aminobutyric acid (GABA) B receptor, 2 [Source:MGI Symbol;Acc:MGI:2386030]	protein_coding	103.729	0.884704	0.0199045	0.365704	0.552085	1	1	2
ENSMUSG00000037419	Endod1	endonuclease domain containing 1 [Source:MGI Symbol;Acc:MGI:1919196]	protein_coding	289.302	-0.478637	0.035756	-0.209197	0.55448	1	1	2
ENSMUSG00000027455	Nsfl1c	NSFL1 (p97) cofactor (p47) [Source:MGI Symbol;Acc:MGI:3042273]	protein_coding	847.915	0.328206	0.041343	0.148156	0.557482	1	1	2
ENSMUSG00000022048	Dpysl2	dihydropyrimidinase-like 2 [Source:MGI Symbol;Acc:MGI:1349763]	protein_coding	2025	0.409198	0.00975008	0.152717	0.559626	1	1	2
ENSMUSG00000033585	Ndn	necdin [Source:MGI Symbol;Acc:MGI:97290]	protein_coding	930.528	0.500809	0.0150207	0.195765	0.561187	1	1	2
ENSMUSG00000042111	Ccdc115	coiled-coil domain containing 115 [Source:MGI Symbol;Acc:MGI:1916918]	protein_coding	297.578	0.519952	0.0173165	0.206185	0.562808	1	1	2
ENSMUSG00000036528	Ppfibp2	PTPRF interacting protein, binding protein 2 (liprin beta 2) [Source:MGI Symbol;Acc:MGI:894649]	protein_coding	31.1515	-1.71124	0.0310937	-0.702515	0.562808	1	1	2
ENSMUSG00000004099	Dnmt1	DNA methyltransferase (cytosine-5) 1 [Source:MGI Symbol;Acc:MGI:94912]	protein_coding	871.451	0.487449	0.0207349	0.196957	0.564396	1	1	2
ENSMUSG00000024726	Carnmt1	carnosine N-methyltransferase 1 [Source:MGI Symbol;Acc:MGI:1914633]	protein_coding	74.8267	1.09351	0.0118785	0.415863	0.565061	1	1	2
ENSMUSG00000019846	Lama4	laminin, alpha 4 [Source:MGI Symbol;Acc:MGI:109321]	protein_coding	137.149	-0.901834	0.0325993	-0.380623	0.565899	1	1	2
ENSMUSG00000018322	Tomm34	translocase of outer mitochondrial membrane 34 [Source:MGI Symbol;Acc:MGI:1914395]	protein_coding	763.451	0.373063	0.0369476	0.162156	0.567293	1	1	2
ENSMUSG00000062933	Gm10123	predicted pseudogene 10123 [Source:MGI Symbol;Acc:MGI:3704342]	processed_pseudogene	879.945	0.626847	0.00676254	0.220685	0.570073	1	1	2
ENSMUSG00000050730	Arhgap42	Rho GTPase activating protein 42 [Source:MGI Symbol;Acc:MGI:1918794]	protein_coding	154.247	-0.9834	0.0240445	-0.395156	0.570508	1	1	2
ENSMUSG00000041057	Wdr43	WD repeat domain 43 [Source:MGI Symbol;Acc:MGI:1919765]	protein_coding	475.4	0.466907	0.0388718	0.202806	0.573597	1	1	2
ENSMUSG00000046886	Zfp474	zinc finger protein 474 [Source:MGI Symbol;Acc:MGI:1914008]	protein_coding	144.631	-0.823584	0.0240608	-0.32807	0.573977	1	1	2
ENSMUSG00000082599	Gm13141	predicted gene 13141 [Source:MGI Symbol;Acc:MGI:3651744]	processed_pseudogene	19.5067	-1.61183	0.026256	-0.609016	0.57785	1	1	2
ENSMUSG00000041220	Elovl6	ELOVL family member 6, elongation of long chain fatty acids (yeast) [Source:MGI Symbol;Acc:MGI:2156528]	protein_coding	377.772	0.811258	0.00613526	0.279571	0.579305	1	1	2
ENSMUSG00000026377	Nifk	nucleolar protein interacting with the FHA domain of MKI67 [Source:MGI Symbol;Acc:MGI:1915199]	protein_coding	247.53	0.942934	0.0139519	0.354382	0.579456	1	1	2
ENSMUSG00000089942	Pira2	paired-Ig-like receptor A2 [Source:MGI Symbol;Acc:MGI:1195970]	protein_coding	8.62345	-5.6443	0.00893762	-1.41816	0.579733	1	1	2
ENSMUSG00000056973	Ces1d	carboxylesterase 1D [Source:MGI Symbol;Acc:MGI:2148202]	protein_coding	223.535	-1.18003	0.00634685	-0.400226	0.580945	1	1	2
ENSMUSG00000041633	Kctd12b	potassium channel tetramerisation domain containing 12b [Source:MGI Symbol;Acc:MGI:2444667]	protein_coding	238.865	0.774725	0.00408919	0.256104	0.582404	1	1	2
ENSMUSG00000051431	Gpr87	G protein-coupled receptor 87 [Source:MGI Symbol;Acc:MGI:1934133]	protein_coding	10.8224	-2.34096	0.0342223	-0.873923	0.582498	1	1	2
ENSMUSG00000020952	Scfd1	Sec1 family domain containing 1 [Source:MGI Symbol;Acc:MGI:1924233]	protein_coding	758.944	0.62034	0.0080992	0.216716	0.586031	1	1	2
ENSMUSG00000026586	Prrx1	paired related homeobox 1 [Source:MGI Symbol;Acc:MGI:97712]	protein_coding	799.347	0.657418	0.000997623	0.193167	0.586783	1	1	2
ENSMUSG00000025393	Atp5b	ATP synthase, H+ transporting mitochondrial F1 complex, beta subunit [Source:MGI Symbol;Acc:MGI:107801]	protein_coding	8259.44	0.412264	0.00303522	0.131076	0.587696	1	1	2
ENSMUSG00000001768	Rin2	Ras and Rab interactor 2 [Source:MGI Symbol;Acc:MGI:1921280]	protein_coding	306.993	-0.880233	0.016859	-0.330162	0.587696	1	1	2
ENSMUSG00000005125	Ndrg1	N-myc downstream regulated gene 1 [Source:MGI Symbol;Acc:MGI:1341799]	protein_coding	170.722	-0.906851	0.00811615	-0.3092	0.58857	1	1	2
ENSMUSG00000027808	Serp1	stress-associated endoplasmic reticulum protein 1 [Source:MGI Symbol;Acc:MGI:92638]	protein_coding	1421.86	0.57444	0.0354359	0.239728	0.589153	1	1	2
ENSMUSG00000024421	Lama3	laminin, alpha 3 [Source:MGI Symbol;Acc:MGI:99909]	protein_coding	404.356	-0.981995	0.00153345	-0.292677	0.589251	1	1	2
ENSMUSG00000027009	Itga4	integrin alpha 4 [Source:MGI Symbol;Acc:MGI:96603]	protein_coding	192.409	-0.898648	0.0271674	-0.355988	0.591251	1	1	2
ENSMUSG00000061013	Mkx	mohawk homeobox [Source:MGI Symbol;Acc:MGI:2687286]	protein_coding	978.235	0.433032	0.0386351	0.182183	0.591251	1	1	2
ENSMUSG00000052563	D930048N14Rik	RIKEN cDNA D930048N14 gene [Source:MGI Symbol;Acc:MGI:2144709]	protein_coding	36.6231	-1.26005	0.0142647	-0.435042	0.593846	1	1	2
ENSMUSG00000016319	Slc25a5	solute carrier family 25 (mitochondrial carrier, adenine nucleotide translocator), member 5 [Source:MGI Symbol;Acc:MGI:1353496]	protein_coding	832.351	0.588006	0.0264589	0.233891	0.594001	1	1	2
ENSMUSG00000023456	Tpi1	triosephosphate isomerase 1 [Source:MGI Symbol;Acc:MGI:98797]	protein_coding	706.807	0.586782	0.00239991	0.181085	0.594696	1	1	2
ENSMUSG00000022206	Npr3	natriuretic peptide receptor 3 [Source:MGI Symbol;Acc:MGI:97373]	protein_coding	39.669	-1.78524	0.00528567	-0.554809	0.596276	1	1	2
ENSMUSG00000068748	Ptprz1	protein tyrosine phosphatase, receptor type Z, polypeptide 1 [Source:MGI Symbol;Acc:MGI:97816]	protein_coding	428.171	-1.20167	0.000227525	-0.312429	0.596691	1	1	2
ENSMUSG00000044033	Ccdc141	coiled-coil domain containing 141 [Source:MGI Symbol;Acc:MGI:1919735]	protein_coding	545.515	0.675026	0.00828376	0.231964	0.596691	1	1	2
ENSMUSG00000104406	Gm38014	predicted gene, 38014 [Source:MGI Symbol;Acc:MGI:5611242]	TEC	43.8608	-1.35425	0.0226605	-0.502365	0.597471	1	1	2
ENSMUSG00000022758	P2rx6	purinergic receptor P2X, ligand-gated ion channel, 6 [Source:MGI Symbol;Acc:MGI:1337113]	protein_coding	68.3421	-1.17687	0.00414497	-0.36089	0.597602	1	1	2
ENSMUSG00000028608	0610037L13Rik	RIKEN cDNA 0610037L13 gene [Source:MGI Symbol;Acc:MGI:1921348]	protein_coding	813.886	0.440869	0.0293322	0.175327	0.600393	1	1	2
ENSMUSG00000066705	Fxyd6	FXYD domain-containing ion transport regulator 6 [Source:MGI Symbol;Acc:MGI:1890226]	protein_coding	522.606	0.651955	0.0489686	0.279412	0.600928	1	1	2
ENSMUSG00000023348	Trip6	thyroid hormone receptor interactor 6 [Source:MGI Symbol;Acc:MGI:1343458]	protein_coding	47.9452	-1.17854	0.0316295	-0.454138	0.602564	1	1	2
ENSMUSG00000006546	Cryba2	crystallin, beta A2 [Source:MGI Symbol;Acc:MGI:104336]	protein_coding	370.298	0.724054	0.0209559	0.273392	0.604276	1	1	2
ENSMUSG00000071265	1700086L19Rik	RIKEN cDNA 1700086L19 gene [Source:MGI Symbol;Acc:MGI:1921534]	transcribed_unitary_pseudogene	238.105	-0.720721	0.00261935	0.211127	0.60557	1	1	2
ENSMUSG00000093930	Hmgcs1	3-hydroxy-3-methylglutaryl-Coenzyme A synthase 1 [Source:MGI Symbol;Acc:MGI:107592]	protein_coding	423.021	0.940886	1.35e-05	0.21311	0.605837	1	1	2
ENSMUSG00000004558	Ndrg2	N-myc downstream regulated gene 2 [Source:MGI Symbol;Acc:MGI:1352498]	protein_coding	1532.14	-0.671985	0.00723621	-0.221969	0.607056	1	1	2
ENSMUSG00000041912	Tdrkh	tudor and KH domain containing protein [Source:MGI Symbol;Acc:MGI:1919884]	protein_coding	738.958	0.558851	0.00326308	0.171993	0.608518	1	1	2
ENSMUSG00000026970	Rbms1	RNA binding motif, single stranded interacting protein 1 [Source:MGI Symbol;Acc:MGI:1861774]	protein_coding	374.034	-0.599747	0.00814566	-0.196959	0.610945	1	1	2
ENSMUSG00000040562	Gstm2	glutathione S-transferase, mu 2 [Source:MGI Symbol;Acc:MGI:95861]	protein_coding	123.433	-0.99554	0.0195148	-0.358989	0.612409	1	1	2
ENSMUSG00000022899	Slc15a2	solute carrier family 15 (H+/peptide transporter), member 2 [Source:MGI Symbol;Acc:MGI:1890457]	protein_coding	243.223	-0.952511	0.00260486	-0.28016	0.612718	1	1	2
ENSMUSG00000053719	Klk1b26	kallikrein 1-related petidase b26 [Source:MGI Symbol;Acc:MGI:891981]	protein_coding	98.4401	0.954331	0.0488257	0.401145	0.613303	1	1	2
ENSMUSG00000023328	Ache	acetylcholinesterase [Source:MGI Symbol;Acc:MGI:87876]	protein_coding	269.715	-0.712687	0.0306066	-0.27499	0.613774	1	1	2
ENSMUSG00000001525	Tubb5	tubulin, beta 5 class I [Source:MGI Symbol;Acc:MGI:107812]	protein_coding	1348.55	0.480916	0.0325993	0.188676	0.616135	1	1	2
ENSMUSG00000061740	Cyp2d22	cytochrome P450, family 2, subfamily d, polypeptide 22 [Source:MGI Symbol;Acc:MGI:1929474]	protein_coding	175.115	-0.791235	0.0303375	-0.302258	0.617277	1	1	2
ENSMUSG00000026721	Rabgap1l	RAB GTPase activating protein 1-like [Source:MGI Symbol;Acc:MGI:1352507]	protein_coding	978.181	-0.425891	0.0350333	-0.167491	0.617602	1	1	2
ENSMUSG00000103317	Gm38359	predicted gene, 38359 [Source:MGI Symbol;Acc:MGI:5611587]	TEC	17.821	-1.78563	0.0330601	-0.645707	0.619644	1	1	2
ENSMUSG00000032423	Syncrip	synaptotagmin binding, cytoplasmic RNA interacting protein [Source:MGI Symbol;Acc:MGI:1891690]	protein_coding	1123.38	0.455689	0.0311411	0.175996	0.62197	1	1	2
ENSMUSG00000053192	Mllt11	myeloid/lymphoid or mixed-lineage leukemia; translocated to, 11 [Source:MGI Symbol;Acc:MGI:1929671]	protein_coding	517.156	0.626085	0.0257834	0.235693	0.622453	1	1	2
ENSMUSG00000020116	Pno1	partner of NOB1 homolog [Source:MGI Symbol;Acc:MGI:1913499]	protein_coding	149.153	0.658859	0.0379805	0.262252	0.622561	1	1	2
ENSMUSG00000027612	Mmp24	matrix metallopeptidase 24 [Source:MGI Symbol;Acc:MGI:1341867]	protein_coding	107.763	0.82473	0.0120139	0.283155	0.623379	1	1	2
ENSMUSG00000059456	Ptk2b	PTK2 protein tyrosine kinase 2 beta [Source:MGI Symbol;Acc:MGI:104908]	protein_coding	295.326	-0.653816	0.0449516	-0.262691	0.624179	1	1	2
ENSMUSG00000057561	Eif1a	eukaryotic translation initiation factor 1A [Source:MGI Symbol;Acc:MGI:95298]	protein_coding	874.288	0.503852	0.0469293	0.205585	0.625451	1	1	2
ENSMUSG00000097971	Gm26917	predicted gene, 26917 [Source:MGI Symbol;Acc:MGI:5504032]	lincRNA	5955.74	0.782582	0.0133702	0.268563	0.625811	1	1	2
ENSMUSG00000031570	Plpp5	phospholipid phosphatase 5 [Source:MGI Symbol;Acc:MGI:1919160]	protein_coding	466.38	0.447185	0.0491971	0.183327	0.626703	1	1	2
ENSMUSG00000061167	Rpl15-ps3	ribosomal protein L15, pseudogene 3 [Source:MGI Symbol;Acc:MGI:3782952]	processed_pseudogene	2059.68	0.502547	0.0162839	0.175645	0.629482	1	1	2
ENSMUSG00000062070	Pgk1	phosphoglycerate kinase 1 [Source:MGI Symbol;Acc:MGI:97555]	protein_coding	1069.43	0.578209	0.00447473	0.176702	0.629745	1	1	2
ENSMUSG00000040133	Gpr176	G protein-coupled receptor 176 [Source:MGI Symbol;Acc:MGI:2685858]	protein_coding	12.4743	-3.96768	0.0166943	-1.19534	0.629839	1	1	2
ENSMUSG00000040990	Sh3kbp1	SH3-domain kinase binding protein 1 [Source:MGI Symbol;Acc:MGI:1889583]	protein_coding	172.415	-1.61846	2.3e-05	-0.346849	0.631351	1	1	2
ENSMUSG00000028328	Tmod1	tropomodulin 1 [Source:MGI Symbol;Acc:MGI:98775]	protein_coding	312.332	-0.767236	0.0110597	-0.251729	0.631399	1	1	2
ENSMUSG00000045140	Pigw	phosphatidylinositol glycan anchor biosynthesis, class W [Source:MGI Symbol;Acc:MGI:1917575]	protein_coding	44.0004	1.10553	0.0245415	0.411241	0.631399	1	1	2
ENSMUSG00000023026	Dip2b	disco interacting protein 2 homolog B [Source:MGI Symbol;Acc:MGI:2145977]	protein_coding	1658.32	0.432309	0.0443196	0.172488	0.631616	1	1	2
ENSMUSG00000001175	Calm1	calmodulin 1 [Source:MGI Symbol;Acc:MGI:88251]	protein_coding	9523.3	0.470222	0.0189114	0.165412	0.634705	1	1	2
ENSMUSG00000022351	Sqle	squalene epoxidase [Source:MGI Symbol;Acc:MGI:109296]	protein_coding	659.976	0.683852	3.83e-05	0.153203	0.637236	1	1	2
ENSMUSG00000023015	Racgap1	Rac GTPase-activating protein 1 [Source:MGI Symbol;Acc:MGI:1349423]	protein_coding	145.103	0.973159	0.00805697	0.310884	0.637765	1	1	2
ENSMUSG00000024873	Cnih2	cornichon family AMPA receptor auxiliary protein 2 [Source:MGI Symbol;Acc:MGI:1277225]	protein_coding	67.4566	1.29393	0.0143155	0.441571	0.638535	1	1	2
ENSMUSG00000062319	Gm10115	predicted gene 10115 [Source:MGI Symbol;Acc:MGI:3641675]	sense_intronic	8.15937	-3.63981	0.0446305	-1.21897	0.638864	1	1	2
ENSMUSG00000022421	Nptxr	neuronal pentraxin receptor [Source:MGI Symbol;Acc:MGI:1920590]	protein_coding	862.389	0.419505	0.0396697	-0.162788	0.640006	1	1	2
ENSMUSG00000002897	Il17ra	interleukin 17 receptor A [Source:MGI Symbol;Acc:MGI:107399]	protein_coding	358.898	-0.825066	0.0170773	-0.281289	0.640674	1	1	2
ENSMUSG00000036357	Gpr101	G protein-coupled receptor 101 [Source:MGI Symbol;Acc:MGI:2685211]	protein_coding	8.92088	-4.87627	0.0235287	-1.33012	0.642651	1	1	2
ENSMUSG00000044350	Lacc1	laccase (multicopper oxidoreductase) domain containing 1 [Source:MGI Symbol;Acc:MGI:2445077]	protein_coding	55.3891	-1.02164	0.0287536	-0.360362	0.644023	1	1	2
ENSMUSG00000047907	Tshz2	teashirt zinc finger family member 2 [Source:MGI Symbol;Acc:MGI:2153084]	protein_coding	1467.05	-0.603357	0.0459734	0.235333	0.645442	1	1	2
ENSMUSG00000029390	Tmed2	transmembrane p24 trafficking protein 2 [Source:MGI Symbol;Acc:MGI:1929269]	protein_coding	932.447	0.525075	0.0226142	0.184813	0.648425	1	1	2
ENSMUSG00000005233	Spc25	SPC25, NDC80 kinetochore complex component, homolog (S. cerevisiae) [Source:MGI Symbol;Acc:MGI:1913692]	protein_coding	26.7942	2.1859	0.00239782	0.62536	0.649465	1	1	2
ENSMUSG00000032198	Dock6	dedicator of cytokinesis 6 [Source:MGI Symbol;Acc:MGI:1914789]	protein_coding	214.694	-0.949002	0.00510186	-0.276704	0.649845	1	1	2
ENSMUSG00000019312	Grb7	growth factor receptor bound protein 7 [Source:MGI Symbol;Acc:MGI:102683]	protein_coding	813.544	0.662078	0.00208053	0.181893	0.650262	1	1	2
ENSMUSG00000020737	Hn1	hematological and neurological expressed sequence 1 [Source:MGI Symbol;Acc:MGI:1096361]	protein_coding	234.519	0.481801	0.0425789	0.184084	0.651325	1	1	2
ENSMUSG00000042678	Myo15	myosin XV [Source:MGI Symbol;Acc:MGI:1261811]	protein_coding	137.007	-1.12697	0.0357266	-0.411674	0.653049	1	1	2
ENSMUSG00000000149	Gna12	guanine nucleotide binding protein, alpha 12 [Source:MGI Symbol;Acc:MGI:95767]	protein_coding	331.997	-0.491656	0.0447967	-0.185346	0.653774	1	1	2
ENSMUSG00000031157	Pqbp1	polyglutamine binding protein 1 [Source:MGI Symbol;Acc:MGI:1859638]	protein_coding	209.657	0.670257	0.0252355	0.236088	0.65464	1	1	2
ENSMUSG00000036298	Slc2a13	solute carrier family 2 (facilitated glucose transporter), member 13 [Source:MGI Symbol;Acc:MGI:2146030]	protein_coding	1214.13	0.468829	0.0119314	0.148308	0.658741	1	1	2
ENSMUSG00000031527	Eri1	exoribonuclease 1 [Source:MGI Symbol;Acc:MGI:1914526]	protein_coding	329.903	0.549432	0.0405553	0.20464	0.659045	1	1	2
ENSMUSG00000048612	Myof	myoferlin [Source:MGI Symbol;Acc:MGI:1919192]	protein_coding	126.762	-0.86329	0.0254381	-0.294279	0.659133	1	1	2
ENSMUSG00000046062	Ppp1r15b	protein phosphatase 1, regulatory (inhibitor) subunit 15b [Source:MGI Symbol;Acc:MGI:2444211]	protein_coding	587.886	0.437685	0.0370906	0.160384	0.659388	1	1	2
ENSMUSG00000033066	Gas7	growth arrest specific 7 [Source:MGI Symbol;Acc:MGI:1202388]	protein_coding	119.786	-1.13222	0.00539886	-0.320957	0.659715	1	1	2
ENSMUSG00000058258	Idi1	isopentenyl-diphosphate delta isomerase [Source:MGI Symbol;Acc:MGI:2442264]	protein_coding	238.636	1.19776	4.86e-05	0.258389	0.661532	1	1	2
ENSMUSG00000071203	Naip5	NLR family, apoptosis inhibitory protein 5 [Source:MGI Symbol;Acc:MGI:1298220]	protein_coding	51.8855	-1.53974	0.000824457	-0.358349	0.66254	1	1	2
ENSMUSG00000069072	Slc7a14	solute carrier family 7 (cationic amino acid transporter, y+ system), member 14 [Source:MGI Symbol;Acc:MGI:3040688]	protein_coding	980.392	-0.403259	0.0148199	-0.128493	0.66254	1	1	2
ENSMUSG00000050122	Vwa3b	von Willebrand factor A domain containing 3B [Source:MGI Symbol;Acc:MGI:1918103]	protein_coding	44.8149	-1.14993	0.0157668	-0.352486	0.66254	1	1	2
ENSMUSG00000042750	Bex2	brain expressed X-linked 2 [Source:MGI Symbol;Acc:MGI:1338017]	protein_coding	2145.08	0.586865	0.0188017	0.193763	0.66314	1	1	2
ENSMUSG00000103386	Gm37751	predicted gene, 37751 [Source:MGI Symbol;Acc:MGI:5610979]	antisense	27.2287	-1.50087	0.020343	-0.466621	0.664026	1	1	2
ENSMUSG00000024087	Cyp1b1	cytochrome P450, family 1, subfamily b, polypeptide 1 [Source:MGI Symbol;Acc:MGI:88590]	protein_coding	157.377	-1.72077	0.00084651	-0.419281	0.664046	1	1	2
ENSMUSG00000097166	9330179D12Rik	RIKEN cDNA 9330179D12 gene [Source:MGI Symbol;Acc:MGI:1924808]	antisense	8.87169	-3.00623	0.0201513	-0.816341	0.668936	1	1	2
ENSMUSG00000030321	Efcab12	EF-hand calcium binding domain 12 [Source:MGI Symbol;Acc:MGI:2681834]	protein_coding	97.6418	-0.961327	0.0114467	-0.284107	0.671873	1	1	2
ENSMUSG00000098090	2700099C18Rik	RIKEN cDNA 2700099C18 gene [Source:MGI Symbol;Acc:MGI:1924272]	transcribed_unprocessed_pseudogene	19.9278	1.59057	0.0397689	0.583869	0.672105	1	1	2
ENSMUSG00000024521	Pmaip1	phorbol-12-myristate-13-acetate-induced protein 1 [Source:MGI Symbol;Acc:MGI:1930146]	protein_coding	33.2228	3.18907	0.000228413	0.737833	0.674303	1	1	2
ENSMUSG00000093528	Nrg3os	neuregulin 3, opposite strand [Source:MGI Symbol;Acc:MGI:1922420]	antisense	8.47953	-2.8974	0.0305339	-0.83747	0.674533	1	1	2
ENSMUSG00000047747	Rnf150	ring finger protein 150 [Source:MGI Symbol;Acc:MGI:2443860]	protein_coding	1124.35	-0.550458	0.00923291	-0.161047	0.678032	1	1	2
ENSMUSG00000020891	Alox8	arachidonate 8-lipoxygenase [Source:MGI Symbol;Acc:MGI:1098228]	protein_coding	71.9137	-1.0669	0.0215169	-0.334362	0.681498	1	1	2
ENSMUSG00000064179	Tnnt1	troponin T1, skeletal, slow [Source:MGI Symbol;Acc:MGI:1333868]	protein_coding	113.035	-1.3507	0.00337438	0.344702	0.681852	1	1	2
ENSMUSG00000041075	Fzd7	frizzled class receptor 7 [Source:MGI Symbol;Acc:MGI:108570]	protein_coding	221.318	-0.771017	0.00797786	-0.21721	0.682813	1	1	2
ENSMUSG00000023249	Parp3	poly (ADP-ribose) polymerase family, member 3 [Source:MGI Symbol;Acc:MGI:1891258]	protein_coding	30.1465	-1.16299	0.043236	-0.390746	0.682813	1	1	2
ENSMUSG00000033581	Igf2bp2	insulin-like growth factor 2 mRNA binding protein 2 [Source:MGI Symbol;Acc:MGI:1890358]	protein_coding	97.173	-1.39894	0.00084651	-0.320482	0.685025	1	1	2
ENSMUSG00000046876	Atxn1	ataxin 1 [Source:MGI Symbol;Acc:MGI:104783]	protein_coding	670.18	-0.657	0.015805	-0.200938	0.685185	1	1	2
ENSMUSG00000103065	Gm20236	predicted gene, 20236 [Source:MGI Symbol;Acc:MGI:5012421]	TEC	57.6446	-1.09607	0.0367903	-0.364635	0.686608	1	1	2
ENSMUSG00000103720	Gm37094	predicted gene, 37094 [Source:MGI Symbol;Acc:MGI:5610322]	TEC	57.6446	-1.09607	0.0367903	-0.364635	0.686608	1	1	2
ENSMUSG00000031278	Acsl4	acyl-CoA synthetase long-chain family member 4 [Source:MGI Symbol;Acc:MGI:1354713]	protein_coding	817.3	0.580284	0.00329683	0.152	0.687287	1	1	2
ENSMUSG00000034403	Pja1	praja ring finger 1, E3 ubiquitin protein ligase [Source:MGI Symbol;Acc:MGI:1101765]	protein_coding	726.663	0.443552	0.0457099	0.157207	0.68877	1	1	2
ENSMUSG00000038379	Ttk	Ttk protein kinase [Source:MGI Symbol;Acc:MGI:1194921]	protein_coding	15.5318	2.87026	0.0180952	0.914171	0.689459	1	1	2
ENSMUSG00000098975	Gm27177	predicted gene 27177 [Source:MGI Symbol;Acc:MGI:5521020]	antisense	141.281	-0.976097	0.0140312	-0.286913	0.690095	1	1	2
ENSMUSG00000104632	Gm42909	predicted gene 42909 [Source:MGI Symbol;Acc:MGI:5663046]	TEC	5.00316	-5.7214	0.00297116	-0.942967	0.692067	1	1	2
ENSMUSG00000026609	Ush2a	Usher syndrome 2A [Source:MGI Symbol;Acc:MGI:1341292]	protein_coding	36.3483	1.35368	0.04902	0.485177	0.692874	1	1	2
ENSMUSG00000097474	Gm26584	predicted gene, 26584 [Source:MGI Symbol;Acc:MGI:5477078]	lincRNA	7.80387	-2.83483	0.0387769	-0.811946	0.693071	1	1	2
ENSMUSG00000108872	Dlg2	discs, large homolog 2 (Drosophila) [Source:MGI Symbol;Acc:MGI:1344351]	processed_transcript	65.7538	-0.944921	0.0187415	-0.27904	0.693407	1	1	2
ENSMUSG00000021629	Slc30a5	solute carrier family 30 (zinc transporter), member 5 [Source:MGI Symbol;Acc:MGI:1916298]	protein_coding	456.405	0.48266	0.0248817	0.154637	0.693604	1	1	2
ENSMUSG00000052062	Pard3b	par-3 family cell polarity regulator beta [Source:MGI Symbol;Acc:MGI:1919301]	protein_coding	215.843	-0.684798	0.0476633	-0.237406	0.694219	1	1	2
ENSMUSG00000026675	Hsd17b7	hydroxysteroid (17-beta) dehydrogenase 7 [Source:MGI Symbol;Acc:MGI:1330808]	protein_coding	160.987	0.813978	0.00274068	0.207056	0.695812	1	1	2
ENSMUSG00000028156	Eif4e	eukaryotic translation initiation factor 4E [Source:MGI Symbol;Acc:MGI:95305]	protein_coding	762.959	0.411247	0.0453659	0.141911	0.697321	1	1	2
ENSMUSG00000055415	Atp10b	ATPase, class V, type 10B [Source:MGI Symbol;Acc:MGI:2442688]	protein_coding	33.2628	-1.63905	0.0023372	-0.369204	0.698894	1	1	2
ENSMUSG00000039239	Tgfb2	transforming growth factor, beta 2 [Source:MGI Symbol;Acc:MGI:98726]	protein_coding	136.088	-0.768916	0.0208868	-0.231063	0.699072	1	1	2
ENSMUSG00000043631	Ecm2	extracellular matrix protein 2, female organ and adipocyte specific [Source:MGI Symbol;Acc:MGI:3039578]	protein_coding	179.817	-1.00639	0.0126041	-0.286062	0.699324	1	1	2
ENSMUSG00000024143	Rhoq	ras homolog family member Q [Source:MGI Symbol;Acc:MGI:1931553]	protein_coding	308.889	-0.8498	0.00400799	-0.215547	0.699752	1	1	2
ENSMUSG00000029761	Cald1	caldesmon 1 [Source:MGI Symbol;Acc:MGI:88250]	protein_coding	1269.38	-0.57595	0.0089453	-0.157849	0.704112	1	1	2
ENSMUSG00000030254	Rad18	RAD18 E3 ubiquitin protein ligase [Source:MGI Symbol;Acc:MGI:1890476]	protein_coding	592.881	0.571496	0.0209208	0.172735	0.707583	1	1	2
ENSMUSG00000021508	Cxcl14	chemokine (C-X-C motif) ligand 14 [Source:MGI Symbol;Acc:MGI:1888514]	protein_coding	76.02	1.40439	0.000169172	0.292211	0.708522	1	1	2
ENSMUSG00000018589	Glra2	glycine receptor, alpha 2 subunit [Source:MGI Symbol;Acc:MGI:95748]	protein_coding	345.621	0.701568	0.001799	0.166246	0.709293	1	1	2
ENSMUSG00000021474	Sfxn1	sideroflexin 1 [Source:MGI Symbol;Acc:MGI:2137677]	protein_coding	477.548	0.440063	0.0350333	0.141409	0.711213	1	1	2
ENSMUSG00000056612	Ppp1r14b	protein phosphatase 1, regulatory (inhibitor) subunit 14B [Source:MGI Symbol;Acc:MGI:107682]	protein_coding	176.519	0.565057	0.0408798	0.185561	0.71238	1	1	2
ENSMUSG00000021662	Arhgef28	Rho guanine nucleotide exchange factor (GEF) 28 [Source:MGI Symbol;Acc:MGI:1346016]	protein_coding	240.132	-0.960863	0.000243421	-0.191438	0.714049	1	1	2
ENSMUSG00000035910	Dcdc2a	doublecortin domain containing 2a [Source:MGI Symbol;Acc:MGI:2652818]	protein_coding	41.5483	-2.22143	0.00127952	-0.470264	0.714124	1	1	2
ENSMUSG00000103738	Gm37652	predicted gene, 37652 [Source:MGI Symbol;Acc:MGI:5610880]	TEC	10.3928	-2.76038	0.0169958	-0.667773	0.714238	1	1	2
ENSMUSG00000109119	Gm44752	predicted gene 44752 [Source:MGI Symbol;Acc:MGI:5753328]	antisense	11.771	-2.93273	0.0341531	-0.825333	0.714288	1	1	2
ENSMUSG00000029405	G3bp2	GTPase activating protein (SH3 domain) binding protein 2 [Source:MGI Symbol;Acc:MGI:2442040]	protein_coding	3884.74	0.379875	0.0271413	0.116007	0.715747	1	1	2
ENSMUSG00000022197	Pdzd2	PDZ domain containing 2 [Source:MGI Symbol;Acc:MGI:1922394]	protein_coding	725.838	0.619883	0.00800958	-0.162593	0.718296	1	1	2
ENSMUSG00000029070	Mxra8	matrix-remodelling associated 8 [Source:MGI Symbol;Acc:MGI:1922011]	protein_coding	473.521	-0.63343	0.0098882	0.166228	0.718806	1	1	2
ENSMUSG00000027746	Ufm1	ubiquitin-fold modifier 1 [Source:MGI Symbol;Acc:MGI:1915140]	protein_coding	464.882	0.634639	0.0123072	0.173031	0.720619	1	1	2
ENSMUSG00000035513	Ntng2	netrin G2 [Source:MGI Symbol;Acc:MGI:2159341]	protein_coding	47.594	-1.32522	0.00213107	-0.282649	0.722118	1	1	2
ENSMUSG00000067547	Gm7666	predicted pseudogene 7666 [Source:MGI Symbol;Acc:MGI:3648907]	transcribed_processed_pseudogene	135.313	1.13441	0.00410053	0.27582	0.724568	1	1	2
ENSMUSG00000052419	2610001J05Rik	RIKEN cDNA 2610001J05 gene [Source:MGI Symbol;Acc:MGI:1913770]	protein_coding	297.337	0.530626	0.0217589	0.152781	0.7263	1	1	2
ENSMUSG00000028367	Txn1	thioredoxin 1 [Source:MGI Symbol;Acc:MGI:98874]	protein_coding	744.063	0.459551	0.0407874	0.143733	0.727085	1	1	2
ENSMUSG00000032578	Cish	cytokine inducible SH2-containing protein [Source:MGI Symbol;Acc:MGI:103159]	protein_coding	66.2761	-1.32506	0.0261743	-0.374947	0.729322	1	1	2
ENSMUSG00000018634	Crhr1	corticotropin releasing hormone receptor 1 [Source:MGI Symbol;Acc:MGI:88498]	protein_coding	43.1922	-2.85352	5.29e-08	-0.331984	0.731296	1	1	2
ENSMUSG00000031563	Wwc2	WW, C2 and coiled-coil domain containing 2 [Source:MGI Symbol;Acc:MGI:1261872]	protein_coding	98.9722	-0.815738	0.0110232	-0.200751	0.736723	1	1	2
ENSMUSG00000037990	Sh3rf3	SH3 domain containing ring finger 3 [Source:MGI Symbol;Acc:MGI:2444637]	protein_coding	99.6009	-0.858097	0.0215311	0.226921	0.738207	1	1	2
ENSMUSG00000040430	Pitpnc1	phosphatidylinositol transfer protein, cytoplasmic 1 [Source:MGI Symbol;Acc:MGI:1919045]	protein_coding	395.12	-0.716697	0.0390457	-0.213395	0.738814	1	1	2
ENSMUSG00000021483	Cdk20	cyclin-dependent kinase 20 [Source:MGI Symbol;Acc:MGI:2145349]	protein_coding	57.3335	-0.913693	0.0457099	-0.269973	0.739023	1	1	2
ENSMUSG00000024234	Mtpap	mitochondrial poly(A) polymerase [Source:MGI Symbol;Acc:MGI:1914690]	protein_coding	233.714	0.558434	0.026256	0.158948	0.739128	1	1	2
ENSMUSG00000020484	Xbp1	X-box binding protein 1 [Source:MGI Symbol;Acc:MGI:98970]	protein_coding	1188.28	0.566962	0.00236083	0.124836	0.739198	1	1	2
ENSMUSG00000043664	Tmem221	transmembrane protein 221 [Source:MGI Symbol;Acc:MGI:3525074]	protein_coding	35.8461	-1.44896	0.0115905	-0.34645	0.739405	1	1	2
ENSMUSG00000003410	Elavl3	ELAV (embryonic lethal, abnormal vision, Drosophila)-like 3 (Hu antigen C) [Source:MGI Symbol;Acc:MGI:109157]	protein_coding	161.473	0.649277	0.0453692	0.199431	0.739769	1	1	2
ENSMUSG00000044068	Zrsr1	zinc finger (CCCH type), RNA binding motif and serine/arginine rich 1 [Source:MGI Symbol;Acc:MGI:98885]	protein_coding	529.789	-0.428998	0.0153673	-0.111024	0.740937	1	1	2
ENSMUSG00000066878	Gm10184	predicted pseudogene 10184 [Source:MGI Symbol;Acc:MGI:3704480]	protein_coding	169.55	2.24545	0.0355658	0.660647	0.740937	1	1	2
ENSMUSG00000041498	Kif14	kinesin family member 14 [Source:MGI Symbol;Acc:MGI:1098226]	protein_coding	21.9205	2.13386	0.0379805	0.644575	0.740937	1	1	2
ENSMUSG00000044042	Fmn1	formin 1 [Source:MGI Symbol;Acc:MGI:101815]	protein_coding	70.4681	-0.98038	0.0270058	-0.266476	0.742081	1	1	2
ENSMUSG00000019817	Plagl1	pleiomorphic adenoma gene-like 1 [Source:MGI Symbol;Acc:MGI:1100874]	protein_coding	2630.02	-0.465551	0.0439158	0.1393	0.744195	1	1	2
ENSMUSG00000019916	P4ha1	procollagen-proline, 2-oxoglutarate 4-dioxygenase (proline 4-hydroxylase), alpha 1 polypeptide [Source:MGI Symbol;Acc:MGI:97463]	protein_coding	902.955	0.678604	0.00287404	-0.148195	0.747327	1	1	2
ENSMUSG00000000934	Top1mt	DNA topoisomerase 1, mitochondrial [Source:MGI Symbol;Acc:MGI:1920210]	protein_coding	165.568	0.71539	0.0114096	0.178967	0.747327	1	1	2
ENSMUSG00000038077	Kcna6	potassium voltage-gated channel, shaker-related, subfamily, member 6 [Source:MGI Symbol;Acc:MGI:96663]	protein_coding	12.0223	-3.5551	0.0317576	-0.885508	0.747327	1	1	2
ENSMUSG00000073640	Rpl27-ps3	ribosomal protein L27, pseudogene 3 [Source:MGI Symbol;Acc:MGI:3646174]	protein_coding	782.437	0.609091	0.0136567	0.152024	0.753456	1	1	2
ENSMUSG00000059208	Hnrnpm	heterogeneous nuclear ribonucleoprotein M [Source:MGI Symbol;Acc:MGI:1926465]	protein_coding	1295.26	0.369279	0.0265179	0.099987	0.754881	1	1	2
ENSMUSG00000042050	Wdr60	WD repeat domain 60 [Source:MGI Symbol;Acc:MGI:2445085]	protein_coding	327.265	-0.560378	0.0217847	-0.145444	0.754963	1	1	2
ENSMUSG00000020182	Ddc	dopa decarboxylase [Source:MGI Symbol;Acc:MGI:94876]	protein_coding	28.6227	2.42389	0.0120509	0.603738	0.755363	1	1	2
ENSMUSG00000075256	Cerkl	ceramide kinase-like [Source:MGI Symbol;Acc:MGI:3037816]	protein_coding	84.371	-1.77131	4.01e-07	-0.222676	0.758069	1	1	2
ENSMUSG00000020086	H2afy2	H2A histone family, member Y2 [Source:MGI Symbol;Acc:MGI:3037658]	protein_coding	244.46	0.591163	0.0283965	0.159768	0.759185	1	1	2
ENSMUSG00000051502	Ufsp1	UFM1-specific peptidase 1 [Source:MGI Symbol;Acc:MGI:1917490]	protein_coding	103.784	-0.695666	0.0252896	-0.175956	0.762247	1	1	2
ENSMUSG00000066724	Gm10175	predicted gene 10175 [Source:MGI Symbol;Acc:MGI:3704287]	transcribed_processed_pseudogene	730.725	0.559617	0.0212445	0.143312	0.762516	1	1	2
ENSMUSG00000002017	Fam98a	family with sequence similarity 98, member A [Source:MGI Symbol;Acc:MGI:1919972]	protein_coding	611.789	0.47388	0.0457032	0.135239	0.762578	1	1	2
ENSMUSG00000001334	Fndc5	fibronectin type III domain containing 5 [Source:MGI Symbol;Acc:MGI:1917614]	protein_coding	96.1204	-1.0767	0.0204633	-0.26587	0.763764	1	1	2
ENSMUSG00000096054	Syne1	spectrin repeat containing, nuclear envelope 1 [Source:MGI Symbol;Acc:MGI:1927152]	protein_coding	1527.05	-0.435908	0.0441797	-0.122274	0.764286	1	1	2
ENSMUSG00000045394	Epcam	epithelial cell adhesion molecule [Source:MGI Symbol;Acc:MGI:106653]	protein_coding	2023.28	0.458839	0.00882128	0.10476	0.76493	1	1	2
ENSMUSG00000027716	Trpc3	transient receptor potential cation channel, subfamily C, member 3 [Source:MGI Symbol;Acc:MGI:109526]	protein_coding	57.3759	-1.60891	0.0415748	-0.435846	0.765554	1	1	2
ENSMUSG00000052456	Asna1	arsA arsenite transporter, ATP-binding, homolog 1 (bacterial) [Source:MGI Symbol;Acc:MGI:1928379]	protein_coding	389.474	0.455159	0.0270592	0.119106	0.76597	1	1	2
ENSMUSG00000076612	Ighg2c	immunoglobulin heavy constant gamma 2C [Source:MGI Symbol;Acc:MGI:2686979]	IG_C_gene	7.83654	-3.43529	0.0335023	-0.741483	0.767172	1	1	2
ENSMUSG00000001260	Gabrg1	gamma-aminobutyric acid (GABA) A receptor, subunit gamma 1 [Source:MGI Symbol;Acc:MGI:103156]	protein_coding	257.486	-0.737605	0.0180187	0.17714	0.768132	1	1	2
ENSMUSG00000063895	Nupl1	nucleoporin like 1 [Source:MGI Symbol;Acc:MGI:1919094]	protein_coding	504.798	0.475163	0.00844501	0.106674	0.768949	1	1	2
ENSMUSG00000039349	C130074G19Rik	RIKEN cDNA C130074G19 gene [Source:MGI Symbol;Acc:MGI:2444831]	protein_coding	25.7634	-2.64056	0.00382422	-0.496653	0.770385	1	1	2
ENSMUSG00000039977	Ccdc67	coiled-coil domain containing 67 [Source:MGI Symbol;Acc:MGI:2443026]	protein_coding	79.4932	-1.2434	0.000840826	-0.21543	0.772756	1	1	2
ENSMUSG00000004933	Matk	megakaryocyte-associated tyrosine kinase [Source:MGI Symbol;Acc:MGI:99259]	protein_coding	81.8577	1.11822	0.00800816	0.247906	0.773629	1	1	2
ENSMUSG00000049100	Pcdh10	protocadherin 10 [Source:MGI Symbol;Acc:MGI:1338042]	protein_coding	153.999	1.12565	0.00867606	0.249355	0.774559	1	1	2
ENSMUSG00000026303	Mlph	melanophilin [Source:MGI Symbol;Acc:MGI:2176380]	protein_coding	25.3847	-2.12775	0.000955893	-0.338691	0.777142	1	1	2
ENSMUSG00000058355	Abce1	ATP-binding cassette, sub-family E (OABP), member 1 [Source:MGI Symbol;Acc:MGI:1195458]	protein_coding	631.565	0.449842	0.0308206	0.114746	0.777391	1	1	2
ENSMUSG00000051527	Usp29	ubiquitin specific peptidase 29 [Source:MGI Symbol;Acc:MGI:1888998]	protein_coding	2555.07	0.495938	0.00303522	0.097702	0.777996	1	1	2
ENSMUSG00000071860	2900055J20Rik	RIKEN cDNA 2900055J20 gene [Source:MGI Symbol;Acc:MGI:1920251]	protein_coding	14.8354	-2.16068	0.0107736	-0.414264	0.778689	1	1	2
ENSMUSG00000031871	Cdh5	cadherin 5 [Source:MGI Symbol;Acc:MGI:105057]	protein_coding	92.9821	-0.820253	0.0241868	0.190408	0.780442	1	1	2
ENSMUSG00000018583	G3bp1	GTPase activating protein (SH3 domain) binding protein 1 [Source:MGI Symbol;Acc:MGI:1351465]	protein_coding	868.022	0.400474	0.0204633	0.0933205	0.788298	1	1	2
ENSMUSG00000035258	Abi3bp	ABI gene family, member 3 (NESH) binding protein [Source:MGI Symbol;Acc:MGI:2444583]	protein_coding	120.281	-0.984142	0.0198412	0.219541	0.790542	1	1	2
ENSMUSG00000098573	Gm27232	predicted gene 27232 [Source:MGI Symbol;Acc:MGI:5521075]	antisense	83.0473	-1.30488	0.0251503	-0.300956	0.792757	1	1	2
ENSMUSG00000079523	Tmsb10	thymosin, beta 10 [Source:MGI Symbol;Acc:MGI:109146]	protein_coding	527.334	0.501427	0.0252355	0.118473	0.793905	1	1	2
ENSMUSG00000025980	Hspd1	heat shock protein 1 (chaperonin) [Source:MGI Symbol;Acc:MGI:96242]	protein_coding	3429.24	0.366724	0.0261921	0.0858451	0.797752	1	1	2
ENSMUSG00000029348	Asphd2	aspartate beta-hydroxylase domain containing 2 [Source:MGI Symbol;Acc:MGI:1920148]	protein_coding	533.432	0.859201	0.00272229	0.158161	0.798303	1	1	2
ENSMUSG00000001173	Ocrl	oculocerebrorenal syndrome of Lowe [Source:MGI Symbol;Acc:MGI:109589]	protein_coding	3307.28	0.35553	0.0461173	0.0900243	0.798885	1	1	2
ENSMUSG00000063975	Slco1a5	solute carrier organic anion transporter family, member 1a5 [Source:MGI Symbol;Acc:MGI:1351865]	protein_coding	13.5994	-2.71487	0.0271674	-0.567723	0.799402	1	1	2
ENSMUSG00000042105	Inpp5f	inositol polyphosphate-5-phosphatase F [Source:MGI Symbol;Acc:MGI:2141867]	protein_coding	1036.4	0.486282	0.0231122	0.111435	0.799435	1	1	2
ENSMUSG00000032744	Heyl	hairy/enhancer-of-split related with YRPW motif-like [Source:MGI Symbol;Acc:MGI:1860511]	protein_coding	99.322	-1.31515	0.000292923	-0.196373	0.800571	1	1	2
ENSMUSG00000041779	Tram2	translocating chain-associating membrane protein 2 [Source:MGI Symbol;Acc:MGI:1924817]	protein_coding	130.252	-0.732627	0.0355971	-0.172127	0.801752	1	1	2
ENSMUSG00000073489	Ifi204	interferon activated gene 204 [Source:MGI Symbol;Acc:MGI:96429]	protein_coding	41.6418	1.51883	0.0196334	-0.348827	0.802112	1	1	2
ENSMUSG00000054263	Lifr	leukemia inhibitory factor receptor [Source:MGI Symbol;Acc:MGI:96788]	protein_coding	685.011	-0.418891	0.0377178	-0.100009	0.803594	1	1	2
ENSMUSG00000083261	Gm7816	predicted pseudogene 7816 [Source:MGI Symbol;Acc:MGI:3646286]	processed_pseudogene	6.59687	3.67122	0.039573	0.934052	0.804086	1	1	2
ENSMUSG00000036880	Acaa2	acetyl-Coenzyme A acyltransferase 2 (mitochondrial 3-oxoacyl-Coenzyme A thiolase) [Source:MGI Symbol;Acc:MGI:1098623]	protein_coding	235.341	-0.710272	0.0252025	-0.15818	0.805116	1	1	2
ENSMUSG00000031197	Vbp1	von Hippel-Lindau binding protein 1 [Source:MGI Symbol;Acc:MGI:1333804]	protein_coding	242.433	0.556301	0.0367339	0.133005	0.805424	1	1	2
ENSMUSG00000087095	Emx2os	Emx2 opposite strand/antisense transcript (non-protein coding) [Source:MGI Symbol;Acc:MGI:3052329]	antisense	7.58811	-3.32894	0.0351388	0.533053	0.807328	1	1	2
ENSMUSG00000066720	Cldn9	claudin 9 [Source:MGI Symbol;Acc:MGI:1913100]	protein_coding	230.658	-0.748934	0.0162839	-0.155699	0.807449	1	1	2
ENSMUSG00000044252	Osbpl1a	oxysterol binding protein-like 1A [Source:MGI Symbol;Acc:MGI:1927551]	protein_coding	328.077	-0.676883	0.0318002	0.15246	0.810582	1	1	2
ENSMUSG00000030518	Fam189a1	family with sequence similarity 189, member A1 [Source:MGI Symbol;Acc:MGI:1917888]	protein_coding	177.068	-0.710253	0.00589497	-0.127955	0.812633	1	1	2
ENSMUSG00000021733	Slc4a7	solute carrier family 4, sodium bicarbonate cotransporter, member 7 [Source:MGI Symbol;Acc:MGI:2443878]	protein_coding	699.449	0.649267	0.00313411	0.114025	0.812989	1	1	2
ENSMUSG00000083795	Gm15670	predicted gene 15670 [Source:MGI Symbol;Acc:MGI:3783112]	processed_pseudogene	6.00044	-4.03415	0.0350787	-0.640254	0.813945	1	1	2
ENSMUSG00000044349	Snhg11	small nucleolar RNA host gene 11 [Source:MGI Symbol;Acc:MGI:2441845]	protein_coding	3100.79	-0.85263	0.00920667	-0.164193	0.81483	1	1	2
ENSMUSG00000040078	Gm9769	predicted pseudogene 9769 [Source:MGI Symbol;Acc:MGI:3704271]	processed_pseudogene	216.223	0.830648	0.0316683	0.187661	0.81492	1	1	2
ENSMUSG00000015846	Rxra	retinoid X receptor alpha [Source:MGI Symbol;Acc:MGI:98214]	protein_coding	282.98	-0.655722	0.0396697	-0.150432	0.815055	1	1	2
ENSMUSG00000029992	Gfpt1	glutamine fructose-6-phosphate transaminase 1 [Source:MGI Symbol;Acc:MGI:95698]	protein_coding	3458.05	0.396978	0.0254381	0.0865228	0.81538	1	1	2
ENSMUSG00000034435	Tmem30b	transmembrane protein 30B [Source:MGI Symbol;Acc:MGI:2442082]	protein_coding	436.836	-0.69865	0.0289376	-0.153574	0.815628	1	1	2
ENSMUSG00000045294	Insig1	insulin induced gene 1 [Source:MGI Symbol;Acc:MGI:1916289]	protein_coding	754.896	0.698981	0.00029984	0.102527	0.818696	1	1	2
ENSMUSG00000020075	Ddx21	DEAD (Asp-Glu-Ala-Asp) box polypeptide 21 [Source:MGI Symbol;Acc:MGI:1860494]	protein_coding	358.577	0.602801	0.0100454	0.112984	0.824525	1	1	2
ENSMUSG00000020268	Lyrm7	LYR motif containing 7 [Source:MGI Symbol;Acc:MGI:1922780]	protein_coding	66.3552	1.10728	0.0266731	0.236198	0.824994	1	1	2
ENSMUSG00000047875	Gpr157	G protein-coupled receptor 157 [Source:MGI Symbol;Acc:MGI:2442046]	protein_coding	45.3013	-1.48437	0.0136816	-0.268837	0.827238	1	1	2
ENSMUSG00000024617	Camk2a	calcium/calmodulin-dependent protein kinase II alpha [Source:MGI Symbol;Acc:MGI:88256]	protein_coding	1211.92	-0.711824	0.000372529	-0.100064	0.828023	1	1	2
ENSMUSG00000039844	Rapgef1	Rap guanine nucleotide exchange factor (GEF) 1 [Source:MGI Symbol;Acc:MGI:104580]	protein_coding	903.911	0.42207	0.0414555	0.092929	0.828209	1	1	2
ENSMUSG00000008682	Rpl10	ribosomal protein L10 [Source:MGI Symbol;Acc:MGI:105943]	protein_coding	4356.32	0.573651	0.0442976	0.127381	0.828209	1	1	2
ENSMUSG00000058740	Kcnt1	potassium channel, subfamily T, member 1 [Source:MGI Symbol;Acc:MGI:1924627]	protein_coding	347.069	-0.74854	0.0107903	-0.134942	0.830807	1	1	2
ENSMUSG00000025911	Adhfe1	alcohol dehydrogenase, iron containing, 1 [Source:MGI Symbol;Acc:MGI:1923437]	protein_coding	40.1537	-1.68375	0.0104401	-0.287995	0.832048	1	1	2
ENSMUSG00000048562	Sp8	trans-acting transcription factor 8 [Source:MGI Symbol;Acc:MGI:2443471]	protein_coding	15.1854	2.68249	0.00166115	-0.458648	0.833195	1	1	2
ENSMUSG00000053830	Gm9923	predicted pseudogene 9923 [Source:MGI Symbol;Acc:MGI:3704365]	protein_coding	38.6166	-7.80132	0.00419079	1.052	0.835006	1	1	2
ENSMUSG00000027419	Pcsk2	proprotein convertase subtilisin/kexin type 2 [Source:MGI Symbol;Acc:MGI:97512]	protein_coding	16335.3	0.675707	0.00436966	0.110159	0.836742	1	1	2
ENSMUSG00000023336	Wfdc1	WAP four-disulfide core domain 1 [Source:MGI Symbol;Acc:MGI:1915116]	protein_coding	22.6645	-1.45656	0.0363827	-0.278648	0.837478	1	1	2
ENSMUSG00000008348	Ubc	ubiquitin C [Source:MGI Symbol;Acc:MGI:98889]	protein_coding	3872.51	0.645558	0.0229919	0.123145	0.841891	1	1	2
ENSMUSG00000094910	D430019H16Rik	RIKEN cDNA D430019H16 gene [Source:MGI Symbol;Acc:MGI:2443127]	protein_coding	416.114	-0.546187	0.035232	-0.109068	0.842113	1	1	2
ENSMUSG00000022066	Gm21685	predicted gene, 21685 [Source:MGI Symbol;Acc:MGI:5435040]	protein_coding	333.619	-0.542924	0.0190207	-0.0973691	0.844687	1	1	2
ENSMUSG00000095463	Entpd4	ectonucleoside triphosphate diphosphohydrolase 4 [Source:MGI Symbol;Acc:MGI:1914714]	protein_coding	333.619	-0.542924	0.0190207	-0.0973691	0.844687	1	1	2
ENSMUSG00000031517	Gpm6a	glycoprotein m6a [Source:MGI Symbol;Acc:MGI:107671]	protein_coding	423.658	0.969427	0.0230367	-0.181202	0.845597	1	1	2
ENSMUSG00000058571	Gpc6	glypican 6 [Source:MGI Symbol;Acc:MGI:1346322]	protein_coding	539.988	-0.687012	0.0262175	-0.126556	0.849409	1	1	2
ENSMUSG00000054619	Mettl7a1	methyltransferase like 7A1 [Source:MGI Symbol;Acc:MGI:1916523]	protein_coding	1411.35	-0.548754	0.0211463	-0.0977833	0.851072	1	1	2
ENSMUSG00000041355	Ssr2	signal sequence receptor, beta [Source:MGI Symbol;Acc:MGI:1913506]	protein_coding	466.42	0.799612	0.00484044	0.121513	0.851892	1	1	2
ENSMUSG00000105361	AY036118	cDNA sequence AY036118 [Source:MGI Symbol;Acc:MGI:2158419]	lincRNA	17542.1	-30	4.01e-13	-1.93021	0.855486	1	1	2
ENSMUSG00000024594	Prrc1	proline-rich coiled-coil 1 [Source:MGI Symbol;Acc:MGI:1916106]	protein_coding	1422.29	0.400697	0.0133827	0.0661811	0.855486	1	1	2
ENSMUSG00000025272	Tro	trophinin [Source:MGI Symbol;Acc:MGI:1928994]	protein_coding	1346.29	0.353116	0.0300097	0.0642753	0.856828	1	1	2
ENSMUSG00000048756	Foxo3	forkhead box O3 [Source:MGI Symbol;Acc:MGI:1890081]	protein_coding	789.264	-0.391807	0.023699	-0.0678044	0.858156	1	1	2
ENSMUSG00000096045	Gm21698	predicted gene, 21698 [Source:MGI Symbol;Acc:MGI:5435053]	protein_coding	7.15062	-5.58774	0.0145694	0.662493	0.858956	1	1	2
ENSMUSG00000034295	Fhod3	formin homology 2 domain containing 3 [Source:MGI Symbol;Acc:MGI:1925847]	protein_coding	44.6436	-1.36479	0.00969924	-0.200127	0.859406	1	1	2
ENSMUSG00000028488	Sh3gl2	SH3-domain GRB2-like 2 [Source:MGI Symbol;Acc:MGI:700009]	protein_coding	1155.64	-0.672608	9.84e-05	-0.0743805	0.860634	1	1	2
ENSMUSG00000085051	Gm11542	predicted gene 11542 [Source:MGI Symbol;Acc:MGI:3650067]	processed_transcript	48.9507	-1.13792	0.0354359	-0.196319	0.862888	1	1	2
ENSMUSG00000058603	Rpl28-ps1	ribosomal protein L28, pseudogene 1 [Source:MGI Symbol;Acc:MGI:3705349]	processed_pseudogene	907.252	0.615383	0.0329181	0.109214	0.864153	1	1	2
ENSMUSG00000062866	Phactr2	phosphatase and actin regulator 2 [Source:MGI Symbol;Acc:MGI:2446138]	protein_coding	1690.22	-0.601182	0.00147318	-0.0765879	0.865553	1	1	2
ENSMUSG00000002265	Peg3	paternally expressed 3 [Source:MGI Symbol;Acc:MGI:104748]	protein_coding	34763.1	0.330011	0.0311411	0.0575475	0.865834	1	1	2
ENSMUSG00000002997	Prkar2b	protein kinase, cAMP dependent regulatory, type II beta [Source:MGI Symbol;Acc:MGI:97760]	protein_coding	153.67	0.965998	0.0160623	0.15478	0.866478	1	1	2
ENSMUSG00000106627	Gm21680	predicted gene, 21680 [Source:MGI Symbol;Acc:MGI:5435035]	protein_coding	4.76689	-5.03884	0.0308206	0.63137	0.867597	1	1	2
ENSMUSG00000066026	Dhrs3	dehydrogenase/reductase (SDR family) member 3 [Source:MGI Symbol;Acc:MGI:1315215]	protein_coding	80.1535	-1.22533	0.0155119	-0.186335	0.867599	1	1	2
ENSMUSG00000092083	Kcnb2	potassium voltage gated channel, Shab-related subfamily, member 2 [Source:MGI Symbol;Acc:MGI:99632]	protein_coding	482.408	-0.660466	0.00452739	-0.0900499	0.867821	1	1	2
ENSMUSG00000106944	Gm43843	predicted gene 43843 [Source:MGI Symbol;Acc:MGI:5663980]	TEC	64.3636	-0.938118	0.0321974	-0.155586	0.867821	1	1	2
ENSMUSG00000041741	Pde3a	phosphodiesterase 3A, cGMP inhibited [Source:MGI Symbol;Acc:MGI:1860764]	protein_coding	334.197	1.49061	8.47e-09	-0.114044	0.872558	1	1	2
ENSMUSG00000035934	Pknox2	Pbx/knotted 1 homeobox 2 [Source:MGI Symbol;Acc:MGI:2445415]	protein_coding	173.575	-0.902363	0.00184683	-0.108614	0.872959	1	1	2
ENSMUSG00000020799	Tekt1	tektin 1 [Source:MGI Symbol;Acc:MGI:1333819]	protein_coding	88.4327	-1.12054	0.00612217	0.146835	0.872959	1	1	2
ENSMUSG00000042359	Osbpl6	oxysterol binding protein-like 6 [Source:MGI Symbol;Acc:MGI:2139014]	protein_coding	433.701	-0.663147	0.0211408	0.101602	0.874987	1	1	2
ENSMUSG00000030306	Tmtc1	transmembrane and tetratricopeptide repeat containing 1 [Source:MGI Symbol;Acc:MGI:3039590]	protein_coding	1499.54	-0.432492	0.0251503	-0.0681677	0.875059	1	1	2
ENSMUSG00000000794	Kcnn3	potassium intermediate/small conductance calcium-activated channel, subfamily N, member 3 [Source:MGI Symbol;Acc:MGI:2153183]	protein_coding	468.189	-0.729148	0.00872936	0.0991545	0.87673	1	1	2
ENSMUSG00000049800	Sertad2	SERTA domain containing 2 [Source:MGI Symbol;Acc:MGI:1931026]	protein_coding	162.894	-0.651132	0.0339783	0.103038	0.877179	1	1	2
ENSMUSG00000030089	Slc41a3	solute carrier family 41, member 3 [Source:MGI Symbol;Acc:MGI:1918949]	protein_coding	101.87	-0.906693	0.0392861	-0.145905	0.878892	1	1	2
ENSMUSG00000029055	Plch2	phospholipase C, eta 2 [Source:MGI Symbol;Acc:MGI:2443078]	protein_coding	113.388	-1.03102	0.00676254	-0.132227	0.879335	1	1	2
ENSMUSG00000028633	Ctps	cytidine 5'-triphosphate synthase [Source:MGI Symbol;Acc:MGI:1858304]	protein_coding	206.121	0.773854	0.0116183	0.10862	0.879892	1	1	2
ENSMUSG00000060373	Hnrnpc	heterogeneous nuclear ribonucleoprotein C [Source:MGI Symbol;Acc:MGI:107795]	protein_coding	1459.87	0.47974	0.0101969	0.0649482	0.881749	1	1	2
ENSMUSG00000047787	Flrt1	fibronectin leucine rich transmembrane protein 1 [Source:MGI Symbol;Acc:MGI:3026647]	protein_coding	1050.05	-0.890052	0.00124147	-0.0986067	0.883318	1	1	2
ENSMUSG00000026432	Avpr1b	arginine vasopressin receptor 1B [Source:MGI Symbol;Acc:MGI:1347010]	protein_coding	24.7713	-1.99041	0.0126945	0.243665	0.883462	1	1	2
ENSMUSG00000020599	Rgs9	regulator of G-protein signaling 9 [Source:MGI Symbol;Acc:MGI:1338824]	protein_coding	1376.19	0.593787	0.0100454	0.0761794	0.888614	1	1	2
ENSMUSG00000020774	Aspa	aspartoacylase [Source:MGI Symbol;Acc:MGI:87914]	protein_coding	90.7423	-0.980255	0.0292284	-0.138116	0.889617	1	1	2
ENSMUSG00000030498	Gas2	growth arrest specific 2 [Source:MGI Symbol;Acc:MGI:95657]	protein_coding	157.702	-0.593724	0.0438965	-0.0877634	0.891393	1	1	2
ENSMUSG00000031285	Dcx	doublecortin [Source:MGI Symbol;Acc:MGI:1277171]	protein_coding	141.538	1.26422	0.00339691	0.141487	0.894347	1	1	2
ENSMUSG00000109654	Gm3912	predicted gene 3912 [Source:MGI Symbol;Acc:MGI:3782085]	transcribed_unprocessed_pseudogene	17.872	1.88254	0.0443196	0.278084	0.899958	1	1	2
ENSMUSG00000031422	Morf4l2	mortality factor 4 like 2 [Source:MGI Symbol;Acc:MGI:1927167]	protein_coding	1769.3	0.688815	0.00269217	0.0714525	0.900831	1	1	2
ENSMUSG00000024268	Celf4	CUGBP, Elav-like family member 4 [Source:MGI Symbol;Acc:MGI:1932407]	protein_coding	1200.86	0.574887	0.00708887	-0.0650466	0.900942	1	1	2
ENSMUSG00000105987	AI506816	expressed sequence AI506816 [Source:MGI Symbol;Acc:MGI:2140929]	processed_transcript	229.21	1.14718	0.0148646	0.139978	0.901753	1	1	2
ENSMUSG00000043635	Adamts3	a disintegrin-like and metallopeptidase (reprolysin type) with thrombospondin type 1 motif, 3 [Source:MGI Symbol;Acc:MGI:3045353]	protein_coding	74.0094	-1.14972	0.0053689	0.114362	0.906199	1	1	2
ENSMUSG00000025823	Pdia4	protein disulfide isomerase associated 4 [Source:MGI Symbol;Acc:MGI:104864]	protein_coding	1088.34	0.467535	0.0379805	-0.0621165	0.906646	1	1	2
ENSMUSG00000059743	Fdps	farnesyl diphosphate synthetase [Source:MGI Symbol;Acc:MGI:104888]	protein_coding	190.9	0.552371	0.0212445	0.0676179	0.907416	1	1	2
ENSMUSG00000029455	Aldh2	aldehyde dehydrogenase 2, mitochondrial [Source:MGI Symbol;Acc:MGI:99600]	protein_coding	205.01	-0.685472	0.0257834	-0.0829696	0.908233	1	1	2
ENSMUSG00000027200	Sema6d	sema domain, transmembrane domain (TM), and cytoplasmic domain, (semaphorin) 6D [Source:MGI Symbol;Acc:MGI:2387661]	protein_coding	423.984	-0.609173	0.000461756	-0.050345	0.909676	1	1	2
ENSMUSG00000041773	Enc1	ectodermal-neural cortex 1 [Source:MGI Symbol;Acc:MGI:109610]	protein_coding	1703.93	0.718263	0.0149398	0.08113	0.909749	1	1	2
ENSMUSG00000031486	Adgra2	adhesion G protein-coupled receptor A2 [Source:MGI Symbol;Acc:MGI:1925810]	protein_coding	65.6808	-0.871351	0.0270592	-0.100875	0.910131	1	1	2
ENSMUSG00000050390	C77080	expressed sequence C77080 [Source:MGI Symbol;Acc:MGI:2140651]	protein_coding	320.485	-0.644864	0.0149136	-0.0711958	0.910417	1	1	2
ENSMUSG00000018796	Acsl1	acyl-CoA synthetase long-chain family member 1 [Source:MGI Symbol;Acc:MGI:102797]	protein_coding	413.791	-0.580936	0.0486848	-0.0752981	0.910896	1	1	2
ENSMUSG00000097626	4921504A21Rik	RIKEN cDNA 4921504A21 gene [Source:MGI Symbol;Acc:MGI:1918082]	antisense	96.6573	-0.887748	0.0201958	0.0954043	0.914254	1	1	2
ENSMUSG00000032280	Tle3	transducin-like enhancer of split 3 [Source:MGI Symbol;Acc:MGI:104634]	protein_coding	839.051	0.68867	0.0235826	-0.0787442	0.914419	1	1	2
ENSMUSG00000059422	Gm8116	predicted gene 8116 [Source:MGI Symbol;Acc:MGI:3648797]	processed_pseudogene	36.0752	-2.16771	0.00191759	-0.160953	0.92449	1	1	2
ENSMUSG00000026483	Fam129a	family with sequence similarity 129, member A [Source:MGI Symbol;Acc:MGI:2137237]	protein_coding	249.239	-0.536852	0.0445881	-0.0593841	0.926009	1	1	2
ENSMUSG00000025915	Sgk3	serum/glucocorticoid regulated kinase 3 [Source:MGI Symbol;Acc:MGI:2182368]	protein_coding	288.284	-0.598158	0.0191565	0.0579187	0.926573	1	1	2
ENSMUSG00000047945	Marcksl1	MARCKS-like 1 [Source:MGI Symbol;Acc:MGI:97143]	protein_coding	171.545	1.03029	0.00124147	0.0790827	0.92701	1	1	2
ENSMUSG00000096941	Gm26720	predicted gene, 26720 [Source:MGI Symbol;Acc:MGI:5477214]	lincRNA	6.96317	-5.68438	0.0191565	0.420215	0.927188	1	1	2
ENSMUSG00000041710	Trpc5	transient receptor potential cation channel, subfamily C, member 5 [Source:MGI Symbol;Acc:MGI:109524]	protein_coding	87.2324	-1.46667	0.0139958	-0.133363	0.927219	1	1	2
ENSMUSG00000073601	Serpinb3c	serine (or cysteine) peptidase inhibitor, clade B, member 3C [Source:MGI Symbol;Acc:MGI:1277952]	protein_coding	17.1816	-2.22158	0.0419102	0.207479	0.930938	1	1	2
ENSMUSG00000032294	Pkm	pyruvate kinase, muscle [Source:MGI Symbol;Acc:MGI:97591]	protein_coding	1865.63	0.359262	0.0439162	0.0369367	0.932847	1	1	2
ENSMUSG00000028719	Cmpk1	cytidine monophosphate (UMP-CMP) kinase 1 [Source:MGI Symbol;Acc:MGI:1913838]	protein_coding	878.326	0.451617	0.0379805	0.044537	0.934679	1	1	2
ENSMUSG00000029338	Antxr2	anthrax toxin receptor 2 [Source:MGI Symbol;Acc:MGI:1919164]	protein_coding	238.791	-0.784952	0.00975008	0.0633866	0.934723	1	1	2
ENSMUSG00000037211	Spry1	sprouty homolog 1 (Drosophila) [Source:MGI Symbol;Acc:MGI:1345139]	protein_coding	105.909	-0.762866	0.0332155	-0.0706214	0.935164	1	1	2
ENSMUSG00000034755	Pcdh11x	protocadherin 11 X-linked [Source:MGI Symbol;Acc:MGI:2442849]	protein_coding	208.529	-0.695809	0.00758333	0.0534658	0.935654	1	1	2
ENSMUSG00000049396	Gemin4	gem (nuclear organelle) associated protein 4 [Source:MGI Symbol;Acc:MGI:2449313]	protein_coding	29.1236	1.86325	0.0123016	0.158517	0.936459	1	1	2
ENSMUSG00000046318	Ccbe1	collagen and calcium binding EGF domains 1 [Source:MGI Symbol;Acc:MGI:2445053]	protein_coding	67.9025	-1.04702	0.0455119	-0.0938694	0.941517	1	1	2
ENSMUSG00000042354	Gnl3	guanine nucleotide binding protein-like 3 (nucleolar) [Source:MGI Symbol;Acc:MGI:1353651]	protein_coding	373.972	0.62389	0.00759177	0.0457162	0.943057	1	1	2
ENSMUSG00000031133	Arhgef6	Rac/Cdc42 guanine nucleotide exchange factor (GEF) 6 [Source:MGI Symbol;Acc:MGI:1920591]	protein_coding	156.918	-0.731683	0.0412745	-0.0637716	0.943809	1	1	2
ENSMUSG00000041552	Ptchd1	patched domain containing 1 [Source:MGI Symbol;Acc:MGI:2685233]	protein_coding	113.576	-1.5115	0.000272655	0.0796039	0.945056	1	1	2
ENSMUSG00000089736	Tgfbr3l	transforming growth factor, beta receptor III-like [Source:MGI Symbol;Acc:MGI:3833469]	protein_coding	270.8	-0.791815	0.027064	-0.0627177	0.947313	1	1	2
ENSMUSG00000033453	Adamts15	a disintegrin-like and metallopeptidase (reprolysin type) with thrombospondin type 1 motif, 15 [Source:MGI Symbol;Acc:MGI:2449569]	protein_coding	22.076	-1.96888	0.0384331	-0.153491	0.947428	1	1	2
ENSMUSG00000006705	Pknox1	Pbx/knotted 1 homeobox [Source:MGI Symbol;Acc:MGI:1201409]	protein_coding	171.953	0.693939	0.0193826	0.0526118	0.948628	1	1	2
ENSMUSG00000024777	Ppp2r5b	protein phosphatase 2, regulatory subunit B', beta [Source:MGI Symbol;Acc:MGI:2388480]	protein_coding	152.902	0.809916	0.00671179	0.0516934	0.951663	1	1	2
ENSMUSG00000028525	Pde4b	phosphodiesterase 4B, cAMP specific [Source:MGI Symbol;Acc:MGI:99557]	protein_coding	393.356	-0.957101	0.0143847	-0.0636274	0.952461	1	1	2
ENSMUSG00000026478	Lamc1	laminin, gamma 1 [Source:MGI Symbol;Acc:MGI:99914]	protein_coding	1051.37	-0.354625	0.0223754	-0.0249755	0.952461	1	1	2
ENSMUSG00000107881	Gm44250	predicted gene, 44250 [Source:MGI Symbol;Acc:MGI:5690642]	TEC	134.187	-0.967785	0.0269205	0.0688948	0.952461	1	1	2
ENSMUSG00000042712	Wbp5	WW domain binding protein 5 [Source:MGI Symbol;Acc:MGI:109567]	protein_coding	1462.57	0.609665	0.0125956	0.0374768	0.955133	1	1	2
ENSMUSG00000002847	Pla1a	phospholipase A1 member A [Source:MGI Symbol;Acc:MGI:1934677]	protein_coding	11.2044	-2.34846	0.0265709	-0.132609	0.955377	1	1	2
ENSMUSG00000027168	Pax6	paired box 6 [Source:MGI Symbol;Acc:MGI:97490]	protein_coding	137.31	-0.809669	0.0120795	0.0463987	0.956582	1	1	2
ENSMUSG00000046743	Fat4	FAT atypical cadherin 4 [Source:MGI Symbol;Acc:MGI:3045256]	protein_coding	283.561	-0.924437	0.0455119	0.0541572	0.964579	1	1	2
ENSMUSG00000001467	Cyp51	cytochrome P450, family 51 [Source:MGI Symbol;Acc:MGI:106040]	protein_coding	439.816	0.847252	0.00547359	0.0386975	0.964645	1	1	2
ENSMUSG00000039155	Cdh26	cadherin-like 26 [Source:MGI Symbol;Acc:MGI:2685856]	protein_coding	70.4585	-1.2688	0.0247748	0.0656188	0.964903	1	1	2
ENSMUSG00000029122	Evc	Ellis van Creveld gene syndrome [Source:MGI Symbol;Acc:MGI:1890596]	protein_coding	48.0223	-1.12527	0.025243	-0.0563528	0.965858	1	1	2
ENSMUSG00000036641	Ccdc148	coiled-coil domain containing 148 [Source:MGI Symbol;Acc:MGI:3039583]	protein_coding	381.624	-0.607382	0.0324513	-0.0316695	0.967583	1	1	2
ENSMUSG00000029878	Dbpht2	DNA binding protein with his-thr domain [Source:MGI Symbol;Acc:MGI:2679513]	protein_coding	2002.41	-0.851182	0.00681022	0.0356916	0.969415	1	1	2
ENSMUSG00000050473	Slc35d3	solute carrier family 35, member D3 [Source:MGI Symbol;Acc:MGI:1923407]	protein_coding	35.8476	2.35453	0.00228399	0.0865449	0.971458	1	1	2
ENSMUSG00000029638	Glcci1	glucocorticoid induced transcript 1 [Source:MGI Symbol;Acc:MGI:2179717]	protein_coding	572.901	0.531831	0.0131083	0.0207434	0.973278	1	1	2
ENSMUSG00000057280	Musk	muscle, skeletal, receptor tyrosine kinase [Source:MGI Symbol;Acc:MGI:103581]	protein_coding	12.3012	-2.12005	0.0459734	-0.0829332	0.973528	1	1	2
ENSMUSG00000104415	Gm37069	predicted gene, 37069 [Source:MGI Symbol;Acc:MGI:5610297]	TEC	14.7587	-1.73632	0.0404874	-0.0665999	0.973935	1	1	2
ENSMUSG00000018849	Wwc1	WW, C2 and coiled-coil domain containing 1 [Source:MGI Symbol;Acc:MGI:2388637]	protein_coding	1036.93	-0.529199	0.0102921	-0.0188683	0.974124	1	1	2
ENSMUSG00000027690	Slc2a2	solute carrier family 2 (facilitated glucose transporter), member 2 [Source:MGI Symbol;Acc:MGI:1095438]	protein_coding	24.7905	-2.4615	0.016859	0.0832195	0.974265	1	1	2
ENSMUSG00000027878	Notch2	notch 2 [Source:MGI Symbol;Acc:MGI:97364]	protein_coding	1115.79	-0.603266	0.0407665	-0.0244713	0.974425	1	1	2
ENSMUSG00000024140	Epas1	endothelial PAS domain protein 1 [Source:MGI Symbol;Acc:MGI:109169]	protein_coding	681.386	-0.81151	0.00539345	0.0249554	0.97525	1	1	2
ENSMUSG00000021087	Rtn1	reticulon 1 [Source:MGI Symbol;Acc:MGI:1933947]	protein_coding	1682.76	0.334472	0.0253605	-0.0123455	0.97539	1	1	2
ENSMUSG00000039908	Slc26a11	solute carrier family 26, member 11 [Source:MGI Symbol;Acc:MGI:2444589]	protein_coding	193.544	-0.904909	0.0248644	0.031708	0.976103	1	1	2
ENSMUSG00000028088	Fmo5	flavin containing monooxygenase 5 [Source:MGI Symbol;Acc:MGI:1310004]	protein_coding	159.52	-0.950171	0.00263661	0.0228993	0.979868	1	1	2
ENSMUSG00000028519	Dab1	disabled 1 [Source:MGI Symbol;Acc:MGI:108554]	protein_coding	36.9702	1.89153	0.0374372	-0.064172	0.980103	1	1	2
ENSMUSG00000045314	Sowahb	sosondowah ankyrin repeat domain family member B [Source:MGI Symbol;Acc:MGI:1925338]	protein_coding	60.8728	-0.940845	0.0290208	0.027941	0.98043	1	1	2
ENSMUSG00000046329	Slc25a23	solute carrier family 25 (mitochondrial carrier; phosphate carrier), member 23 [Source:MGI Symbol;Acc:MGI:1914222]	protein_coding	1014.21	-0.397198	0.023683	0.0109656	0.982711	1	1	2
ENSMUSG00000063600	Egfem1	EGF-like and EMI domain containing 1 [Source:MGI Symbol;Acc:MGI:1922990]	protein_coding	778.351	-0.815695	0.0115378	0.020077	0.983174	1	1	2
ENSMUSG00000027339	Rassf2	Ras association (RalGDS/AF-6) domain family member 2 [Source:MGI Symbol;Acc:MGI:2442060]	protein_coding	158.765	-0.838577	0.0375853	-0.0196656	0.986088	1	1	2
ENSMUSG00000011382	Dhdh	dihydrodiol dehydrogenase (dimeric) [Source:MGI Symbol;Acc:MGI:1919005]	protein_coding	726.99	-0.598745	0.0386659	-0.012915	0.987582	1	1	2
ENSMUSG00000027220	Syt13	synaptotagmin XIII [Source:MGI Symbol;Acc:MGI:1933945]	protein_coding	605.359	0.458745	0.0346502	-0.0089838	0.988824	1	1	2
ENSMUSG00000026748	Plxdc2	plexin domain containing 2 [Source:MGI Symbol;Acc:MGI:1914698]	protein_coding	635.133	-1.08496	2.91e-06	0.0102985	0.989574	1	1	2
ENSMUSG00000097454	Gm26892	predicted gene, 26892 [Source:MGI Symbol;Acc:MGI:5477386]	lincRNA	37.6692	1.59689	0.0299832	0.0282409	0.989742	1	1	2
ENSMUSG00000023017	Asic1	acid-sensing (proton-gated) ion channel 1 [Source:MGI Symbol;Acc:MGI:1194915]	protein_coding	294.831	-0.711239	0.00398579	-0.00936067	0.990191	1	1	2
ENSMUSG00000061080	Lsamp	limbic system-associated membrane protein [Source:MGI Symbol;Acc:MGI:1261760]	protein_coding	475.408	-1.34319	1.09e-10	0.00894308	0.99021	1	1	2
ENSMUSG00000083396	Gm15542	predicted gene 15542 [Source:MGI Symbol;Acc:MGI:3782990]	processed_pseudogene	1384.23	0.571247	0.0445134	0.0090678	0.991405	1	1	2
ENSMUSG00000062168	Ppef1	protein phosphatase with EF hand calcium-binding domain 1 [Source:MGI Symbol;Acc:MGI:1097157]	protein_coding	13.1786	2.63643	0.00797786	0.0316584	0.992818	1	1	2
ENSMUSG00000052504	Epha3	Eph receptor A3 [Source:MGI Symbol;Acc:MGI:99612]	protein_coding	19.4437	-1.68344	0.0291556	-0.0190054	0.993171	1	1	2
ENSMUSG00000102397	Gm37573	predicted gene, 37573 [Source:MGI Symbol;Acc:MGI:5610801]	sense_intronic	74.3678	-1.35004	0.00912572	0.00778277	0.995762	1	1	2
ENSMUSG00000021687	Scamp1	secretory carrier membrane protein 1 [Source:MGI Symbol;Acc:MGI:1349480]	protein_coding	2200.02	0.29197	0.0452343	0.00204746	0.995873	1	1	2
ENSMUSG00000033105	Lss	lanosterol synthase [Source:MGI Symbol;Acc:MGI:1336155]	protein_coding	409.132	0.370503	0.0430626	-0.000518435	0.99935	1	1	2

## Sheet: Pathway enrichment
Enriched Pathways in p27-/- but vs wt or p27-/-;Sox2+/-
#	upregulated pathways	adj.p.val	ratio			#	downregulated pathways	adj.p.val	ratio
1	Cell cycle_The metaphase checkpoint	2.20714e-12	14/36			1	Gamma-secretase proteolytic targets	1.19969e-10	18/76
2	Cell cycle_Spindle assembly and chromosome separation	8.71848e-09	11/33			2	Development_Regulation of epithelial-to-mesenchymal transition (EMT)	0.000136155	11/64
3	DNA damage_ATM/ATR regulation of G2/M checkpoint: nuclear signaling	1.33419e-08	12/45			3	Cytoskeleton remodeling_PDGF signaling via calcium and Rho GTPases	0.000183343	12/83
4	Cell cycle_Chromosome condensation in prometaphase	7.9976e-07	8/21			4	Development_Negative regulation of WNT/Beta-catenin signaling at the receptor level	0.000223437	9/45
5	Cell cycle_Regulation of G1/S transition (part 2)	8.67888e-06	8/28			5	Inhibition of Ephrin receptors in colorectal cancer	0.00102317	7/30
6	Cell cycle_Cell cycle (generic schema)	1.57798e-05	7/21			6	Gamma-Secretase regulation of neuronal cell development and function	0.00117936	9/57
7	Cell cycle_Role of APC in cell cycle regulation	1.71541e-05	8/32			7	Cell adhesion_Histamine H1 receptor signaling in the interruption of cell barrier integrity	0.00133203	8/45
8	Cell cycle_Start of DNA replication in early S phase	1.71541e-05	8/32			8	Development_Positive regulation of WNT/Beta-catenin signaling at the receptor level	0.00234276	9/64
9	SCAP/SREBP Transcriptional Control of Cholesterol and FA Biosynthesis	1.97684e-05	9/45			9	Chemotaxis_Lysophosphatidic acid signaling via GPCRs	0.00627572	12/129
10	DNA damage_ATM/ATR regulation of G1/S checkpoint	0.000188752	8/44			10	G protein-coupled receptors signaling in lung cancer	0.00756752	9/76
11	Cell cycle_Role of Nek in cell cycle regulation	0.000201186	7/32			11	Signal transduction_Angiotensin II/ AGTR1 signaling via RhoA and JNK	0.00810798	9/78
12	Transcription_HIF-1 targets	0.000201186	11/95			12	Signal transduction_Intracellular calcium increase	0.00810798	7/46
13	Cell cycle_ESR1 regulation of G1/S transition	0.000333248	7/35			13	Development_EGF-induced proliferation of Type C cells in SVZ of adult brain	0.00860603	6/33
14	Cell cycle_Initiation of mitosis	0.000637112	6/26			14	Muscle contraction_GPCRs in the regulation of smooth muscle tone	0.010468	9/83
15	Transcription_Role of heterochromatin protein 1 (HP1) family in transcriptional silencing	0.000690579	7/40			15	Development_TGF-beta-dependent induction of EMT via SMADs	0.010468	6/35
16	Reproduction_Progesterone-mediated oocyte maturation	0.000690579	7/40			16	Signal transduction_CXCR4 signaling via second messengers and JAK/STAT	0.010468	7/50
17	Transcription_Sirtuin6 regulation and functions	0.00176079	8/63			17	Development_Positive regulation of STK3/4 (Hippo) pathway and negative regulation of YAP/TAZ function	0.0159086	8/71
18	Cholesterol Biosynthesis	0.00186238	10/103			18	Cell adhesion_Classical cadherin-mediated cell adhesion	0.0172303	5/26
19	Development_Beta-adrenergic receptors signaling via Cyclic AMP	0.00300659	7/51			19	WNT signaling in HCC	0.0172303	6/40
20	Cell cycle progression in Prostate Cancer	0.00510677	6/39			20	MAPK-mediated proliferation of normal and asthmatic smooth muscle cells	0.0172303	7/56
21	Cell cycle_Transition and termination of DNA replication	0.00619217	5/26			21	Cytoskeleton remodeling_Role of PKA in cytoskeleton reorganisation	0.0184555	6/41
22	Cytoskeleton remodeling_Role of PKA in cytoskeleton reorganisation	0.00619217	6/41			22	Cytoskeleton remodeling_Regulation of actin cytoskeleton organization by the kinase effectors of Rho GTPases	0.0195069	7/58
23	Mitogenic action of Estradiol / ESR1 (nuclear) in breast cancer	0.0082868	5/28			23	Development_Negative regulation of STK3/4 (Hippo) pathway and positive regulation of YAP/TAZ function	0.0281615	7/62
24	Epigenetic alterations in ovarian cancer	0.00833903	8/82			24	SHH signaling in colorectal cancer	0.0318045	5/31
25	DNA damage_Brca1 as a transcription regulator	0.00991396	5/30			25	G-protein signaling_Regulation of CDC42 activity	0.0394558	5/33
26	Role of histone modificators in progression of multiple myeloma	0.00991396	5/30			26	SHH signaling in melanoma	0.0394558	5/33
27	DNA damage_G2 checkpoint in response to DNA mismatches	0.00991396	5/30			27	G-protein signaling_RhoA regulation pathway	0.0425785	5/34
28	Transcription_CREB signaling pathway	0.0132779	6/49			28	Androgen receptor activation and downstream signaling in Prostate cancer	0.0425785	9/110
29	Development_Positive regulation of WNT/Beta-catenin signaling in the nucleus	0.0136148	7/69			29	Calcium-dependent regulation of normal and asthmatic smooth muscle contraction	0.0425785	7/69
30	Transport_The role of AVP in regulation of Aquaporin 2 and renal water reabsorption	0.0138548	6/50			30	E-cadherin signaling and its regulation in gastric cancer	0.0487921	5/36
31	Development_The role of GDNF ligand family/ RET receptor in cell survival, growth and proliferation	0.0140439	8/92			31	CHDI_Correlations from Discovery data_Causal network (positive)	0.0487921	5/36
32	Signal transduction_PKA signaling	0.0140439	6/51			32	Notch signaling in breast cancer	0.0487921	6/53
33	DNA damage_ATM/ATR regulation of G2/M checkpoint: cytoplasmic signaling	0.0140439	6/51			33	Immune response_Oncostatin M signaling via JAK-Stat	0.0505046	4/22
34	Development_Epigenetic and transcriptional regulation of oligodendrocyte precursor cell differentiation and myelination	0.0144224	5/34			34	Neurophysiological process_Dynein-dynactin motor complex in axonal transport in neurons	0.050655	6/54
35	Cell adhesion_Alpha-4 integrins in cell migration and adhesion	0.016087	5/35			35	Development_Neural stem cell lineage commitment (schema)	0.0562984	5/38
36	Role of ER stress in obesity and type 2 diabetes	0.0173927	6/54			36	Airway smooth muscle contraction in asthma	0.0578221	6/56
37	Higher ESR1 / ESR2 ratio in breast cancer	0.0173927	5/36			37	HGF signaling in melanoma	0.059924	5/39
38	Muscle contraction_Regulation of eNOS activity in cardiomyocytes	0.0202682	6/56			38	Role of activation of WNT signaling in the progression of lung cancer	0.0617144	7/77
39	Cell cycle_Regulation of G1/S transition (part 1)	0.0211728	5/38			39	Gamma-secretase regulation of gastrointestinal epithelial cell development	0.0694282	4/25
40	Transcription_Epigenetic regulation of gene expression	0.0211728	6/57			40	Breast cancer (general schema)	0.0694282	5/41
41	Cell cycle_Sister chromatid cohesion	0.0228712	4/23			41	Oxidative stress_ROS-mediated MAPK activation via canonical pathways	0.0723672	6/60
42	Transcription_ChREBP regulation pathway	0.0228712	4/23			42	Development_c-Kit ligand signaling pathway during hemopoiesis	0.0768281	6/61
43	Neurogenesis_NGF/ TrkA MAPK-mediated signaling	0.0247725	8/105			43	Development_ACM2 and ACM4 activation of ERK	0.0780219	5/43
44	Oxidative stress_ROS-induced cellular signaling	0.0287556	8/108			44	Effect of H. pylori infection on gastric epithelial cells motility	0.0780219	5/43
45	GLP-1 in inhibition of beta cell proliferation and function in type 2 diabetes	0.0287556	5/42			45	Role of Tissue factor-induced Thrombin signaling in cancerogenesis	0.0986248	6/65
46	Regulation of CFTR activity (normal and CF)	0.0287556	6/62			46	Canonical WNT signaling pathway in colorectal cancer	0.104071	6/66
47	Translation_Regulation of translation initiation	0.0376601	4/27			47	Immune response_Fc gamma R-mediated phagocytosis in macrophages	0.107814	5/47
48	Neurophysiological process_Glutamic acid regulation of Dopamine D1A receptor signaling	0.0376601	5/45			48	Muscle contraction_S1P2 receptor-mediated smooth muscle contraction	0.108812	4/30
49	The role of aberrations in CDKN2 locus and CDK4 in familial melanoma	0.0419816	4/28			49	Colorectal cancer (general schema)	0.108812	4/30
50	Cell cycle_Nucleocytoplasmic transport of CDK/Cyclins	0.0451917	3/14			50	Immune response_Fc epsilon RI pathway: calcium-dependent signaling	0.108812	6/68
