# Supplementary material for: SOX2 is required independently in both stem and differentiated cells for pituitary tumorigenesis in p27-null mice
Source: Proc Natl Acad Sci U S A. 2021 Feb 11;118(7):e2017115118. doi: 10.1073/pnas.2017115118 (PMC7896314; doi:10.1073/pnas.2017115118)
Supplement: Supplementary File [file pnas.2017115118.sd03.xlsx]

## Sheet: Sheet1
List of SC cluster DEG in Sox9iresCreERT2/+;p27-/- vs Sox9iresCreERT2/+ and unaffected in Sox9iresCreERT2/+;Sox2fl/+;p27-/- vs Sox9iresCreERT2/+ (restored by Sox2 dosage reduction in p27 null)
Gene	WT_vs_P27null_logFC	WT_vs_Sox9CreERT2/+;Sox2fl/+;p27-/- _logFC	% of Wt cells expressing	% of P27 null cells expressing	% of Sox9Cre;Sox2fl/+;p27-/- cells expressing	P27N.p_val_adj	Sox9Cre;Sox2fl/+;p27-/-.p_val_adj
Ier2	-2.14214	-0.477224	0.411	0.922	0.652	2.30121e-15	1
Fos	-2.05398	-0.853951	0.221	0.828	0.449	1.56016e-13	1
Jun	-1.4344	-0.749281	0.453	0.906	0.797	1.47183e-09	0.312947
Junb	-1.46007	-0.778421	0.263	0.828	0.594	3.15774e-09	1
Egr1	-1.5446	-0.561253	0.116	0.641	0.362	4.95516e-09	1
Id1	-1.37323	-0.666163	0.011	0.453	0.174	7.25681e-08	1
Uba52	-0.888932	0.528001	0.547	0.953	0.652	5.60013e-07	1
Hes1	-0.931866	-0.196596	0.389	0.828	0.681	2.33151e-05	1
Socs3	-1.26828	-0.678322	0.063	0.469	0.348	2.82835e-05	0.0753464
Id3	-1.72201	-1.09253	0.063	0.469	0.174	5.24196e-05	1
Igfbp5	-0.96944	0.411231	0.526	0.891	0.493	5.49138e-05	1
Rgs2	-1.04607	-0.172618	0.063	0.453	0.217	9.49786e-05	1
Rpl37	-0.404227	-0.0912942	0.989	1	0.986	0.00010622	1
Tmem176b	0.742858	0.363875	0.968	0.984	0.986	0.000111901	1
Rpl38	-0.420115	0.0797891	0.989	1	1	0.000139345	1
Fosb	-1.12216	-0.541223	0.053	0.422	0.29	0.000169659	0.774302
Atf3	-0.86652	-0.507653	0.021	0.344	0.203	0.000435014	1
Cd9	0.631709	0.218219	0.958	0.984	0.971	0.000474834	1
Tspo	0.98214	0.489802	0.789	0.625	0.812	0.00049656	1
Gm42418	1.09941	0.743965	0.926	0.828	0.928	0.000787712	0.210648
Btg2	-0.996222	-0.522991	0.105	0.484	0.406	0.000967703	0.30274
Meg3	-0.917927	-0.364847	0.116	0.516	0.377	0.00325531	1
Snhg9	-0.726306	0.374232	0.232	0.656	0.275	0.00368922	1
Gadd45g	-0.929359	0.105174	0.105	0.469	0.174	0.00630657	1
Epha5	-0.716366	-0.225624	0.053	0.359	0.145	0.0095577	1
Zfp36	-0.875738	-0.297836	0.126	0.469	0.29	0.0100059	1
Aldh1a2	-0.789177	0.195513	0.084	0.438	0.145	0.0114017	1
Polr2m	-0.624878	-0.102348	0.168	0.547	0.493	0.0160736	1
Cyr61	-0.719639	-0.151919	0.032	0.312	0.246	0.0198071	1
Dbi	0.565287	0.263622	0.979	0.969	0.986	0.0232678	1
Apoe	-0.759876	0.408797	0.453	0.828	0.507	0.026965	1
Tle4	-0.517427	0.257254	0.221	0.641	0.377	0.0270984	1
Ppia	0.332172	-0.0749447	0.989	1	1	0.0274958	1
Rpl6	-0.362216	0.102095	0.968	1	0.986	0.0284725	1
Pcdh17	-0.722976	0.0904362	0.095	0.422	0.232	0.0307877	1
Nfkbiz	-0.477497	-0.278045	0	0.219	0.174	0.033624	0.434725
